# Supplementary material for: Deep generative classification of blood cell morphology
Source: Nat Mach Intell. 2025 Nov 19;7(11):1791–803. doi: 10.1038/s42256-025-01122-7 (PMC12629977; doi:10.1038/s42256-025-01122-7)
Supplement: Supplementary file 3 — Source data for Fig. 2. [file 42256_2025_1122_MOESM3_ESM.xlsx]

## Sheet: Figure_2_source_data
Cell Type (1)	Certainty Level (1)	uuid	cell_type_majority	Cell Type (2)	Certainty Level (2)	Cell Type (3)	Certainty Level (3)	Cell Type (4)	Certainty Level (4)	Cell Type (5)	Certainty Level (5)	Cell Type (6)	Certainty Level (6)	model_pred	model_certainty	model_certainty_area	labeller_certainty	model_accuracy	agrees_majority_5	agrees_majority_4	agrees_majority_2	agrees_majority_6	agrees_majority_3	agrees_majority_1
neutrophil	High Confidence	003f4dc8-4b6a-46d1-8864-7983f4560c1b	neutrophil	neutrophil	High Confidence	neutrophil	High Confidence	neutrophil	High Confidence	neutrophil	High Confidence	neutrophil	High Confidence	0	0	0	1	0	1	1	1	1	1	1
neutrophil	High Confidence	007caddd-acbe-4a83-bf47-1c915fe4df5a	neutrophil	neutrophil	High Confidence	neutrophil	High Confidence	neutrophil	High Confidence	neutrophil	High Confidence	neutrophil	High Confidence	0	0	0	1	0	1	1	1	1	1	1
neutrophil	High Confidence	00b04f62-f648-486d-a920-236f4fb55bf3	neutrophil	neutrophil	High Confidence	neutrophil	High Confidence	neutrophil	High Confidence	neutrophil	High Confidence	neutrophil	High Confidence	0	0	0	1	0	1	1	1	1	1	1
neutrophil	High Confidence	02831b42-06da-442e-a69d-ea9ad9855e4a	neutrophil	neutrophil	High Confidence	neutrophil	High Confidence	neutrophil	High Confidence	neutrophil	High Confidence	neutrophil	High Confidence	0	0	0	1	0	1	1	1	1	1	1
immature granulocyte	High Confidence	032a303f-fc59-42a8-8c58-449ba22049a6	monocyte	artefact	High Confidence	monocyte	High Confidence	monocyte	Low Confidence	monocyte	No Confidence	lymphocyte	High Confidence	0	0	0	0.722222	0	1	1	0	0	1	0
neutrophil	High Confidence	03a73d91-5d72-4c84-a092-24ae5a07e075	neutrophil	neutrophil	High Confidence	neutrophil	High Confidence	neutrophil	High Confidence	neutrophil	High Confidence	neutrophil	High Confidence	0	0	0	1	0	1	1	1	1	1	1
monocyte	High Confidence	0477b632-ee66-48f8-a54c-6edf05600eb2	monocyte	monocyte	High Confidence	monocyte	Moderate Confidence	monocyte	High Confidence	monocyte	High Confidence	monocyte	High Confidence	0	0	0	0.944444	0	1	1	1	1	1	1
neutrophil	High Confidence	04cbfb45-2a81-4259-934e-dd0b3c1f2c8f	neutrophil	neutrophil	High Confidence	neutrophil	High Confidence	neutrophil	High Confidence	neutrophil	High Confidence	neutrophil	High Confidence	0	0	0	1	0	1	1	1	1	1	1
artefact	High Confidence	07c5fb70-59ee-48a0-9cf0-20396db12039	artefact	artefact	High Confidence	artefact	High Confidence	artefact	High Confidence	artefact	High Confidence	artefact	High Confidence	0	0	0	1	0	1	1	1	1	1	1
lymphocyte	Moderate Confidence	090f0c3d-ce8a-463e-b7f8-21d7adce0135	lymphocyte	artefact	High Confidence	lymphocyte	High Confidence	lymphocyte	High Confidence	lymphocyte	Low Confidence	lymphocyte	High Confidence	0	0	0	0.833333	0	1	1	0	1	1	1
artefact	High Confidence	09a8be2a-e50b-4989-a77f-37e296d1fdb5	artefact	artefact	High Confidence	artefact	High Confidence	artefact	High Confidence	artefact	High Confidence	artefact	High Confidence	0	0	0	1	0	1	1	1	1	1	1
lymphocyte	Moderate Confidence	09e95e69-59dc-4a8b-b7ba-d1567d32554e	lymphocyte	artefact	High Confidence	artefact	Low Confidence	lymphocyte	High Confidence	lymphocyte	High Confidence	lymphocyte	High Confidence	0	0	0	0.833333	0	1	1	0	1	0	1
artefact	High Confidence	0ae4ab92-17bc-4ab0-8762-1b22799d5f2c	artefact	artefact	High Confidence	artefact	High Confidence	artefact	High Confidence	artefact	High Confidence	artefact	High Confidence	0	0	0	1	0	1	1	1	1	1	1
artefact	High Confidence	0ca726b7-52b7-4434-8e9b-a2c7a95b34df	artefact	artefact	High Confidence	artefact	High Confidence	artefact	High Confidence	artefact	High Confidence	artefact	High Confidence	0	0	0	1	0	1	1	1	1	1	1
immature granulocyte	High Confidence	0d626c67-b52c-4d8d-83f0-0525b32c2f46	lymphocyte	lymphocyte	High Confidence	lymphocyte	High Confidence	lymphocyte	High Confidence	lymphocyte	High Confidence	lymphocyte	Moderate Confidence	0	0	0	0.944444	0	1	1	1	1	1	0
lymphocyte	No Confidence	0db0e2bd-8251-4d9d-bcf5-01033db4151a	lymphocyte	lymphocyte	High Confidence	lymphocyte	Moderate Confidence	lymphocyte	High Confidence	lymphocyte	Moderate Confidence	lymphocyte	High Confidence	0	0	0	0.722222	0	1	1	1	1	1	1
neutrophil	High Confidence	0e20d003-9f04-4142-937c-4c6923026e3e	neutrophil	neutrophil	High Confidence	neutrophil	High Confidence	neutrophil	High Confidence	neutrophil	High Confidence	neutrophil	High Confidence	0	0	0	1	0	1	1	1	1	1	1
artefact	High Confidence	0ef93550-bcc5-4267-b278-8a5159d066d8	artefact	artefact	High Confidence	artefact	High Confidence	artefact	High Confidence	artefact	High Confidence	artefact	High Confidence	0	0	0	1	0	1	1	1	1	1	1
neutrophil	High Confidence	13d94bde-191b-40bb-86d2-c2cb4041bca2	neutrophil	neutrophil	High Confidence	neutrophil	High Confidence	neutrophil	High Confidence	neutrophil	High Confidence	neutrophil	High Confidence	0	0	0	1	0	1	1	1	1	1	1
immature granulocyte	High Confidence	140fd06d-1701-41f5-a54a-38870390431e	immature granulocyte	immature granulocyte	High Confidence	immature granulocyte	High Confidence	immature granulocyte	High Confidence	immature granulocyte	Moderate Confidence	immature granulocyte	High Confidence	0	0	0	0.944444	0	1	1	1	1	1	1
artefact	High Confidence	155ff8ef-6f5c-43c0-9103-3c36a39ef931	artefact	artefact	High Confidence	artefact	High Confidence	artefact	High Confidence	artefact	High Confidence	artefact	High Confidence	0	0	0	1	0	1	1	1	1	1	1
neutrophil	High Confidence	162568fa-5b13-4c23-b405-b43d09b6be6f	neutrophil	neutrophil	High Confidence	neutrophil	High Confidence	neutrophil	High Confidence	neutrophil	High Confidence	neutrophil	Moderate Confidence	0	0	0	0.944444	0	1	1	1	1	1	1
blast	Moderate Confidence	1a25d03c-2d0c-40d2-b467-56720d38e483	lymphocyte	lymphocyte	High Confidence	lymphocyte	High Confidence	lymphocyte	High Confidence	lymphocyte	High Confidence	lymphocyte	High Confidence	0	0	0	0.944444	0	1	1	1	1	1	0
lymphocyte	Moderate Confidence	1ad4bee8-1dd7-488e-8117-144b4e9e387e	lymphocyte	lymphocyte	High Confidence	lymphocyte	Moderate Confidence	lymphocyte	High Confidence	lymphocyte	High Confidence	lymphocyte	High Confidence	0	0	0	0.888889	0	1	1	1	1	1	1
eosinophil	High Confidence	1c479b40-ebbc-45a0-a1c0-ed3152418ee1	eosinophil	eosinophil	High Confidence	eosinophil	High Confidence	eosinophil	High Confidence	eosinophil	High Confidence	eosinophil	High Confidence	0	0	0	1	0	1	1	1	1	1	1
neutrophil	High Confidence	1e1628c9-aa56-4145-9f62-85896b31f9a3	neutrophil	neutrophil	High Confidence	neutrophil	High Confidence	neutrophil	High Confidence	neutrophil	High Confidence	neutrophil	High Confidence	0	0	0	1	0	1	1	1	1	1	1
neutrophil	High Confidence	1eeddfaa-38d8-451d-ac0e-767ad875b837	neutrophil	neutrophil	High Confidence	neutrophil	Moderate Confidence	neutrophil	High Confidence	neutrophil	High Confidence	neutrophil	High Confidence	0	0	0	0.944444	0	1	1	1	1	1	1
monocyte	High Confidence	20cb0e00-eb98-4730-a42b-0d66f45bd5e4	neutrophil	neutrophil	High Confidence	neutrophil	Moderate Confidence	neutrophil	High Confidence	neutrophil	High Confidence	neutrophil	High Confidence	0	0	0	0.944444	0	1	1	1	1	1	0
neutrophil	High Confidence	22b2ff3d-6307-49d6-983e-8d1bc86d5d4b	neutrophil	neutrophil	High Confidence	neutrophil	High Confidence	neutrophil	High Confidence	neutrophil	High Confidence	neutrophil	High Confidence	0	0	0	1	0	1	1	1	1	1	1
blast	High Confidence	22e16987-3687-43fd-92ec-329079536600	monocyte	lymphocyte	High Confidence	monocyte	Moderate Confidence	monocyte	High Confidence	monocyte	High Confidence	monocyte	High Confidence	0	0	0	0.944444	0	1	1	0	1	1	0
lymphocyte	High Confidence	22e3f471-ee19-4dbf-88ca-fbf104b73723	lymphocyte	lymphocyte	High Confidence	lymphocyte	Moderate Confidence	lymphocyte	High Confidence	lymphocyte	High Confidence	lymphocyte	High Confidence	0	0	0	0.944444	0	1	1	1	1	1	1
lymphocyte	High Confidence	24ccf59d-d894-4ee9-bd31-518db603f2af	lymphocyte	lymphocyte	Moderate Confidence	lymphocyte	High Confidence	lymphocyte	High Confidence	lymphocyte	High Confidence	monocyte	High Confidence	0	0	0	0.944444	0	1	1	1	0	1	1
lymphocyte	High Confidence	2a4e9d35-91f4-4ea7-b050-e3aa485c2259	lymphocyte	lymphocyte	High Confidence	lymphocyte	High Confidence	lymphocyte	High Confidence	lymphocyte	High Confidence	lymphocyte	High Confidence	0	0	0	1	0	1	1	1	1	1	1
artefact	High Confidence	2a893868-144a-420a-82f3-09aeff389307	artefact	artefact	High Confidence	artefact	High Confidence	artefact	High Confidence	artefact	High Confidence	artefact	High Confidence	0	0	0	1	0	1	1	1	1	1	1
artefact	High Confidence	2ce6fdf4-5622-4ccb-b27b-3abe42d5113f	artefact	artefact	High Confidence	artefact	High Confidence	artefact	High Confidence	artefact	High Confidence	artefact	High Confidence	0	0	0	1	0	1	1	1	1	1	1
artefact	High Confidence	2cf789ae-7023-4656-a68f-d83ef7887f13	artefact	artefact	High Confidence	artefact	High Confidence	artefact	High Confidence	artefact	High Confidence	artefact	High Confidence	0	0	0	1	0	1	1	1	1	1	1
lymphocyte	High Confidence	2ef72b18-a40e-4416-af94-5ef3b6871b77	lymphocyte	lymphocyte	High Confidence	artefact	High Confidence	lymphocyte	High Confidence	lymphocyte	High Confidence	lymphocyte	High Confidence	0	0	0	1	0	1	1	1	1	0	1
neutrophil	High Confidence	2f43c477-2ce6-498a-be1a-e07b7d85e969	neutrophil	neutrophil	High Confidence	neutrophil	High Confidence	neutrophil	High Confidence	neutrophil	High Confidence	neutrophil	High Confidence	0	0	0	1	0	1	1	1	1	1	1
artefact	High Confidence	2f81c46d-a846-4fdc-a617-2bc840457980	artefact	artefact	High Confidence	artefact	High Confidence	artefact	High Confidence	artefact	High Confidence	artefact	High Confidence	0	0	0	1	0	1	1	1	1	1	1
blast	Low Confidence	30b43ff5-b922-4424-81be-ce4657037d23	artefact	artefact	High Confidence	artefact	High Confidence	artefact	High Confidence	artefact	High Confidence	artefact	High Confidence	0	0	0	0.888889	0	1	1	1	1	1	0
neutrophil	High Confidence	31ecd617-3ab2-41ba-9be4-73f5570d8a51	neutrophil	neutrophil	High Confidence	neutrophil	Moderate Confidence	neutrophil	High Confidence	neutrophil	High Confidence	neutrophil	High Confidence	0	0	0	0.944444	0	1	1	1	1	1	1
neutrophil	High Confidence	336e3e62-02d3-4280-86e2-a5f4f6791efb	neutrophil	neutrophil	High Confidence	neutrophil	High Confidence	neutrophil	High Confidence	neutrophil	High Confidence	neutrophil	High Confidence	0	0	0	1	0	1	1	1	1	1	1
neutrophil	High Confidence	345ae0f3-9586-4aba-a79b-c34f5462c71d	neutrophil	neutrophil	High Confidence	neutrophil	High Confidence	neutrophil	High Confidence	neutrophil	High Confidence	neutrophil	High Confidence	0	0	0	1	0	1	1	1	1	1	1
artefact	High Confidence	37ca7faa-e1f8-4306-b949-fe86536bd0cd	artefact	artefact	High Confidence	artefact	High Confidence	artefact	High Confidence	artefact	High Confidence	artefact	High Confidence	0	0	0	1	0	1	1	1	1	1	1
neutrophil	High Confidence	380d214f-6ca1-48d9-bf3d-eb3e33041463	neutrophil	neutrophil	High Confidence	neutrophil	High Confidence	neutrophil	High Confidence	neutrophil	High Confidence	neutrophil	High Confidence	0	0	0	1	0	1	1	1	1	1	1
neutrophil	High Confidence	38e15243-50d0-49e7-b567-5d4a0291a603	neutrophil	neutrophil	High Confidence	eosinophil	Moderate Confidence	neutrophil	High Confidence	neutrophil	High Confidence	neutrophil	High Confidence	0	0	0	0.944444	0	1	1	1	1	0	1
neutrophil	High Confidence	39158818-31d3-4906-afac-e0b18f2ac6e7	neutrophil	neutrophil	High Confidence	neutrophil	High Confidence	neutrophil	High Confidence	neutrophil	High Confidence	neutrophil	High Confidence	0	0	0	1	0	1	1	1	1	1	1
monocyte	High Confidence	3be68158-ef32-4384-9afa-04e5776b35de	monocyte	monocyte	High Confidence	monocyte	High Confidence	monocyte	High Confidence	monocyte	High Confidence	monocyte	High Confidence	0	0	0	1	0	1	1	1	1	1	1
artefact	High Confidence	3f07ee24-2550-422d-8bd7-6c333abd922b	artefact	artefact	High Confidence	artefact	High Confidence	artefact	High Confidence	artefact	High Confidence	artefact	High Confidence	0	0	0	1	0	1	1	1	1	1	1
neutrophil	High Confidence	411e41f0-dbe2-4d53-af1f-566216bd01da	neutrophil	neutrophil	High Confidence	neutrophil	High Confidence	neutrophil	High Confidence	neutrophil	High Confidence	neutrophil	High Confidence	0	0	0	1	0	1	1	1	1	1	1
neutrophil	High Confidence	425d9335-30cc-4c20-bd23-00159378b5eb	neutrophil	neutrophil	High Confidence	neutrophil	High Confidence	neutrophil	High Confidence	neutrophil	High Confidence	neutrophil	High Confidence	0	0	0	1	0	1	1	1	1	1	1
neutrophil	High Confidence	42878217-d7b1-4b81-99bc-bde0251d66cb	neutrophil	neutrophil	High Confidence	neutrophil	High Confidence	neutrophil	High Confidence	neutrophil	High Confidence	neutrophil	High Confidence	0	0	0	1	0	1	1	1	1	1	1
monocyte	High Confidence	438bd8e9-dc42-46f4-a993-4a5eb5ef02a5	monocyte	monocyte	High Confidence	monocyte	High Confidence	monocyte	High Confidence	monocyte	Low Confidence	monocyte	High Confidence	0	0	0	0.888889	0	1	1	1	1	1	1
neutrophil	High Confidence	43974210-fd24-4822-94b6-31af3775ed05	neutrophil	neutrophil	High Confidence	neutrophil	High Confidence	neutrophil	High Confidence	neutrophil	High Confidence	neutrophil	High Confidence	0	0	0	1	0	1	1	1	1	1	1
artefact	High Confidence	47e6bb69-dbfc-4974-8ea7-7776673da360	artefact	artefact	High Confidence	artefact	High Confidence	artefact	High Confidence	artefact	High Confidence	artefact	High Confidence	0	0	0	1	0	1	1	1	1	1	1
erythroblast	High Confidence	4af735fa-8525-423a-8208-51a0341ce6c7	erythroblast	erythroblast	High Confidence	erythroblast	High Confidence	erythroblast	High Confidence	erythroblast	High Confidence	lymphocyte	High Confidence	0	0	0	1	0	1	1	1	0	1	1
lymphocyte	High Confidence	4b9a3e8d-e72a-484c-92e1-6eb08217b891	lymphocyte	lymphocyte	High Confidence	lymphocyte	High Confidence	lymphocyte	High Confidence	lymphocyte	High Confidence	lymphocyte	High Confidence	0	0	0	1	0	1	1	1	1	1	1
neutrophil	High Confidence	51080a5e-73d0-4631-9154-8eb6d6c578dc	neutrophil	neutrophil	High Confidence	neutrophil	High Confidence	neutrophil	High Confidence	artefact	Low Confidence	neutrophil	High Confidence	0	0	0	0.888889	0	0	1	1	1	1	1
basophil	Moderate Confidence	536855d3-0b1e-415d-8ca8-80b5a0124fb6	lymphocyte	artefact	High Confidence	artefact	High Confidence	lymphocyte	High Confidence	lymphocyte	High Confidence	lymphocyte	Moderate Confidence	0	0	0	0.888889	0	1	1	0	1	0	0
lymphocyte	Moderate Confidence	54b1274c-11a9-4686-b77a-1db5277d8257	artefact	artefact	High Confidence	artefact	High Confidence	artefact	High Confidence	artefact	High Confidence	artefact	High Confidence	0	0	0	0.944444	0	1	1	1	1	1	0
basophil	Moderate Confidence	5d56c845-d6fe-4abf-b0ba-9a3f98504ae7	lymphocyte	artefact	High Confidence	artefact	High Confidence	lymphocyte	High Confidence	lymphocyte	Low Confidence	lymphocyte	High Confidence	0	0	0	0.833333	0	0	0	0	0	0	0
neutrophil	High Confidence	60a47383-bade-43e0-a38a-d3cb7a90a885	neutrophil	neutrophil	High Confidence	neutrophil	High Confidence	neutrophil	High Confidence	neutrophil	High Confidence	neutrophil	High Confidence	0	0	0	1	0	1	1	1	1	1	1
neutrophil	High Confidence	62904bb6-4366-4725-b022-5fc643b51396	neutrophil	neutrophil	High Confidence	neutrophil	High Confidence	neutrophil	High Confidence	neutrophil	High Confidence	neutrophil	High Confidence	0	0	0	1	0	1	1	1	1	1	1
neutrophil	High Confidence	653e1493-9b02-4c04-86b7-afae3cf8f0d4	neutrophil	neutrophil	High Confidence	neutrophil	High Confidence	neutrophil	High Confidence	neutrophil	High Confidence	neutrophil	High Confidence	0	0	0	1	0	1	1	1	1	1	1
neutrophil	High Confidence	65c8ae49-01ec-495c-ac9c-96cc2359aba4	neutrophil	neutrophil	High Confidence	neutrophil	High Confidence	neutrophil	High Confidence	neutrophil	High Confidence	neutrophil	High Confidence	0	0	0	1	0	1	1	1	1	1	1
blast	No Confidence	65e81423-e322-45b2-87fb-8512c8ce5002	lymphocyte	lymphocyte	High Confidence	lymphocyte	High Confidence	lymphocyte	High Confidence	lymphocyte	High Confidence	lymphocyte	High Confidence	0	0	0	0.833333	0	1	1	1	1	1	0
eosinophil	High Confidence	664ee1d3-d2a9-451d-b0c7-6c9e75d473e2	eosinophil	eosinophil	High Confidence	eosinophil	High Confidence	eosinophil	High Confidence	eosinophil	High Confidence	immature granulocyte	High Confidence	0	0	0	1	0	1	1	1	0	1	1
neutrophil	High Confidence	671879f5-afdf-4e48-bba9-da518736faaf	neutrophil	neutrophil	High Confidence	artefact	High Confidence	neutrophil	High Confidence	neutrophil	High Confidence	neutrophil	High Confidence	0	0	0	1	0	1	1	1	1	0	1
neutrophil	High Confidence	68b5afe5-4c86-4f4e-a288-dc291bc7cb83	neutrophil	neutrophil	High Confidence	neutrophil	High Confidence	neutrophil	High Confidence	neutrophil	High Confidence	neutrophil	High Confidence	0	0	0	1	0	1	1	1	1	1	1
neutrophil	High Confidence	69cd5193-1d05-4a02-948f-d2ba79e04cff	neutrophil	neutrophil	High Confidence	neutrophil	High Confidence	neutrophil	High Confidence	neutrophil	High Confidence	neutrophil	High Confidence	0	0	0	1	0	1	1	1	1	1	1
blast	High Confidence	6b07a9b7-a36b-4a9f-b43b-6a311a144236	lymphocyte	lymphocyte	High Confidence	lymphocyte	High Confidence	lymphocyte	High Confidence	lymphocyte	High Confidence	lymphocyte	High Confidence	0	0	0	1	0	1	1	1	1	1	0
erythroblast	High Confidence	6b1ac041-6220-4188-9907-58891e9100e0	erythroblast	artefact	High Confidence	erythroblast	High Confidence	erythroblast	High Confidence	erythroblast	Low Confidence	erythroblast	Moderate Confidence	0	0	0	0.833333	0	1	1	0	1	1	1
neutrophil	Moderate Confidence	6c2efacf-d357-48f0-a7e0-661ac22310da	neutrophil	neutrophil	High Confidence	neutrophil	High Confidence	neutrophil	High Confidence	neutrophil	High Confidence	neutrophil	High Confidence	0	0	0	0.944444	0	1	1	1	1	1	1
artefact	High Confidence	6cfd17ce-ed62-4ca8-b412-73d60161f4c6	artefact	artefact	High Confidence	artefact	High Confidence	artefact	High Confidence	artefact	High Confidence	artefact	High Confidence	0	0	0	1	0	1	1	1	1	1	1
lymphocyte	High Confidence	6ed0e1a9-76d9-445f-9ce6-5be2b42d4297	lymphocyte	lymphocyte	High Confidence	lymphocyte	High Confidence	lymphocyte	High Confidence	lymphocyte	High Confidence	lymphocyte	High Confidence	0	0	0	1	0	1	1	1	1	1	1
neutrophil	High Confidence	70248e59-89bd-43aa-81d7-1fb82f8daf1a	neutrophil	neutrophil	High Confidence	neutrophil	High Confidence	neutrophil	High Confidence	neutrophil	High Confidence	neutrophil	High Confidence	0	0	0	1	0	1	1	1	1	1	1
blast	No Confidence	713c24ce-e441-49a1-8dbd-22449111e691	monocyte	artefact	High Confidence	monocyte	No Confidence	lymphocyte	High Confidence	monocyte	No Confidence	lymphocyte	High Confidence	0	0	0	0.5	0	0	0	0	0	0	0
neutrophil	High Confidence	717ba100-6de4-4df1-b63f-93b7d6d00ea2	neutrophil	neutrophil	High Confidence	neutrophil	High Confidence	neutrophil	High Confidence	neutrophil	High Confidence	neutrophil	High Confidence	0	0	0	1	0	1	1	1	1	1	1
monocyte	High Confidence	73f1657a-97ab-49d8-8466-e0f44084b776	monocyte	monocyte	High Confidence	monocyte	High Confidence	monocyte	High Confidence	monocyte	High Confidence	monocyte	High Confidence	0	0	0	1	0	1	1	1	1	1	1
eosinophil	High Confidence	761839c5-40bd-46fa-a973-1b1bee02f591	eosinophil	eosinophil	High Confidence	eosinophil	High Confidence	eosinophil	High Confidence	eosinophil	High Confidence	eosinophil	High Confidence	0	0	0	1	0	1	1	1	1	1	1
lymphocyte	High Confidence	7806a188-1c52-4fbc-a87e-6f752f911d81	lymphocyte	lymphocyte	High Confidence	lymphocyte	High Confidence	lymphocyte	High Confidence	lymphocyte	High Confidence	lymphocyte	High Confidence	0	0	0	1	0	1	1	1	1	1	1
basophil	Moderate Confidence	785e87bf-00fb-49c2-aefd-c01f80cbf1a1	lymphocyte	lymphocyte	High Confidence	lymphocyte	High Confidence	artefact	High Confidence	lymphocyte	High Confidence	monocyte	High Confidence	0	0	0	0.944444	0	1	0	1	0	1	0
neutrophil	High Confidence	7894d3e8-1bc0-470d-a83c-c9de52eee515	neutrophil	neutrophil	High Confidence	neutrophil	High Confidence	neutrophil	High Confidence	neutrophil	High Confidence	neutrophil	High Confidence	0	0	0	1	0	1	1	1	1	1	1
neutrophil	High Confidence	7a8625ca-6ca3-4d23-bd63-49ce32a59675	neutrophil	neutrophil	High Confidence	neutrophil	High Confidence	neutrophil	High Confidence	neutrophil	High Confidence	neutrophil	High Confidence	0	0	0	1	0	1	1	1	1	1	1
monocyte	Moderate Confidence	7cd47a5a-1b4a-414a-947c-f0c72e5394f5	monocyte	monocyte	High Confidence	monocyte	High Confidence	monocyte	High Confidence	monocyte	High Confidence	monocyte	High Confidence	0	0	0	0.944444	0	1	1	1	1	1	1
monocyte	High Confidence	7e834608-fb13-4438-b175-4f982a430d74	monocyte	monocyte	High Confidence	immature granulocyte	Low Confidence	monocyte	High Confidence	monocyte	High Confidence	monocyte	Moderate Confidence	0	0	0	0.833333	0	1	1	1	1	0	1
artefact	High Confidence	7ef9ea31-7aa9-477b-b17f-e25bb1d2b1eb	artefact	artefact	High Confidence	artefact	High Confidence	artefact	High Confidence	artefact	High Confidence	artefact	High Confidence	0	0	0	1	0	1	1	1	1	1	1
neutrophil	High Confidence	8002449d-f349-4849-85d4-e42d35042bf9	neutrophil	neutrophil	High Confidence	neutrophil	High Confidence	neutrophil	High Confidence	neutrophil	High Confidence	neutrophil	High Confidence	0	0	0	1	0	1	1	1	1	1	1
neutrophil	High Confidence	807cafad-8d79-4098-a80c-53f14a4eb910	neutrophil	neutrophil	High Confidence	neutrophil	High Confidence	neutrophil	High Confidence	neutrophil	High Confidence	neutrophil	High Confidence	0	0	0	1	0	1	1	1	1	1	1
blast	High Confidence	80bb94ce-3b1c-46af-89f9-3f6a0f5cd235	artefact	artefact	High Confidence	artefact	High Confidence	artefact	High Confidence	artefact	High Confidence	artefact	High Confidence	0	0	0	1	0	1	1	1	1	1	0
blast	Moderate Confidence	815b8fbb-0f1a-43e1-961e-5cdf6b173b14	lymphocyte	lymphocyte	Low Confidence	lymphocyte	High Confidence	lymphocyte	High Confidence	lymphocyte	High Confidence	lymphocyte	High Confidence	0	0	0	0.833333	0	1	1	1	1	1	0
artefact	High Confidence	82fc25dd-c56b-415e-8e44-9d2ce6249d58	artefact	artefact	High Confidence	artefact	High Confidence	artefact	High Confidence	artefact	High Confidence	artefact	High Confidence	0	0	0	1	0	1	1	1	1	1	1
neutrophil	High Confidence	8390f475-9f44-42f3-9faa-35adfe05e2aa	neutrophil	neutrophil	High Confidence	neutrophil	High Confidence	neutrophil	High Confidence	neutrophil	High Confidence	neutrophil	High Confidence	0	0	0	1	0	1	1	1	1	1	1
neutrophil	Moderate Confidence	83d96ca3-b609-44b1-90ad-edae5d9b3345	neutrophil	neutrophil	Low Confidence	neutrophil	High Confidence	lymphocyte	High Confidence	lymphocyte	No Confidence	lymphocyte	High Confidence	0	0	0	0.666667	0	0	0	0	0	0	0
immature granulocyte	High Confidence	87107bc7-27b3-423c-b365-6abd52941044	lymphocyte	lymphocyte	High Confidence	lymphocyte	High Confidence	lymphocyte	High Confidence	lymphocyte	High Confidence	lymphocyte	High Confidence	0	0	0	1	0	1	1	1	1	1	0
neutrophil	High Confidence	87b7f3ab-715b-4d87-adff-97280fe3c528	neutrophil	neutrophil	High Confidence	neutrophil	High Confidence	neutrophil	High Confidence	neutrophil	Low Confidence	neutrophil	High Confidence	0	0	0	0.888889	0	1	1	1	1	1	1
neutrophil	High Confidence	89bbc715-00c6-4a64-93e0-e9ea6af86cca	neutrophil	neutrophil	High Confidence	neutrophil	High Confidence	neutrophil	High Confidence	neutrophil	High Confidence	neutrophil	High Confidence	0	0	0	1	0	1	1	1	1	1	1
neutrophil	High Confidence	8b3228ca-173d-49b4-a13e-cd8702aafb97	neutrophil	neutrophil	High Confidence	neutrophil	High Confidence	neutrophil	High Confidence	neutrophil	High Confidence	neutrophil	High Confidence	0	0	0	1	0	1	1	1	1	1	1
artefact	High Confidence	8bd188b4-5158-4393-82f4-4041d1b43dfc	artefact	artefact	High Confidence	artefact	High Confidence	artefact	High Confidence	artefact	High Confidence	artefact	High Confidence	0	0	0	1	0	1	1	1	1	1	1
neutrophil	High Confidence	8d6d8110-117c-430b-8519-2240e01330dc	neutrophil	neutrophil	High Confidence	neutrophil	High Confidence	neutrophil	High Confidence	neutrophil	High Confidence	neutrophil	High Confidence	0	0	0	1	0	1	1	1	1	1	1
neutrophil	High Confidence	8effb171-a966-4c3e-95ff-ba5e76e7f6b0	neutrophil	neutrophil	High Confidence	neutrophil	High Confidence	neutrophil	High Confidence	neutrophil	High Confidence	neutrophil	High Confidence	0	0	0	1	0	1	1	1	1	1	1
artefact	High Confidence	8fc36bfc-0d73-415b-bd6e-0d66b05a4e16	artefact	artefact	High Confidence	artefact	High Confidence	artefact	High Confidence	artefact	High Confidence	artefact	High Confidence	0	0	0	1	0	1	1	1	1	1	1
lymphocyte	Low Confidence	8fe964d5-6c21-4f87-9835-5a6cade78cd7	lymphocyte	lymphocyte	Low Confidence	artefact	High Confidence	lymphocyte	High Confidence	lymphocyte	Moderate Confidence	lymphocyte	High Confidence	0	0	0	0.722222	0	1	1	1	1	0	1
artefact	High Confidence	91985ca3-3cc1-4b6d-a6ee-2c2a96587f18	artefact	artefact	High Confidence	artefact	High Confidence	artefact	High Confidence	artefact	High Confidence	artefact	High Confidence	0	0	0	1	0	1	1	1	1	1	1
neutrophil	High Confidence	939c7426-4290-4c02-a99d-28ad754612f5	neutrophil	neutrophil	High Confidence	neutrophil	High Confidence	neutrophil	High Confidence	neutrophil	High Confidence	neutrophil	High Confidence	0	0	0	1	0	1	1	1	1	1	1
neutrophil	High Confidence	9447c19f-0d12-4227-8d9c-06fb834d5fc8	neutrophil	neutrophil	High Confidence	neutrophil	High Confidence	neutrophil	High Confidence	neutrophil	High Confidence	neutrophil	High Confidence	0	0	0	1	0	1	1	1	1	1	1
neutrophil	High Confidence	96d0e73a-1645-42e7-b26f-377190bcc144	neutrophil	neutrophil	High Confidence	neutrophil	High Confidence	neutrophil	High Confidence	neutrophil	High Confidence	neutrophil	High Confidence	0	0	0	1	0	1	1	1	1	1	1
artefact	High Confidence	970f3c55-a44d-41ec-8a0a-595833951add	artefact	neutrophil	Low Confidence	artefact	High Confidence	artefact	High Confidence	artefact	High Confidence	artefact	High Confidence	0	0	0	0.888889	0	1	1	0	1	1	1
neutrophil	High Confidence	972e0e85-953f-43d2-a1d8-b80e6d031744	neutrophil	neutrophil	High Confidence	neutrophil	High Confidence	neutrophil	High Confidence	neutrophil	High Confidence	artefact	High Confidence	0	0	0	1	0	1	1	1	0	1	1
blast	High Confidence	97448726-26a1-46ab-9dfd-dee6696949d9	monocyte	monocyte	No Confidence	blast	High Confidence	lymphocyte	High Confidence	monocyte	High Confidence	monocyte	Moderate Confidence	0	0	0	0.777778	0	1	0	1	1	0	0
eosinophil	Moderate Confidence	9866935c-c1f9-4437-a3d5-3cdb4e9ae004	eosinophil	eosinophil	High Confidence	artefact	High Confidence	eosinophil	High Confidence	eosinophil	High Confidence	artefact	Moderate Confidence	0	0	0	0.888889	0	1	1	1	0	0	1
artefact	High Confidence	9a44cf9a-fa9f-48cb-8452-b09c85dfad78	artefact	artefact	High Confidence	artefact	High Confidence	artefact	High Confidence	artefact	High Confidence	artefact	High Confidence	0	0	0	1	0	1	1	1	1	1	1
neutrophil	Low Confidence	9b2c5e38-69fa-45f4-8c6a-05a6b34a102c	neutrophil	basophil	Moderate Confidence	neutrophil	Moderate Confidence	neutrophil	High Confidence	basophil	Low Confidence	neutrophil	Moderate Confidence	0	0	0	0.611111	0	0	1	0	1	1	1
neutrophil	High Confidence	9dc4a89a-e5d6-48eb-a292-9e89ffa7c491	neutrophil	neutrophil	High Confidence	neutrophil	High Confidence	neutrophil	High Confidence	neutrophil	High Confidence	neutrophil	High Confidence	0	0	0	1	0	1	1	1	1	1	1
eosinophil	High Confidence	9e3581e0-30fe-44f9-9817-9164fa3adb26	eosinophil	eosinophil	High Confidence	eosinophil	High Confidence	eosinophil	High Confidence	eosinophil	High Confidence	neutrophil	Moderate Confidence	0	0	0	0.944444	0	1	1	1	0	1	1
neutrophil	High Confidence	9ea95a94-1975-4b6d-b10d-3324b6ac4f9e	neutrophil	neutrophil	High Confidence	neutrophil	High Confidence	neutrophil	High Confidence	neutrophil	High Confidence	neutrophil	High Confidence	0	0	0	1	0	1	1	1	1	1	1
blast	High Confidence	9fcaf3ff-484c-4f49-93bb-899be200a2f4	lymphocyte	artefact	High Confidence	lymphocyte	High Confidence	artefact	High Confidence	lymphocyte	Moderate Confidence	lymphocyte	High Confidence	0	0	0	0.944444	0	0	0	0	0	0	0
neutrophil	High Confidence	a0d735a2-3541-4abc-97ac-763f79a682e7	neutrophil	neutrophil	High Confidence	neutrophil	High Confidence	neutrophil	High Confidence	neutrophil	High Confidence	neutrophil	High Confidence	0	0	0	1	0	1	1	1	1	1	1
artefact	High Confidence	a0f4e216-2d2a-4b47-aec0-5a1c62ceecc6	artefact	artefact	High Confidence	artefact	High Confidence	artefact	High Confidence	artefact	High Confidence	artefact	High Confidence	0	0	0	1	0	1	1	1	1	1	1
neutrophil	High Confidence	a15ca5f3-2160-496f-b982-edc86ad7fec7	neutrophil	neutrophil	High Confidence	neutrophil	High Confidence	neutrophil	High Confidence	neutrophil	High Confidence	neutrophil	High Confidence	0	0	0	1	0	1	1	1	1	1	1
neutrophil	High Confidence	a1e45c65-eca5-48cf-9649-a5ae488a9740	neutrophil	neutrophil	High Confidence	neutrophil	High Confidence	neutrophil	High Confidence	neutrophil	High Confidence	neutrophil	High Confidence	0	0	0	1	0	1	1	1	1	1	1
neutrophil	Moderate Confidence	a24ddc21-cfb4-4164-a4f9-9f7dfc1452ce	neutrophil	neutrophil	Low Confidence	artefact	High Confidence	neutrophil	High Confidence	neutrophil	High Confidence	neutrophil	High Confidence	0	0	0	0.833333	0	1	1	1	1	0	1
neutrophil	High Confidence	a3747b9d-f37a-416b-8740-1fdc971940a6	neutrophil	neutrophil	High Confidence	neutrophil	High Confidence	neutrophil	High Confidence	neutrophil	High Confidence	neutrophil	High Confidence	0	0	0	1	0	1	1	1	1	1	1
basophil	Low Confidence	a437aa5c-2c22-44b2-bc4c-460cd78716e7	lymphocyte	artefact	High Confidence	artefact	High Confidence	lymphocyte	High Confidence	lymphocyte	High Confidence	lymphocyte	High Confidence	0	0	0	0.888889	0	1	1	0	1	0	0
artefact	High Confidence	a7f530cf-aa1c-4d73-8600-20323e115989	artefact	artefact	High Confidence	artefact	High Confidence	artefact	High Confidence	artefact	High Confidence	artefact	High Confidence	0	0	0	1	0	1	1	1	1	1	1
neutrophil	High Confidence	a8c4048a-d418-4f18-8262-55494a499527	neutrophil	neutrophil	High Confidence	neutrophil	High Confidence	neutrophil	High Confidence	neutrophil	High Confidence	neutrophil	High Confidence	0	0	0	1	0	1	1	1	1	1	1
lymphocyte	High Confidence	ab22c519-f1f3-496e-a3d4-91a989be2cb2	lymphocyte	lymphocyte	High Confidence	lymphocyte	High Confidence	lymphocyte	High Confidence	lymphocyte	High Confidence	lymphocyte	High Confidence	0	0	0	1	0	1	1	1	1	1	1
neutrophil	High Confidence	ad0249cc-253a-4639-8b5c-8fc38ca6e21c	neutrophil	neutrophil	High Confidence	neutrophil	High Confidence	neutrophil	High Confidence	neutrophil	High Confidence	neutrophil	High Confidence	0	0	0	1	0	1	1	1	1	1	1
erythroblast	High Confidence	aec693f5-5526-4028-978d-0316e774ec56	erythroblast	erythroblast	High Confidence	erythroblast	High Confidence	erythroblast	High Confidence	erythroblast	High Confidence	erythroblast	High Confidence	0	0	0	1	0	1	1	1	1	1	1
lymphocyte	High Confidence	b2880091-c7b0-4116-b25a-fee305ea3515	lymphocyte	lymphocyte	High Confidence	lymphocyte	High Confidence	lymphocyte	High Confidence	lymphocyte	High Confidence	lymphocyte	High Confidence	0	0	0	1	0	1	1	1	1	1	1
lymphocyte	High Confidence	b2a31398-7b49-4f46-83e2-de4f5ab2fd24	lymphocyte	lymphocyte	High Confidence	lymphocyte	High Confidence	lymphocyte	High Confidence	lymphocyte	High Confidence	monocyte	High Confidence	0	0	0	1	0	1	1	1	0	1	1
neutrophil	High Confidence	b2a60250-c92d-4b79-90bf-d1bb3f86db23	neutrophil	neutrophil	High Confidence	neutrophil	Moderate Confidence	neutrophil	High Confidence	neutrophil	High Confidence	neutrophil	High Confidence	0	0	0	0.944444	0	1	1	1	1	1	1
neutrophil	High Confidence	b4279e71-4ac2-460b-871f-6ce173b04f32	neutrophil	neutrophil	High Confidence	neutrophil	High Confidence	neutrophil	High Confidence	neutrophil	High Confidence	neutrophil	High Confidence	0	0	0	1	0	1	1	1	1	1	1
blast	Moderate Confidence	b7c2d15c-262c-4870-9b16-8f8d64c48f84	lymphocyte	lymphocyte	High Confidence	lymphocyte	High Confidence	lymphocyte	High Confidence	lymphocyte	High Confidence	lymphocyte	High Confidence	0	0	0	0.944444	0	1	1	1	1	1	0
monocyte	Moderate Confidence	b8d00c84-5472-471c-b18f-a378fcd23304	artefact	artefact	High Confidence	artefact	High Confidence	artefact	High Confidence	artefact	High Confidence	artefact	High Confidence	0	0	0	0.944444	0	1	1	1	1	1	0
neutrophil	High Confidence	ba6cd687-c958-4cd0-8e95-8426a3e189b0	neutrophil	neutrophil	High Confidence	neutrophil	High Confidence	neutrophil	High Confidence	neutrophil	High Confidence	neutrophil	High Confidence	0	0	0	1	0	1	1	1	1	1	1
neutrophil	High Confidence	ba9e3f18-a9cb-4703-a6ef-a87fe6605496	neutrophil	neutrophil	High Confidence	neutrophil	High Confidence	neutrophil	High Confidence	neutrophil	High Confidence	neutrophil	High Confidence	0	0	0	1	0	1	1	1	1	1	1
monocyte	Moderate Confidence	bb6dcabc-f49d-40aa-bdda-e58668dbc473	artefact	artefact	High Confidence	artefact	High Confidence	artefact	High Confidence	artefact	High Confidence	artefact	High Confidence	0	0	0	0.944444	0	1	1	1	1	1	0
neutrophil	High Confidence	bdfff8b1-90aa-4e74-acb8-e8ec751ac635	neutrophil	neutrophil	High Confidence	neutrophil	High Confidence	neutrophil	High Confidence	neutrophil	High Confidence	neutrophil	High Confidence	0	0	0	1	0	1	1	1	1	1	1
artefact	High Confidence	be785001-bb3b-4c66-9f4f-83513c0a5930	artefact	artefact	High Confidence	artefact	High Confidence	artefact	High Confidence	artefact	High Confidence	artefact	High Confidence	0	0	0	1	0	1	1	1	1	1	1
neutrophil	Moderate Confidence	bfad0874-4dc9-48bb-a69c-c6512818217f	neutrophil	neutrophil	High Confidence	neutrophil	High Confidence	neutrophil	High Confidence	neutrophil	High Confidence	neutrophil	High Confidence	0	0	0	0.944444	0	1	1	1	1	1	1
neutrophil	High Confidence	c094b7bc-36c4-4f76-bf77-e1b44999e063	neutrophil	neutrophil	High Confidence	neutrophil	High Confidence	neutrophil	High Confidence	neutrophil	High Confidence	neutrophil	High Confidence	0	0	0	1	0	1	1	1	1	1	1
neutrophil	High Confidence	c0de5091-63f5-497c-a467-c36fdf45872b	neutrophil	neutrophil	High Confidence	neutrophil	High Confidence	neutrophil	High Confidence	neutrophil	High Confidence	neutrophil	High Confidence	0	0	0	1	0	1	1	1	1	1	1
neutrophil	High Confidence	c30d19b9-f9fc-48fe-83fe-6c7665bc101b	neutrophil	neutrophil	High Confidence	neutrophil	High Confidence	neutrophil	High Confidence	neutrophil	High Confidence	neutrophil	High Confidence	0	0	0	1	0	1	1	1	1	1	1
neutrophil	High Confidence	c4b9a6d7-ec34-4e0e-87bb-f10bce9c10b2	neutrophil	neutrophil	High Confidence	neutrophil	High Confidence	neutrophil	High Confidence	neutrophil	High Confidence	neutrophil	High Confidence	0	0	0	1	0	1	1	1	1	1	1
artefact	High Confidence	c62aaa8c-4b08-4f64-8a57-3108563a2f52	artefact	artefact	High Confidence	artefact	High Confidence	artefact	High Confidence	artefact	High Confidence	artefact	High Confidence	0	0	0	1	0	1	1	1	1	1	1
lymphocyte	Low Confidence	c755cfe8-c733-4b96-b756-fd125951a920	lymphocyte	lymphocyte	Low Confidence	lymphocyte	High Confidence	lymphocyte	High Confidence	lymphocyte	High Confidence	erythroblast	Low Confidence	0	0	0	0.666667	0	1	1	1	0	1	1
neutrophil	Moderate Confidence	c80ee2f6-9125-48ac-9454-6714d7210162	neutrophil	neutrophil	High Confidence	neutrophil	High Confidence	neutrophil	High Confidence	neutrophil	High Confidence	neutrophil	High Confidence	0	0	0	0.944444	0	1	1	1	1	1	1
blast	Moderate Confidence	c882034d-94dc-4469-a38a-3cbf6a580ea0	lymphocyte	lymphocyte	High Confidence	lymphocyte	Moderate Confidence	lymphocyte	High Confidence	lymphocyte	High Confidence	lymphocyte	High Confidence	0	0	0	0.888889	0	1	1	1	1	1	0
lymphocyte	High Confidence	c90548b2-c190-41aa-81a1-8804c7d3b307	lymphocyte	lymphocyte	Low Confidence	lymphocyte	High Confidence	artefact	High Confidence	lymphocyte	High Confidence	lymphocyte	High Confidence	0	0	0	0.888889	0	1	0	1	1	1	1
neutrophil	High Confidence	ca05b636-8dbd-4f04-8cf1-526df8dd9eb1	neutrophil	neutrophil	High Confidence	neutrophil	High Confidence	neutrophil	High Confidence	neutrophil	High Confidence	neutrophil	High Confidence	0	0	0	1	0	1	1	1	1	1	1
monocyte	High Confidence	cb6d3191-b37b-4494-8647-6d18e56dcf3f	artefact	artefact	High Confidence	artefact	High Confidence	artefact	High Confidence	artefact	High Confidence	artefact	High Confidence	0	0	0	1	0	1	1	1	1	1	0
erythroblast	High Confidence	ce36284e-c67b-4ff8-98af-98c1dc974a20	erythroblast	erythroblast	High Confidence	erythroblast	High Confidence	erythroblast	High Confidence	erythroblast	High Confidence	erythroblast	High Confidence	0	0	0	1	0	1	1	1	1	1	1
lymphocyte	Low Confidence	ced02656-3711-421a-b83b-a4742d394a20	artefact	artefact	High Confidence	artefact	High Confidence	artefact	High Confidence	lymphocyte	High Confidence	monocyte	High Confidence	0	0	0	0.888889	0	0	1	1	0	1	0
eosinophil	High Confidence	cf951a85-2960-4d10-a2ac-f425af704822	eosinophil	eosinophil	High Confidence	eosinophil	High Confidence	eosinophil	High Confidence	eosinophil	High Confidence	neutrophil	High Confidence	0	0	0	1	0	1	1	1	0	1	1
neutrophil	High Confidence	d316eeea-e5ac-4260-8e2f-e3414f372e59	neutrophil	neutrophil	High Confidence	neutrophil	High Confidence	neutrophil	High Confidence	neutrophil	High Confidence	neutrophil	Moderate Confidence	0	0	0	0.944444	0	1	1	1	1	1	1
neutrophil	High Confidence	d3a3e6fb-ba7a-4f45-b735-93c874cc6c9c	neutrophil	neutrophil	High Confidence	neutrophil	High Confidence	neutrophil	High Confidence	neutrophil	High Confidence	neutrophil	High Confidence	0	0	0	1	0	1	1	1	1	1	1
lymphocyte	Low Confidence	d49d4c3e-26de-4f85-b8ec-b13ee8de04f8	artefact	artefact	High Confidence	artefact	High Confidence	artefact	High Confidence	lymphocyte	Low Confidence	artefact	High Confidence	0	0	0	0.777778	0	0	1	1	1	1	0
neutrophil	High Confidence	d851c577-ba55-405c-b4a4-bb68058d607a	neutrophil	neutrophil	High Confidence	neutrophil	High Confidence	neutrophil	High Confidence	neutrophil	High Confidence	neutrophil	High Confidence	0	0	0	1	0	1	1	1	1	1	1
artefact	High Confidence	d8e42c56-79ef-476f-b672-a0dd49727b89	artefact	artefact	High Confidence	artefact	High Confidence	artefact	High Confidence	artefact	High Confidence	artefact	High Confidence	0	0	0	1	0	1	1	1	1	1	1
neutrophil	High Confidence	d9044d6a-0650-41c9-aabf-5130993b6644	neutrophil	neutrophil	High Confidence	neutrophil	High Confidence	neutrophil	High Confidence	neutrophil	High Confidence	neutrophil	High Confidence	0	0	0	1	0	1	1	1	1	1	1
lymphocyte	High Confidence	daa2417d-ef5d-4ac6-bed4-551bea0baeab	lymphocyte	lymphocyte	High Confidence	lymphocyte	High Confidence	lymphocyte	High Confidence	lymphocyte	High Confidence	lymphocyte	High Confidence	0	0	0	1	0	1	1	1	1	1	1
neutrophil	High Confidence	dad8fe19-2d56-4856-8824-7a9f2f6318c2	neutrophil	neutrophil	Low Confidence	neutrophil	High Confidence	neutrophil	High Confidence	neutrophil	High Confidence	monocyte	High Confidence	0	0	0	0.888889	0	1	1	1	0	1	1
neutrophil	High Confidence	dbb52efb-f7d4-4be5-a07b-df04994efa10	neutrophil	neutrophil	High Confidence	neutrophil	High Confidence	neutrophil	High Confidence	neutrophil	High Confidence	neutrophil	High Confidence	0	0	0	1	0	1	1	1	1	1	1
neutrophil	High Confidence	dc109e17-a26c-45f8-9b0d-8556afdc7181	neutrophil	neutrophil	High Confidence	neutrophil	High Confidence	neutrophil	High Confidence	neutrophil	High Confidence	neutrophil	High Confidence	0	0	0	1	0	1	1	1	1	1	1
neutrophil	High Confidence	dc261004-86e6-4336-82d2-93ad105e252f	neutrophil	neutrophil	High Confidence	neutrophil	High Confidence	neutrophil	High Confidence	neutrophil	High Confidence	neutrophil	High Confidence	0	0	0	1	0	1	1	1	1	1	1
immature granulocyte	High Confidence	dc9e0fdd-d58c-42df-9846-95cbd3bff778	lymphocyte	monocyte	High Confidence	lymphocyte	High Confidence	lymphocyte	High Confidence	lymphocyte	High Confidence	lymphocyte	High Confidence	0	0	0	1	0	1	1	0	1	1	0
neutrophil	High Confidence	dd5fd2f0-69cc-4f78-89bf-1b7deba94723	neutrophil	neutrophil	High Confidence	neutrophil	High Confidence	neutrophil	High Confidence	neutrophil	High Confidence	neutrophil	High Confidence	0	0	0	1	0	1	1	1	1	1	1
neutrophil	High Confidence	de8ef57f-220a-4ddc-a945-171d21ab22ec	neutrophil	neutrophil	High Confidence	neutrophil	High Confidence	neutrophil	High Confidence	neutrophil	High Confidence	neutrophil	High Confidence	0	0	0	1	0	1	1	1	1	1	1
neutrophil	High Confidence	df026af0-0e41-4fe5-97d6-2df7dfaa00a7	neutrophil	neutrophil	High Confidence	neutrophil	High Confidence	neutrophil	High Confidence	neutrophil	High Confidence	neutrophil	High Confidence	0	0	0	1	0	1	1	1	1	1	1
artefact	High Confidence	df6d117b-be22-48c2-8a63-6ac718d40b27	artefact	artefact	High Confidence	artefact	High Confidence	artefact	High Confidence	artefact	High Confidence	artefact	High Confidence	0	0	0	1	0	1	1	1	1	1	1
platelet	High Confidence	e03fa3a2-2682-4c37-8a79-f2c3dde35b22	platelet	platelet	High Confidence	platelet	High Confidence	platelet	High Confidence	platelet	High Confidence	platelet	High Confidence	0	0	0	1	0	1	1	1	1	1	1
neutrophil	High Confidence	e07e787b-7b29-4b8f-b321-f2323ad78bd4	neutrophil	neutrophil	High Confidence	neutrophil	High Confidence	neutrophil	High Confidence	neutrophil	High Confidence	neutrophil	High Confidence	0	0	0	1	0	1	1	1	1	1	1
eosinophil	High Confidence	e0b5d4e5-5174-48a2-a5ef-47bc9604f3a4	eosinophil	eosinophil	High Confidence	eosinophil	High Confidence	eosinophil	High Confidence	eosinophil	High Confidence	eosinophil	Moderate Confidence	0	0	0	0.944444	0	1	1	1	1	1	1
lymphocyte	High Confidence	e164d15b-a70a-4848-937f-1ab96b67666d	lymphocyte	lymphocyte	High Confidence	lymphocyte	High Confidence	lymphocyte	High Confidence	lymphocyte	High Confidence	lymphocyte	High Confidence	0	0	0	1	0	1	1	1	1	1	1
artefact	Low Confidence	e3a4e37f-e4ee-464f-bedc-1ab013f2df5b	lymphocyte	lymphocyte	High Confidence	artefact	High Confidence	artefact	High Confidence	lymphocyte	High Confidence	lymphocyte	Moderate Confidence	0	0	0	0.833333	0	1	0	1	1	0	0
neutrophil	High Confidence	e45a901f-8444-4533-9b74-14a3e3732b6d	neutrophil	neutrophil	High Confidence	neutrophil	High Confidence	neutrophil	High Confidence	neutrophil	High Confidence	neutrophil	High Confidence	0	0	0	1	0	1	1	1	1	1	1
neutrophil	High Confidence	e5b75efc-b4e4-430f-88e7-fb7cb1a5b690	neutrophil	neutrophil	High Confidence	neutrophil	High Confidence	neutrophil	High Confidence	neutrophil	High Confidence	neutrophil	High Confidence	0	0	0	1	0	1	1	1	1	1	1
artefact	High Confidence	e90dd6d9-7e59-40ac-88c8-6a3a7a51b43b	artefact	artefact	High Confidence	artefact	High Confidence	artefact	High Confidence	artefact	High Confidence	artefact	High Confidence	0	0	0	1	0	1	1	1	1	1	1
immature granulocyte	High Confidence	e940b1c1-934a-48ee-b2cd-7d63619d0b6b	lymphocyte	lymphocyte	Low Confidence	lymphocyte	High Confidence	lymphocyte	High Confidence	lymphocyte	High Confidence	lymphocyte	High Confidence	0	0	0	0.888889	0	1	1	1	1	1	0
artefact	High Confidence	e94a023a-a203-4839-b56f-1c8079bac804	artefact	artefact	High Confidence	artefact	High Confidence	artefact	High Confidence	artefact	High Confidence	artefact	High Confidence	0	0	0	1	0	1	1	1	1	1	1
neutrophil	High Confidence	ea9f3997-a2b2-4b49-9af5-c996a33a95e6	neutrophil	neutrophil	High Confidence	neutrophil	High Confidence	neutrophil	High Confidence	neutrophil	High Confidence	neutrophil	High Confidence	0	0	0	1	0	1	1	1	1	1	1
neutrophil	High Confidence	eacc0087-f0cd-48cf-8181-c68b8cf30294	neutrophil	neutrophil	High Confidence	neutrophil	High Confidence	neutrophil	High Confidence	neutrophil	High Confidence	neutrophil	High Confidence	0	0	0	1	0	1	1	1	1	1	1
blast	Moderate Confidence	ecb136a5-9821-472e-9206-05739ae30889	lymphocyte	lymphocyte	High Confidence	lymphocyte	High Confidence	lymphocyte	High Confidence	lymphocyte	High Confidence	lymphocyte	High Confidence	0	0	0	0.944444	0	1	1	1	1	1	0
neutrophil	High Confidence	ed4eb453-64e2-41ac-b44b-da5af8ccb55e	neutrophil	neutrophil	High Confidence	neutrophil	High Confidence	neutrophil	High Confidence	neutrophil	High Confidence	neutrophil	High Confidence	0	0	0	1	0	1	1	1	1	1	1
neutrophil	High Confidence	ed896c2c-678f-4ec6-893d-69f6596f2d4b	neutrophil	neutrophil	High Confidence	neutrophil	High Confidence	neutrophil	High Confidence	neutrophil	High Confidence	neutrophil	High Confidence	0	0	0	1	0	1	1	1	1	1	1
immature granulocyte	High Confidence	ee1c4d20-6080-4d1c-8938-6414fe251ee0	monocyte	monocyte	High Confidence	immature granulocyte	Low Confidence	lymphocyte	High Confidence	monocyte	High Confidence	lymphocyte	High Confidence	0	0	0	0.888889	0	1	0	1	0	0	0
neutrophil	High Confidence	ee89ca9e-4429-4202-ac95-3491c3cac0cf	neutrophil	neutrophil	High Confidence	neutrophil	High Confidence	neutrophil	High Confidence	neutrophil	High Confidence	neutrophil	High Confidence	0	0	0	1	0	1	1	1	1	1	1
neutrophil	High Confidence	ef2288be-2ec2-49a4-8cc1-2566db84b06f	neutrophil	neutrophil	High Confidence	neutrophil	High Confidence	neutrophil	High Confidence	neutrophil	High Confidence	neutrophil	High Confidence	0	0	0	1	0	1	1	1	1	1	1
neutrophil	High Confidence	efb0b326-a5e2-4030-94bc-6c89155d472f	neutrophil	neutrophil	High Confidence	neutrophil	High Confidence	neutrophil	High Confidence	neutrophil	High Confidence	neutrophil	High Confidence	0	0	0	1	0	1	1	1	1	1	1
neutrophil	High Confidence	f0f2f9de-2d58-4fad-8fc0-590f1d2332e6	neutrophil	neutrophil	High Confidence	neutrophil	High Confidence	neutrophil	High Confidence	neutrophil	High Confidence	neutrophil	High Confidence	0	0	0	1	0	1	1	1	1	1	1
neutrophil	High Confidence	f1d76924-3caf-4405-9d41-e0b614cef0c4	neutrophil	neutrophil	High Confidence	neutrophil	High Confidence	neutrophil	High Confidence	neutrophil	High Confidence	neutrophil	High Confidence	0	0	0	1	0	1	1	1	1	1	1
neutrophil	High Confidence	f307e84c-2f5a-4466-996c-c84f296a8639	neutrophil	neutrophil	High Confidence	neutrophil	High Confidence	neutrophil	High Confidence	neutrophil	High Confidence	neutrophil	High Confidence	0	0	0	1	0	1	1	1	1	1	1
blast	Moderate Confidence	f3d94fbd-1d2e-4144-84ca-d2c30326d58b	lymphocyte	lymphocyte	High Confidence	lymphocyte	High Confidence	blast	High Confidence	lymphocyte	Moderate Confidence	lymphocyte	High Confidence	0	0	0	0.888889	0	1	0	1	1	1	0
blast	Moderate Confidence	f5bc3617-297b-4e26-a38a-0b634ff72030	lymphocyte	lymphocyte	Low Confidence		High Confidence	lymphocyte	High Confidence	lymphocyte	High Confidence	lymphocyte	High Confidence	0	0	0	0.833333	0	1	1	1	1		0
neutrophil	High Confidence	f6594d7a-8d79-406f-b54d-a69c92bafba1	neutrophil	neutrophil	High Confidence	neutrophil	High Confidence	neutrophil	High Confidence	neutrophil	High Confidence	neutrophil	High Confidence	0	0	0	1	0	1	1	1	1	1	1
neutrophil	High Confidence	f71781a1-cee7-473e-8863-b2065270a9c0	neutrophil	neutrophil	High Confidence	neutrophil	High Confidence	neutrophil	High Confidence	neutrophil	High Confidence	neutrophil	High Confidence	0	0	0	1	0	1	1	1	1	1	1
immature granulocyte	High Confidence	f780d06c-5079-47f1-a993-ef134375a437	lymphocyte	artefact	High Confidence	lymphocyte	Low Confidence	lymphocyte	High Confidence	monocyte	Low Confidence	lymphocyte	High Confidence	0	0	0	0.777778	0	0	1	0	1	1	0
monocyte	Moderate Confidence	fbc47f5e-4808-4e2f-8291-74b489b8a7ec	monocyte	monocyte	High Confidence	lymphocyte	Low Confidence	monocyte	High Confidence	monocyte	High Confidence	lymphocyte	Low Confidence	0	0	0	0.722222	0	1	1	1	0	0	1
neutrophil	High Confidence	fc5c9696-1b17-445e-84cc-34367653db89	neutrophil	neutrophil	High Confidence	neutrophil	High Confidence	neutrophil	High Confidence	neutrophil	High Confidence	neutrophil	High Confidence	0	0	0	1	0	1	1	1	1	1	1
		51213909-6236-4dd8-85d1-43c11f5f5677	artefact			artefact	High Confidence	artefact	High Confidence	artefact	High Confidence			0	0	0	1	0	1	1			1
		05272a11-d8e5-4832-b775-d5b76405b292	eosinophil			eosinophil	High Confidence			eosinophil	High Confidence			0	0	0	1	0	1				1
		761c5d12-e21f-4435-a85b-83bc48bdb652	neutrophil	neutrophil	High Confidence			neutrophil	High Confidence	neutrophil	High Confidence			0	0	0	1	0	1	1	1
		8927ad0a-99ec-48ed-820c-d11cb88ebcef	erythroblast			erythroblast	High Confidence			erythroblast	High Confidence			0	0	0	1	0	1				1
		a3b082b6-6611-4110-af95-e807417a0835	lymphocyte	lymphocyte	High Confidence	blast	Moderate Confidence	lymphocyte	High Confidence					0	0	0	0.888889	0		1	1		0
		da6bb5a5-c9fd-4cfd-95b5-a3e51ab901ac	lymphocyte	artefact	High Confidence	immature granulocyte	Moderate Confidence	lymphocyte	Moderate Confidence					0	0	0	0.777778	0		1	0		0
		ba4138e9-09a3-4b07-9f96-6580b688b3b2	artefact	artefact	High Confidence	artefact	High Confidence			artefact	High Confidence			0	0	0	1	0	1		1		1
		95e4fef7-a0d1-4f28-b89d-e0e859840e2b	neutrophil	neutrophil	High Confidence			neutrophil	High Confidence	neutrophil	High Confidence			0	0	0	1	0	1	1	1
		3e4fb636-1916-4122-8c92-79efd0d1ad3e	eosinophil	eosinophil	High Confidence	eosinophil	High Confidence			eosinophil	High Confidence			0	0	0	1	0	1		1		1
		8784ae8d-6bce-4d32-88d1-b5fbc14cb14a	neutrophil	neutrophil	High Confidence	neutrophil	Low Confidence			neutrophil	Low Confidence			0	0	0	0.555556	0	1		1		1
		f5712423-8dcc-4fb3-be2d-a7272f0293ad	immature granulocyte	immature granulocyte	High Confidence	immature granulocyte	High Confidence	immature granulocyte	High Confidence					0	0	0	1	0		1	1		1
		ae997108-4e4e-4f04-8459-fd38cab933c3	platelet	platelet	High Confidence	platelet	High Confidence			platelet	High Confidence			0	0	0	1	0	1		1		1
		99e287bd-6a09-4ae5-ac4c-440035ed7187	lymphocyte	lymphocyte	High Confidence	blast	Low Confidence	lymphocyte	High Confidence	lymphocyte	Low Confidence			0	0	0	0.666667	0	1	1	1		0
		ae21c496-def0-4e35-8448-84b7857ca8f4	immature granulocyte	immature granulocyte	Low Confidence					immature granulocyte	No Confidence	lymphocyte	High Confidence	0	0	0	0.444444	0	1		1	0
		7fc1eefd-1ba7-413f-96b7-71a9870dc4d6	lymphocyte			lymphocyte	High Confidence	artefact	Low Confidence			lymphocyte	High Confidence	0	0	0	0.777778	0		0		1	1
		09a3f03a-5f5a-48bd-8068-5132d881ac5e	lymphocyte	lymphocyte	High Confidence	immature granulocyte	Moderate Confidence	lymphocyte	High Confidence					0	0	0	0.888889	0		1	1		0
		9f00eb1d-747f-42ef-8323-2a737d60b496	platelet	platelet	High Confidence	platelet	High Confidence	platelet	High Confidence	platelet	High Confidence			0	0	0	1	0	1	1	1		1
		774ffed2-5a3a-4dab-a9fe-2f63a7b26c4f	neutrophil	neutrophil	Moderate Confidence	immature granulocyte	Moderate Confidence			neutrophil	High Confidence			0	0	0	0.777778	0	1		1		0
		ac90157b-a775-472f-8a96-349ce54f46ea	lymphocyte	lymphocyte	High Confidence	lymphocyte	High Confidence	lymphocyte	High Confidence	lymphocyte	High Confidence			0	0	0	1	0	1	1	1		1
		15436feb-5327-4892-8953-60ab745fe03e	neutrophil	neutrophil	High Confidence			neutrophil	High Confidence	neutrophil	High Confidence			0	0	0	1	0	1	1	1
		8b6011ea-3e0b-445b-818a-a9b68ed67df1	blast	blast	High Confidence	blast	High Confidence	blast	High Confidence					0	0	0	1	0		1	1		1
lymphocyte	Moderate Confidence	c38f025c-7d48-4da8-bd18-cf6aedc3dd42	lymphocyte	lymphocyte	High Confidence	lymphocyte	High Confidence			lymphocyte	High Confidence			0	0	0	0.916667	0	1		1		1	1
artefact	High Confidence	a64620e1-f305-4eee-87c0-b11c0405c6f2	artefact					artefact	High Confidence					0	0	0	1	0		1				1
		4f929fd5-7884-449d-9462-7df0636d6f71	eosinophil			eosinophil	High Confidence			eosinophil	High Confidence	eosinophil	Low Confidence	0	0	0	0.777778	0	1			1	1
		6658d7c0-be64-4509-91a9-ac9000c9a1a1	neutrophil	neutrophil	High Confidence	neutrophil	High Confidence	neutrophil	High Confidence					0	0	0	1	0		1	1		1
blast	Moderate Confidence	7cfa5d18-9990-4588-acc2-1e0fc9163da0	lymphocyte			lymphocyte	High Confidence			lymphocyte	High Confidence			0	0	0	0.888889	0	1				1	0
		e8f2f11e-dc44-4837-a9a4-6c252049584e	monocyte	monocyte	High Confidence	artefact	High Confidence	lymphocyte	High Confidence					0	0	0	1	0		0	1		0
		bb088372-6aaa-47d9-853b-2eb97a074bb3	immature granulocyte		Moderate Confidence					immature granulocyte	High Confidence	lymphocyte	Moderate Confidence	0	0	0	0.777778	0	0			0
neutrophil	High Confidence	3009fbc9-3ab0-4474-95d8-630e4d2ed98e	neutrophil					neutrophil	High Confidence					0	0	0	1	0		1				1
		faa10f7e-7cb0-4ba4-824d-01827e5a6d1b	artefact	eosinophil	Moderate Confidence	artefact	High Confidence	artefact	High Confidence					0	0	0	0.888889	0		1	0		1
		a64d51a3-58df-492e-89e6-35694be18cf3	lymphocyte			immature granulocyte	Low Confidence			lymphocyte	Low Confidence			0	0	0	0.333333	0	1				0
		9d1b748f-0f47-4fdc-a2b4-0970e755a629	lymphocyte			artefact	High Confidence	lymphocyte	Low Confidence			lymphocyte	High Confidence	0	0	0	0.777778	0		1		1	0
		739c504d-3545-44d6-957f-b9521336a36f	blast			artefact	High Confidence	monocyte	Moderate Confidence	blast	Low Confidence			0	0	0	0.666667	0	0	0			0
		097b3af3-6e86-42ec-97cd-26d89cbdb0c6	neutrophil	neutrophil	High Confidence	neutrophil	High Confidence	neutrophil	High Confidence	neutrophil	High Confidence			0	0	0	1	0	1	1	1		1
		3ebc8b8f-84e2-4729-9182-0894d31ee84f	artefact			artefact	High Confidence	artefact	High Confidence	artefact	High Confidence			0	0	0	1	0	1	1			1
		20cc9bf2-dd14-4162-85db-c76415a9badb	lymphocyte	lymphocyte	High Confidence	lymphocyte	Low Confidence	artefact	Moderate Confidence	lymphocyte	High Confidence			0	0	0	0.75	0	1	0	1		1
		2bf304e3-f191-42fa-b2bd-86072cd241c5	artefact	artefact	High Confidence	artefact	High Confidence	artefact	High Confidence					0	0	0	1	0		1	1		1
		837ad7be-a3cb-4548-8a04-f9138abf04b8	artefact	artefact	High Confidence	artefact	High Confidence	artefact	Low Confidence	artefact	No Confidence			0	0	0	0.583333	0	1	1	1		1
		cc9c5dfa-5913-403a-b0cf-132f8e82da2b	eosinophil	eosinophil	High Confidence	eosinophil	High Confidence	eosinophil	High Confidence					0	0	0	1	0		1	1		1
		dfb594b9-9289-4e9a-9180-5b6163404098	artefact			artefact	High Confidence	artefact	High Confidence	artefact	High Confidence			0	0	0	1	0	1	1			1
		96d059f8-4645-4c2b-8acd-4018dae7bd60	neutrophil					neutrophil	High Confidence	neutrophil	High Confidence			0	0	0	1	0	1	1
		ece25b64-b212-4f4c-b3bd-f4f84b378da4	lymphocyte	lymphocyte	High Confidence	lymphocyte	High Confidence	lymphocyte	High Confidence	lymphocyte	High Confidence			0	0	0	1	0	1	1	1		1
		0b79315d-918a-4047-b071-9be9eb9495b2	eosinophil	eosinophil	High Confidence	artefact	High Confidence			eosinophil	High Confidence			0	0	0	1	0	0		0		0
		52d08bc8-83c0-4d3e-9010-998ba20cec5d	monocyte			immature granulocyte	Moderate Confidence	monocyte	High Confidence			monocyte	Moderate Confidence	0	0	0	0.777778	0		1		1	0
		855b8723-be99-4b3b-962b-0b2df15969f5	lymphocyte	lymphocyte	High Confidence			lymphocyte	High Confidence	lymphocyte	High Confidence			0	0	0	1	0	1	1	1
		76413fdb-db10-421c-b710-93146c831f44	eosinophil	eosinophil	High Confidence	eosinophil	High Confidence							0	0	0	1	0			1		1
		2faa9102-60ac-4b83-b024-7df2220a1927	neutrophil			neutrophil	High Confidence	neutrophil	High Confidence	neutrophil	High Confidence			0	0	0	1	0	1	1			1
		c1d0e9a0-7ba6-44fc-9671-5f17bf8df06e	lymphocyte	lymphocyte	Moderate Confidence	lymphocyte	High Confidence			blast	Low Confidence			0	0	0	0.666667	0	0		1		1
		4b7e926a-1abf-4642-8be9-8fc324098fbc	erythroblast			erythroblast	High Confidence	erythroblast	High Confidence	erythroblast	High Confidence			0	0	0	1	0	1	1			1
		06cf4468-33d3-4a74-9280-dd10f12bfe99	artefact					artefact	High Confidence	artefact	High Confidence			0	0	0	1	0	1	1
		6362cf74-0434-4960-8773-2ffe2d92534c	lymphocyte	lymphocyte	High Confidence	lymphocyte	High Confidence	lymphocyte	High Confidence					0	0	0	1	0		1	1		1
		ad7d4f6b-4310-4164-826d-cc4cf85eeaa5	lymphocyte	lymphocyte	High Confidence			lymphocyte	High Confidence	lymphocyte	High Confidence			0	0	0	1	0	1	1	1
immature granulocyte	High Confidence	10fc2177-5c53-4710-8086-c275cf3c60fd	immature granulocyte	immature granulocyte	High Confidence									0	0	0	1	0			1			1
		fcf5eaa1-b408-4883-b286-82afc09876e8	monocyte	monocyte	High Confidence					monocyte	High Confidence	lymphocyte	Moderate Confidence	0	0	0	0.888889	0	1		1	0
		06032a9e-2aae-4527-94eb-730113b91f4c	monocyte	monocyte	Moderate Confidence	monocyte	High Confidence	monocyte	High Confidence	monocyte	Low Confidence			0	0	0	0.75	0	1	1	1		1
		7a451571-1c85-4b7f-8cda-5563ee68f525	artefact	artefact	High Confidence			artefact	High Confidence	artefact	High Confidence			0	0	0	1	0	1	1	1
		24e094e5-1efd-46f5-b7ad-9aec9ffcbf31	neutrophil					artefact	High Confidence	neutrophil	High Confidence	neutrophil	Moderate Confidence	0	0	0	0.888889	0	1	0		1
		f3873441-1674-46b4-8e5b-566043072225	lymphocyte	lymphocyte	High Confidence	lymphocyte	High Confidence	lymphocyte	High Confidence	lymphocyte	Moderate Confidence			0	0	0	0.916667	0	1	1	1		1
		c4af3e91-862e-42a9-9112-2c6ad1c8b738	lymphocyte	artefact	High Confidence	lymphocyte	High Confidence	lymphocyte	High Confidence					0	0	0	1	0		1	0		1
		cca71f2e-4df7-4bb8-abdb-10a360a5d69b	neutrophil	neutrophil	Low Confidence	neutrophil	Low Confidence	artefact	High Confidence					0	0	0	0.555556	0		0	1		1
		9f551661-a538-4561-aac6-f7f4b429007d	artefact					artefact	High Confidence	artefact	High Confidence	artefact	High Confidence	0	0	0	1	0	1	1		1
		cd7f9a54-1acf-470e-aa73-339ba66fd8ed	lymphocyte	lymphocyte	High Confidence	lymphocyte	High Confidence	lymphocyte	High Confidence	lymphocyte	High Confidence			0	0	0	1	0	1	1	1		1
		f5a31027-bc68-4f2a-bdbd-92adea735e2e	eosinophil	eosinophil	High Confidence	eosinophil	High Confidence							0	0	0	1	0			1		1
		5952ad50-fbd5-4226-9c76-98633a7dd8b4	monocyte					monocyte	High Confidence			monocyte	High Confidence	0	0	0	1	0		1		1
		40776faa-3146-40f0-974c-f499299166c5	monocyte			neutrophil	High Confidence	neutrophil	High Confidence			monocyte	Moderate Confidence	0	0	0	0.888889	0		0		0	0
		df0f4fd1-2842-44df-bc50-d19ecccd7fc2	monocyte	monocyte	High Confidence			lymphocyte	Moderate Confidence	monocyte	High Confidence			0	0	0	0.888889	0	1	0	1
		3932fecd-1c65-478f-8100-41db5969d2b8	blast	blast	High Confidence					monocyte	High Confidence	lymphocyte	Moderate Confidence	0	0	0	0.888889	0	0		1	0
		ccbb1e24-c4a6-415e-af6f-013d26067ce3	neutrophil	neutrophil	High Confidence	neutrophil	High Confidence	neutrophil	High Confidence	neutrophil	High Confidence			0	0	0	1	0	1	1	1		1
neutrophil	High Confidence	4cc92b0b-1919-43af-8d36-4e91fcd6041c	neutrophil	neutrophil	High Confidence			neutrophil	High Confidence					0	0	0	1	0		1	1			1
		0d6643bf-5ca3-4799-bdb0-8e69ac639bd4	monocyte	monocyte	High Confidence			monocyte	High Confidence	monocyte	High Confidence			0	0	0	1	0	1	1	1
		5cab8925-3d15-4785-8a83-168a07ffc836	monocyte	monocyte	High Confidence		High Confidence	lymphocyte	High Confidence	monocyte	High Confidence			0	0	0	1	0	1	0	1
		d17c81aa-1d25-4cf1-bda6-6732803c4716	lymphocyte	lymphocyte	High Confidence	lymphocyte	High Confidence	lymphocyte	High Confidence					0	0	0	1	0		1	1		1
		45379040-a74a-4031-b349-4b82097faa16	monocyte	monocyte	High Confidence					monocyte	High Confidence	lymphocyte	High Confidence	0	0	0	1	0	1		1	0
		b03fb685-c890-44a2-aa2a-ea50ac394ee2	monocyte	monocyte	High Confidence			monocyte	Moderate Confidence			monocyte	Moderate Confidence	0	0	0	0.777778	0		1	1	1
		e8da0955-e558-449a-a416-1a6e86d46b97	basophil	basophil	High Confidence					basophil	Moderate Confidence	neutrophil	High Confidence	0	0	0	0.888889	0	1		1	0
		8c7d1a30-7028-4a29-ada1-511812e8fd7b	neutrophil	neutrophil	High Confidence	neutrophil	High Confidence	neutrophil	High Confidence	neutrophil	High Confidence			0	0	0	1	0	1	1	1		1
		f4616068-e41d-4e96-baa5-de6c21fbfa94	blast	lymphocyte	High Confidence	blast	Moderate Confidence	lymphocyte	High Confidence					0	0	0	0.888889	0		0	0		0
		62d1ef9c-5239-4eae-a492-109c992296ea	lymphocyte	lymphocyte	High Confidence	lymphocyte	High Confidence	lymphocyte	High Confidence	lymphocyte	High Confidence			0	0	0	1	0	1	1	1		1
		0528ad79-eb14-459b-8f32-70a04ac546b0	neutrophil			neutrophil	High Confidence	neutrophil	High Confidence					0	0	0	1	0		1			1
		e05e444c-b0e6-4921-9599-3fb85e466313	basophil	basophil	High Confidence					basophil	High Confidence	neutrophil	Low Confidence	0	0	0	0.777778	0	1		1	0
		32101785-41c2-4453-a069-aeb10187d05c	lymphocyte					lymphocyte	Low Confidence			lymphocyte	Low Confidence	0	0	0	0.333333	0		1		1
		e318aa01-cb37-43e0-b008-1b9587081ed8	lymphocyte	lymphocyte	Low Confidence			lymphocyte	High Confidence	lymphocyte	Moderate Confidence			0	0	0	0.666667	0	1	1	1
		216276dd-90d6-4f96-bd6d-1aaab91bf398	neutrophil	neutrophil	High Confidence			neutrophil	High Confidence	neutrophil	High Confidence			0	0	0	1	0	1	1	1
		6fa728ad-d905-4a49-9f1b-43b78f7310d1	erythroblast	erythroblast	High Confidence	erythroblast	High Confidence	erythroblast	High Confidence					0	0	0	1	0		1	1		1
		f914e402-578c-46f2-a1db-2f9c30e3eece	neutrophil	neutrophil	High Confidence	neutrophil	High Confidence	neutrophil	High Confidence	neutrophil	High Confidence			0	0	0	1	0	1	1	1		1
		0b63564e-97f2-4597-8ddf-de3568c409e0	lymphocyte	blast	High Confidence			lymphocyte	Moderate Confidence	lymphocyte	High Confidence			0	0	0	0.888889	0	1	1	0
		f913d020-4a1f-4c2b-85e4-91ac602f7317	artefact			artefact	High Confidence	artefact	High Confidence	artefact	High Confidence			0	0	0	1	0	1	1			1
neutrophil	High Confidence	9c475060-e926-45fc-a737-20644afc8405	neutrophil			neutrophil	High Confidence			neutrophil	High Confidence			0	0	0	1	0	1				1	1
		ada5d3ec-acd9-4687-b866-61f7b7b9cc4d	neutrophil					neutrophil	High Confidence	neutrophil	High Confidence			0	0	0	1	0	1	1
immature granulocyte	High Confidence	669d8c26-8cbc-4731-933c-0ae2adf97595	immature granulocyte			immature granulocyte	High Confidence			immature granulocyte	High Confidence			0	0	0	1	0	1				1	1
		8eab9e6b-e52e-45d9-a081-c84a6c1f25ec	lymphocyte	lymphocyte	High Confidence	lymphocyte	High Confidence			blast	Low Confidence			0	0	0	0.777778	0	0		1		1
		ed6fe51b-b426-42bf-970e-4a963344cd4b	lymphocyte			lymphocyte	High Confidence	lymphocyte	High Confidence					0	0	0	1	0		1			1
		5f45e38b-7d94-4b6e-8946-1b5fc252e17e	immature granulocyte	immature granulocyte	High Confidence					monocyte	Low Confidence	lymphocyte	Moderate Confidence	0	0	0	0.666667	0	0		0	0
erythroblast	High Confidence	79a27dd8-68c6-4756-bdff-da6ab9f7f617	erythroblast					erythroblast	High Confidence					0	0	0	1	0		1				1
		bf6889a4-14bd-4bfa-8e6b-2312a80bf3d6	neutrophil	neutrophil	High Confidence	neutrophil	High Confidence	neutrophil	High Confidence	neutrophil	High Confidence			0	0	0	1	0	1	1	1		1
		89ccf601-114d-40fd-9b4c-c618f28345fb	erythroblast	erythroblast	High Confidence	erythroblast	High Confidence	erythroblast	High Confidence					0	0	0	1	0		1	1		1
		411df75a-4032-42fe-827a-686f20fa3d46	neutrophil			lymphocyte	Low Confidence	lymphocyte	High Confidence			neutrophil	Low Confidence	0	0	0	0.555556	0		0		0	0
		7bcc17fa-7000-44ef-99aa-b6aa3e88ca7e	basophil	basophil	High Confidence					basophil	High Confidence	neutrophil	High Confidence	0	0	0	1	0	1		1	0
		0a348a0e-0edb-41bb-9f32-29d61f0048a3	lymphocyte	lymphocyte	High Confidence	lymphocyte	Moderate Confidence	lymphocyte	High Confidence	lymphocyte	High Confidence			0	0	0	0.916667	0	1	1	1		1
		0009b317-2f29-402c-b51d-b53de26f7823	lymphocyte	artefact	Low Confidence					lymphocyte	High Confidence	lymphocyte	High Confidence	0	0	0	0.777778	0	1		0	1
		bb9e0515-325e-4ae7-a3ef-dbd2170d88eb	erythroblast	erythroblast	High Confidence	erythroblast	High Confidence	immature granulocyte	Low Confidence	erythroblast	No Confidence			0	0	0	0.583333	0	1	0	1		1
		d8eee632-9642-485f-b309-12406ea2e31e	immature granulocyte			immature granulocyte	High Confidence	neutrophil	High Confidence	immature granulocyte	Low Confidence			0	0	0	0.777778	0	1	0			1
		7b81a0e2-dadd-4622-9367-3275b2b95062	artefact	eosinophil	High Confidence	artefact	High Confidence	artefact	High Confidence					0	0	0	1	0		1	0		1
		d88456d8-e357-4bc2-9655-6de934d07a45	lymphocyte	lymphocyte	High Confidence					lymphocyte	High Confidence			0	0	0	1	0	1		1
immature granulocyte	High Confidence	e1f94b21-25cf-457d-b649-453e4d9db40f	monocyte					monocyte	Moderate Confidence					0	0	0	0.833333	0		1				0
		98cc20aa-20b6-449f-b18e-0dcb30d19f37	neutrophil	neutrophil	High Confidence	neutrophil	High Confidence			neutrophil	High Confidence			0	0	0	1	0	1		1		1
		ff33ab09-43f3-4af1-81cb-046606a29f32	neutrophil					artefact	High Confidence	neutrophil	Low Confidence	neutrophil	High Confidence	0	0	0	0.777778	0	1	0		1
		c66257ed-4f05-4aad-8e71-b4636a7dda61	artefact	artefact	High Confidence	artefact	High Confidence							0	0	0	1	0			1		1
		81b3f54c-20f1-4210-b274-e5de067c0322	monocyte	monocyte	High Confidence	monocyte	High Confidence	monocyte	High Confidence	monocyte	High Confidence			0	0	0	1	0	1	1	1		1
		2f102600-77ad-480c-836a-c4b51492cb12	lymphocyte			lymphocyte	High Confidence	lymphocyte	High Confidence					0	0	0	1	0		1			1
		66a592f6-51e7-4d59-a83a-9c7a83b36391	artefact	artefact	High Confidence			artefact	High Confidence	artefact	High Confidence			0	0	0	1	0	1	1	1
artefact	High Confidence	1311f6f8-be92-4c35-b29b-d6b0a089da0c	artefact	artefact	High Confidence			artefact	High Confidence					0	0	0	1	0		1	1			1
		f2b5af5b-53e1-4d32-a8a0-a507f5a1233e	immature granulocyte			immature granulocyte	High Confidence	immature granulocyte	High Confidence	immature granulocyte	High Confidence			0	0	0	1	0	1	1			1
		a15b9cbc-7dda-420c-abf6-5931918cdc02	neutrophil					neutrophil	High Confidence	neutrophil	High Confidence			0	0	0	1	0	1	1
		1b757025-6cc6-4e21-a225-0c3acaef3f79	neutrophil			neutrophil	High Confidence	neutrophil	High Confidence			neutrophil	High Confidence	0	0	0	1	0		1		1	1
		c53c0219-de1e-4467-98bf-72996ce9b354	eosinophil			eosinophil	High Confidence	eosinophil	High Confidence	eosinophil	High Confidence			0	0	0	1	0	1	1			1
		981475f6-7cf0-4cb8-9830-d997d75c12a2	artefact	artefact	High Confidence			artefact	High Confidence	artefact	High Confidence			0	0	0	1	0	1	1	1
		81a2c561-b34a-475f-b562-836ff847d2b1	artefact	artefact	High Confidence	artefact	High Confidence	artefact	Low Confidence					0	0	0	0.777778	0		1	1		1
		cb488178-e652-4f5f-8a5c-912666ce7561	neutrophil	neutrophil	High Confidence	neutrophil	High Confidence	immature granulocyte	High Confidence					0	0	0	1	0		0	1		1
		c1eb169d-fb4d-4e18-85b6-fe95df3241f4	platelet	platelet	High Confidence			platelet	High Confidence	platelet	High Confidence			0	0	0	1	0	1	1	1
neutrophil	High Confidence	9f3aa341-e1ec-4aa7-8425-f9be90975477	neutrophil	neutrophil	High Confidence	neutrophil	High Confidence			neutrophil	High Confidence			0	0	0	1	0	1		1		1	1
		51d200b9-c63b-48f2-8592-c730fe29027e	artefact	artefact	High Confidence	artefact	High Confidence	artefact	High Confidence	artefact	High Confidence			0	0	0	1	0	1	1	1		1
		df44835f-e513-458f-b654-4e2c7a493b83	artefact			artefact	High Confidence	artefact	High Confidence					0	0	0	1	0		1			1
artefact	High Confidence	35a36833-b1fe-4d3f-9126-9c19011604bc	artefact					artefact	High Confidence					0	0	0	1	0		1				1
immature granulocyte	High Confidence	0d320c79-9704-4d38-b653-0e2838db0d04	immature granulocyte	immature granulocyte	High Confidence	immature granulocyte	High Confidence			immature granulocyte	High Confidence			0	0	0	1	0	1		1		1	1
		15438df1-359e-43ed-bf4f-59a7f03f4b6c	artefact	artefact	High Confidence	artefact	High Confidence	artefact	High Confidence	artefact	High Confidence			0	0	0	1	0	1	1	1		1
		d340a875-5fa9-4577-b487-8c9a92566cd8	immature granulocyte					immature granulocyte	High Confidence	immature granulocyte	Low Confidence	immature granulocyte	Moderate Confidence	0	0	0	0.666667	0	1	1		1
lymphocyte	Low Confidence	1d078c0a-0a0c-4eaf-8f3e-f1507c7d18a2	lymphocyte			lymphocyte	Moderate Confidence					lymphocyte	High Confidence	0	0	0	0.666667	0				1	1	1
		1fc8222b-2a10-4fe9-a7f5-fa05c099e723	basophil	basophil	High Confidence	basophil	High Confidence	artefact	High Confidence	basophil	High Confidence			0	0	0	1	0	1	0	1		1
		9e51fe80-26e4-43df-b429-3fe0d6b4b336	neutrophil	neutrophil	High Confidence	neutrophil	High Confidence	neutrophil	High Confidence	neutrophil	High Confidence			0	0	0	1	0	1	1	1		1
		5edfdfda-c3f0-44be-a3cf-f0053e48f21f	immature granulocyte	immature granulocyte	Low Confidence	immature granulocyte	High Confidence	immature granulocyte	High Confidence					0	0	0	0.777778	0		1	1		1
		571363f8-160c-4357-98f0-8bf54cf50a01	neutrophil			artefact	High Confidence	artefact	Low Confidence			neutrophil	Moderate Confidence	0	0	0	0.666667	0		0		0	0
		92f7b039-0cb0-4000-9665-987fb1f5d39d	lymphocyte	lymphocyte	No Confidence	lymphocyte	High Confidence	lymphocyte	High Confidence	lymphocyte	No Confidence			0	0	0	0.5	0	1	1	1		1
		4949eace-f406-49b6-837d-217996fa836f	eosinophil			eosinophil	High Confidence	eosinophil	High Confidence	eosinophil	High Confidence			0	0	0	1	0	1	1			1
		245f9656-f94c-4446-a7d4-d2de25c69369	artefact	artefact	High Confidence			artefact	High Confidence					0	0	0	1	0		1	1
		a185dafd-f61b-4d96-8c06-81197d486b61	neutrophil					neutrophil	High Confidence	neutrophil	High Confidence			0	0	0	1	0	1	1
		71c6fae0-b014-43db-a184-b49892e06a2c	erythroblast	erythroblast	High Confidence	erythroblast	High Confidence	erythroblast	High Confidence					0	0	0	1	0		1	1		1
		3d81da4f-f445-4304-9b6a-0e0642f814f9	neutrophil	neutrophil	High Confidence	neutrophil	High Confidence							0	0	0	1	0			1		1
		78725a17-b8c6-4aa5-9536-a704cc105fa4	neutrophil			neutrophil	High Confidence			neutrophil	High Confidence			0	0	0	1	0	1				1
neutrophil	High Confidence	afec631d-d6c3-4cb9-816b-4206d1c18df3	neutrophil					neutrophil	High Confidence					0	0	0	1	0		1				1
		9c9b791e-0ed7-4c44-9e59-5deacfb09eeb	erythroblast	artefact	High Confidence	erythroblast	High Confidence	erythroblast	High Confidence					0	0	0	1	0		0	0		0
		1a17f646-42fc-4b66-9030-c03c3d7980b5	lymphocyte	lymphocyte	Low Confidence	lymphocyte	No Confidence	lymphocyte	High Confidence	lymphocyte	Moderate Confidence			0	0	0	0.5	0	1	1	1		1
		30ccb80f-668f-4e28-87ba-07eddd570e6f	neutrophil	neutrophil	High Confidence	neutrophil	No Confidence	neutrophil	High Confidence	neutrophil	High Confidence			0	0	0	0.75	0	1	1	1		1
		46b7245a-a99d-46c9-9ebb-0c2f10586953	neutrophil	neutrophil	Moderate Confidence	lymphocyte	High Confidence	neutrophil	High Confidence	immature granulocyte	No Confidence			0	0	0	0.666667	0	0	1	1		0
		adcc13a0-3af8-406b-a4b8-20b9e7d66c96	erythroblast	erythroblast	High Confidence	erythroblast	High Confidence	erythroblast	High Confidence					0	0	0	1	0		1	1		1
		d079fda7-cf3f-4de3-beeb-0abd369a3546	neutrophil			neutrophil	High Confidence	neutrophil	High Confidence					0	0	0	1	0		1			1
		bc71ce06-cc4e-4fe8-81b7-51052b529fa8	lymphocyte					artefact	Moderate Confidence	lymphocyte	High Confidence			0	0	0	0.833333	0	1	0
		f1cb62dc-8e0f-4e2e-ae62-237098b00f29	lymphocyte	lymphocyte	High Confidence							lymphocyte	High Confidence	0	0	0	1	0			1	1
		48a3f91d-98df-4391-ad4c-713b6cdf987c	artefact	artefact	High Confidence					artefact	High Confidence	artefact	High Confidence	0	0	0	1	0	1		1	1
		7f1b3558-3337-452f-a36f-b5b3166c5055	artefact	artefact	High Confidence			artefact	High Confidence					0	0	0	1	0		1	1
		e0f8e5b5-38ff-4c54-b312-3fb71cf28f92	monocyte	monocyte	High Confidence					monocyte	High Confidence	lymphocyte	High Confidence	0	0	0	1	0	1		1	0
neutrophil	High Confidence	962cdfc2-552e-4745-9efa-d89319173209	neutrophil			neutrophil	High Confidence			neutrophil	High Confidence			0	0	0	1	0	1				1	1
		a6112db9-b85d-40dd-bd93-122de1eba091	neutrophil			neutrophil	High Confidence	neutrophil	High Confidence	neutrophil	High Confidence			0	0	0	1	0	1	1			1
		d44b1317-115f-4393-a3d5-8fc4bb086388	neutrophil	neutrophil	High Confidence	neutrophil	High Confidence	neutrophil	High Confidence	neutrophil	High Confidence			0	0	0	1	0	1	1	1		1
		7239a1cd-dd32-4ffe-bb0c-70b449e83f24	artefact	neutrophil	Moderate Confidence			artefact	High Confidence	artefact	High Confidence			0	0	0	0.888889	0	1	1	0
		2429283e-3bce-4579-a0df-be1ef33a7ce5	artefact	neutrophil	Moderate Confidence	immature granulocyte	Low Confidence	artefact	Low Confidence					0	0	0	0.444444	0		0	0		0
		bde74aa0-fb14-414c-bc95-cb1747d940cb	monocyte	artefact	High Confidence	monocyte	Moderate Confidence	monocyte	High Confidence					0	0	0	0.888889	0		0	0		0
		f3249aa4-6e61-430b-9aae-822cbdde50f2	lymphocyte			lymphocyte	High Confidence	lymphocyte	High Confidence	lymphocyte	Low Confidence			0	0	0	0.777778	0	1	1			1
		238952cd-1346-4530-bdcf-985cd5613360	artefact	artefact	High Confidence	artefact	High Confidence			artefact	High Confidence			0	0	0	1	0	1		1		1
		fbafd54e-70b3-4d9a-9d40-96b50ee06684	artefact					artefact	High Confidence	artefact	High Confidence	artefact	High Confidence	0	0	0	1	0	1	1		1
neutrophil	High Confidence	28a6dfe6-e9cd-4a42-aa52-5393e087c1a5	basophil			basophil	High Confidence					basophil	Moderate Confidence	0	0	0	0.888889	0				1	1	0
		663e0b46-4d43-4d40-aa83-0375376e85b4	monocyte			lymphocyte	High Confidence			monocyte	Low Confidence			0	0	0	0.666667	0	1				0
		87c3dfc1-1705-44ab-9b3f-0b29d0a4328f	lymphocyte	lymphocyte	High Confidence	blast	Low Confidence	lymphocyte	High Confidence					0	0	0	0.777778	0		1	1		0
		f9feae59-fa5c-4c6c-976e-97ab1e1fd093	neutrophil					neutrophil	High Confidence	neutrophil	High Confidence			0	0	0	1	0	1	1
		f9f205f6-1418-4180-bb02-214daadc304f	artefact			artefact	High Confidence			artefact	High Confidence			0	0	0	1	0	1				1
		788836cf-f30d-4656-9bc7-869cd18c49b5	neutrophil	neutrophil	High Confidence	neutrophil	High Confidence	neutrophil	High Confidence					0	0	0	1	0		1	1		1
eosinophil	Moderate Confidence	bff03f2b-d00f-4c73-912f-635ecc90d677	eosinophil			basophil	Low Confidence			eosinophil	Low Confidence			0	0	0	0.444444	0	1				0	1
		bd4d75e6-f837-4603-aadb-dd329c829b5e	blast	blast	Low Confidence	monocyte	Low Confidence	lymphocyte	High Confidence					0	0	0	0.555556	0		0	1		0
		2d226d6c-e00a-4847-9524-57da8b59d89f	artefact	artefact	High Confidence	artefact	High Confidence	artefact	High Confidence	artefact	High Confidence			0	0	0	1	0	1	1	1		1
neutrophil	Low Confidence	4d5350d6-fb46-4f5b-95d2-464ff6156c6f	neutrophil			neutrophil	High Confidence					neutrophil	High Confidence	0	0	0	0.777778	0				1	1	1
		2327d192-12b0-49d8-bb9b-a689fdfabc41	neutrophil					neutrophil	High Confidence	neutrophil	Moderate Confidence	erythroblast	High Confidence	0	0	0	0.888889	0	1	1		0
		96715dc9-577a-4055-919f-7f9f9f8fdbe7	artefact	artefact	High Confidence					artefact	High Confidence			0	0	0	1	0	1		1
		76ab9277-f12f-4c27-a54e-8680f469dba5	monocyte					monocyte	Moderate Confidence			monocyte	High Confidence	0	0	0	0.833333	0		1		1
		ef2bd4db-02f7-4eff-9ad5-1a3ccc178b3c	neutrophil	neutrophil	High Confidence	neutrophil	High Confidence	immature granulocyte	High Confidence					0	0	0	1	0		0	1		1
		2c61e9db-0d7f-4838-acf7-27564fc00c91	lymphocyte	artefact	High Confidence	artefact	High Confidence			lymphocyte	High Confidence			0	0	0	1	0	0		0		0
		e6e76357-3188-44f8-a783-f5e1728f72b9	lymphocyte	lymphocyte	High Confidence	lymphocyte	High Confidence	lymphocyte	High Confidence					0	0	0	1	0		1	1		1
		0a07bb03-6c68-4a2f-8547-670edcaf596f	lymphocyte	artefact	High Confidence	lymphocyte	Low Confidence	lymphocyte	Moderate Confidence					0	0	0	0.666667	0		1	0		1
		4a81db76-0ac3-4cb6-8987-d08aa5533a80	monocyte	monocyte	High Confidence			monocyte	High Confidence	monocyte	High Confidence			0	0	0	1	0	1	1	1
		d3454279-10b3-4478-893f-8f3e17105315	artefact	artefact	High Confidence	artefact	High Confidence							0	0	0	1	0			1		1
		dc7d92d0-726b-4b4b-b98b-842bdfdf45bb	artefact	artefact	High Confidence	artefact	High Confidence			artefact	High Confidence			0	0	0	1	0	1		1		1
		7fa71462-d90b-49d3-a5ae-01ccf1a7dac1	artefact	artefact	High Confidence	lymphocyte	Low Confidence	lymphocyte	High Confidence					0	0	0	0.777778	0		0	0		0
		c7cc98f7-6c25-4a05-9503-4009cb7a74b1	artefact	artefact	High Confidence					artefact	Low Confidence	neutrophil	High Confidence	0	0	0	0.777778	0	1		1	0
		fb8ce396-825f-412f-aac1-aea46fe5dc5b	eosinophil	eosinophil	High Confidence	eosinophil	High Confidence			eosinophil	High Confidence			0	0	0	1	0	1		1		1
		3b311865-7987-4156-bd82-5220672cc33d	immature granulocyte	immature granulocyte	Low Confidence	immature granulocyte	High Confidence			immature granulocyte	Moderate Confidence			0	0	0	0.666667	0	1		1		1
		65be23b7-ac84-4f32-aef7-fedbb6ddc389	lymphocyte	lymphocyte	High Confidence	lymphocyte	High Confidence	lymphocyte	High Confidence					0	0	0	1	0		1	1		1
		e9f05eb6-a10c-4a38-8c6c-0675b7f82709	lymphocyte	lymphocyte	High Confidence	lymphocyte	Low Confidence			lymphocyte	High Confidence			0	0	0	0.777778	0	1		1		1
		28ea2ebd-971b-414d-a238-d684b0beda94	basophil	basophil	High Confidence	basophil	High Confidence			basophil	High Confidence			0	0	0	1	0	1		1		1
		2a75e915-a8ee-4725-98af-1538c7a1564c	neutrophil	neutrophil	High Confidence			neutrophil	High Confidence					0	0	0	1	0		1	1
		7dd234d0-d88c-481e-b7a3-78e786a1577a	neutrophil	neutrophil	High Confidence			neutrophil	High Confidence	neutrophil	High Confidence			0	0	0	1	0	1	1	1
		f742b20f-5a2b-4b11-b09d-d2fba7450de5	blast	blast	High Confidence	blast	High Confidence			blast	Moderate Confidence			0	0	0	0.888889	0	1		1		1
		c1843ca4-d3a5-4040-bd1b-44ba8e69eb0d	neutrophil	neutrophil	High Confidence	neutrophil	High Confidence	neutrophil	High Confidence	neutrophil	High Confidence			0	0	0	1	0	1	1	1		1
		08f44d71-7a8d-4c7d-b125-94f62c6dfc70	immature granulocyte			immature granulocyte	High Confidence	immature granulocyte	High Confidence			lymphocyte	Low Confidence	0	0	0	0.777778	0		1		0	1
		c519311d-2f30-41e1-af9c-f7b913c7454c	immature granulocyte	immature granulocyte	High Confidence					immature granulocyte	High Confidence	lymphocyte	Low Confidence	0	0	0	0.777778	0	1		1	0
neutrophil	High Confidence	f9be9748-7a59-4bee-be07-48e7166c4047	neutrophil					neutrophil	High Confidence					0	0	0	1	0		1				1
		a5289ce4-647b-4334-b189-d8554581aac5	monocyte	monocyte	Low Confidence	lymphocyte	High Confidence			artefact	Low Confidence	lymphocyte	High Confidence	0	0	0	0.666667	0	0		0	0	0
		7c998bb6-d43e-4dab-984a-91d21ae4180a	erythroblast	erythroblast	High Confidence	erythroblast	High Confidence	erythroblast	High Confidence	erythroblast	High Confidence			0	0	0	1	0	1	1	1		1
		4f611a29-ce0f-4ecc-8733-8e23cf81a0b8	platelet	platelet	High Confidence	platelet	High Confidence	platelet	High Confidence					0	0	0	1	0		1	1		1
		702eda67-30bc-494a-81be-100e4c58cf05	lymphocyte	lymphocyte	High Confidence	lymphocyte	High Confidence			lymphocyte	High Confidence			0	0	0	1	0	1		1		1
neutrophil	High Confidence	b762c658-1466-4463-8f22-980d961ed756	neutrophil					neutrophil	High Confidence					0	0	0	1	0		1				1
		92b96749-df34-4761-8ba9-5d348bc00a66	lymphocyte	artefact	High Confidence	artefact	High Confidence	lymphocyte	High Confidence					0	0	0	1	0		0	0		0
		a5310831-b55d-4fda-83b7-d22712623cb9	monocyte	monocyte	High Confidence	monocyte	Low Confidence	lymphocyte	Moderate Confidence					0	0	0	0.666667	0		0	1		1
		e76e343d-dba7-4fb2-af4b-f4dedc25eb99	platelet			platelet	High Confidence			platelet	High Confidence			0	0	0	1	0	1				1
neutrophil	High Confidence	02469336-3e1e-41d7-90eb-a34b09af0848	neutrophil	neutrophil	High Confidence			neutrophil	High Confidence					0	0	0	1	0		1	1			1
		76d8ef49-3e2e-417c-92b9-8b9058a4ecd1	lymphocyte	lymphocyte	Moderate Confidence	artefact	High Confidence	lymphocyte	High Confidence	lymphocyte	Moderate Confidence			0	0	0	0.833333	0	1	1	1		0
		28165e99-6b3e-4b53-860f-0816ea065372	immature granulocyte	immature granulocyte	High Confidence					immature granulocyte	Low Confidence	lymphocyte	Moderate Confidence	0	0	0	0.666667	0	1		1	0
		a60be1bf-0ebe-4b46-8cea-98f049feff34	monocyte	monocyte	High Confidence					monocyte	Moderate Confidence	monocyte	High Confidence	0	0	0	0.888889	0	1		1	1
		e89d3ac2-faee-40df-98be-e3e2d281e502	erythroblast	erythroblast	High Confidence	erythroblast	High Confidence							0	0	0	1	0			1		1
		9e1c5349-4f4b-4ece-8460-49915c2d7e3d	neutrophil	neutrophil	High Confidence	neutrophil	High Confidence	immature granulocyte	High Confidence	neutrophil	Low Confidence			0	0	0	0.833333	0	1	0	1		1
		b6da1475-c80c-461d-9d57-a85d491900c5	artefact	lymphocyte	High Confidence					artefact	High Confidence	lymphocyte	Low Confidence	0	0	0	0.777778	0	0		0	0
		78025d58-d993-49f9-998c-eb8ffeee0845	lymphocyte	lymphocyte	High Confidence			lymphocyte	High Confidence	lymphocyte	High Confidence			0	0	0	1	0	1	1	1
		e90815b5-6ca7-40db-bf3d-31dcd7c7d42e	neutrophil	neutrophil	High Confidence	neutrophil	High Confidence	neutrophil	High Confidence	neutrophil	High Confidence			0	0	0	1	0	1	1	1		1
		b172d5b0-aad4-4040-bec1-2e1f98b1864c	monocyte	monocyte	High Confidence			monocyte	High Confidence	monocyte	High Confidence			0	0	0	1	0	1	1	1
		31362a74-62f9-47ef-83b2-3b4295dd8e5c	monocyte	monocyte	No Confidence	artefact	High Confidence	artefact	Low Confidence					0	0	0	0.444444	0		0	0		0
		1516a54b-23d7-4c83-85cc-6bf0d56b9506	artefact	artefact	High Confidence	artefact	High Confidence	artefact	High Confidence	artefact	High Confidence			0	0	0	1	0	1	1	1		1
		f123e07a-32f9-4c6f-bcd7-94c4515932d6	immature granulocyte			neutrophil	High Confidence			immature granulocyte	Low Confidence			0	0	0	0.666667	0	1				0
		fd71f780-0a10-498d-8c4f-75e05f0aa561	monocyte	monocyte	High Confidence					monocyte	High Confidence	lymphocyte	Moderate Confidence	0	0	0	0.888889	0	1		1	0
		60f86a12-57c3-4d0c-861b-4a116defce96	lymphocyte	immature granulocyte	High Confidence	lymphocyte	High Confidence	lymphocyte	High Confidence					0	0	0	1	0		1	0		1
		93897417-2135-47ce-ac05-affdb15fbd16	artefact	artefact	High Confidence	artefact	High Confidence			artefact	High Confidence			0	0	0	1	0	1		1		1
erythroblast	No Confidence	964aa015-aeea-4c8e-acd3-43901a61d34b	lymphocyte					lymphocyte	High Confidence					0	0	0	0.5	0		1				0
		1da398be-25b1-4275-9942-bcaf03631164	artefact	artefact	High Confidence	blast	Low Confidence	artefact	Low Confidence					0	0	0	0.555556	0		1	1		0
		436ccddd-07c1-45b0-a20a-7562f7b64fa8	lymphocyte	lymphocyte	High Confidence					lymphocyte	High Confidence			0	0	0	1	0	1		1
		e423ecb9-f7b4-49b0-bae3-530716cafef1	eosinophil	eosinophil	High Confidence					eosinophil	High Confidence	neutrophil	High Confidence	0	0	0	1	0	1		1	0
		ad7230a7-6650-4a13-a643-b5e924a46177	neutrophil	neutrophil	High Confidence			neutrophil	High Confidence	neutrophil	High Confidence			0	0	0	1	0	1	1	1
neutrophil	High Confidence	1fb51566-8dd0-459a-b580-b56ab572ae3d	neutrophil	neutrophil	High Confidence			neutrophil	High Confidence					0	0	0	1	0		1	1			1
		675443fb-f3e5-4420-881d-0e400723b5b2	immature granulocyte	immature granulocyte	High Confidence	immature granulocyte	High Confidence							0	0	0	1	0			1		1
		c0d27d08-b651-423f-8829-9501a8bf80d1	neutrophil					neutrophil	High Confidence	neutrophil	High Confidence			0	0	0	1	0	1	1
		292475d4-ba24-49e6-8c08-fcf82bb07e09	eosinophil					eosinophil	High Confidence	eosinophil	High Confidence	eosinophil	High Confidence	0	0	0	1	0	1	1		1
erythroblast	High Confidence	8c0b7a30-7163-4c41-9484-e65950cef394	neutrophil	artefact	High Confidence	neutrophil	Low Confidence			neutrophil	No Confidence			0	0	0	0.583333	0	1		0		1	0
		67b6957b-b542-4f5a-b8cb-9d8639e49662	artefact	neutrophil	Moderate Confidence	artefact	High Confidence	artefact	High Confidence					0	0	0	0.888889	0		1	0		1
		19c4b436-f687-44cb-aded-40aefdb8468d	neutrophil	neutrophil	High Confidence	neutrophil	High Confidence							0	0	0	1	0			1		1
		de778785-5361-485b-a56e-d716ed853261	neutrophil	neutrophil	High Confidence			neutrophil	High Confidence	neutrophil	High Confidence			0	0	0	1	0	1	1	1
		46a5de58-d309-4da1-89d9-aa1553c57a08	lymphocyte	lymphocyte	High Confidence	lymphocyte	High Confidence							0	0	0	1	0			1		1
		31749f3b-acde-4e89-8633-1c166e02ad82	neutrophil					neutrophil	High Confidence	neutrophil	High Confidence			0	0	0	1	0	1	1
		bf3257d4-e997-47ef-90ef-abb6c8e6ff34	eosinophil	eosinophil	High Confidence			eosinophil	High Confidence	eosinophil	High Confidence			0	0	0	1	0	1	1	1
		50e552c6-5394-4877-9dc9-f882ce4dc193	lymphocyte	lymphocyte	High Confidence	lymphocyte	Low Confidence	lymphocyte	High Confidence	lymphocyte	High Confidence			0	0	0	0.833333	0	1	1	1		1
		e92bf806-86d0-4bd1-861b-42a560a0b328	lymphocyte					lymphocyte	High Confidence	artefact	Low Confidence	lymphocyte	High Confidence	0	0	0	0.777778	0	0	1		1
		0021155e-397c-42a8-844b-6518744ec349	artefact	artefact	High Confidence	artefact	Moderate Confidence	lymphocyte	Low Confidence					0	0	0	0.666667	0		0	1		1
lymphocyte	High Confidence	f97968f4-d413-4377-b47b-de39e4b40ead	lymphocyte	lymphocyte	Low Confidence			artefact	High Confidence					0	0	0	0.777778	0		0	1			1
eosinophil	High Confidence	9f00401b-c5c9-4f71-bd71-ee0eb13a0c09	eosinophil	eosinophil	High Confidence			eosinophil	High Confidence					0	0	0	1	0		1	1			1
		7d935376-a190-4863-b458-22c28fe9de40	erythroblast	erythroblast	High Confidence	artefact	High Confidence	erythroblast	High Confidence	erythroblast	High Confidence			0	0	0	1	0	1	1	1		0
neutrophil	High Confidence	a65f7cba-bb85-435e-8966-77a77c2dca37	neutrophil	neutrophil	High Confidence									0	0	0	1	0			1			1
		a6f91f19-2176-4ea9-943f-fbf4f70e70a3	immature granulocyte	immature granulocyte	High Confidence					immature granulocyte	Moderate Confidence	lymphocyte	Moderate Confidence	0	0	0	0.777778	0	1		1	0
neutrophil	High Confidence	7b795ac8-a2af-4ac6-aa30-72fe3aedff21	neutrophil			neutrophil	High Confidence			neutrophil	High Confidence			0	0	0	1	0	1				1	1
immature granulocyte	High Confidence	e1796ed3-cede-4cc0-a8bb-9d80d1c89012	monocyte			lymphocyte	High Confidence			monocyte	Moderate Confidence			0	0	0	0.888889	0	1				0	0
		4ad4bcc1-2606-4441-a338-e603e1c7aa6f	artefact			artefact	High Confidence			artefact	High Confidence			0	0	0	1	0	1				1
		c4f29186-01f4-4bba-a542-28d9456675df	neutrophil	neutrophil	High Confidence	neutrophil	High Confidence	neutrophil	High Confidence	neutrophil	High Confidence			0	0	0	1	0	1	1	1		1
		0eee460e-b3a2-4e11-83b7-f18ddd2283ba	lymphocyte			lymphocyte	High Confidence	lymphocyte	High Confidence			lymphocyte	High Confidence	0	0	0	1	0		1		1	1
		e603e73e-3abd-47a5-b057-59aae6269f3a	eosinophil	eosinophil	High Confidence					artefact	Moderate Confidence	eosinophil	High Confidence	0	0	0	0.888889	0	0		1	1
		e596cb3f-3b42-4e74-ab11-5f7d7c3469b0	neutrophil	neutrophil	High Confidence			neutrophil	High Confidence	neutrophil	High Confidence			0	0	0	1	0	1	1	1
		38ce30e1-ce13-445e-ae11-877e369f26dc	immature granulocyte			immature granulocyte	High Confidence	lymphocyte	High Confidence			lymphocyte	Moderate Confidence	0	0	0	0.888889	0		0		0	0
		a27ecb90-108e-4753-a575-d0df3589d12e	artefact	artefact	High Confidence	artefact	High Confidence	artefact	Low Confidence					0	0	0	0.777778	0		1	1		1
lymphocyte	High Confidence	12aa1c81-af72-4d51-94fc-f2031959a59e	artefact			artefact	High Confidence					artefact	High Confidence	0	0	0	1	0				1	1	0
		664e479c-160a-404e-b4ff-0b0a5076fb40	neutrophil	neutrophil	High Confidence	neutrophil	High Confidence							0	0	0	1	0			1		1
		a240c740-75b7-4e45-85f8-767824a88a2d	monocyte	monocyte	High Confidence	monocyte	High Confidence	monocyte	High Confidence	monocyte	High Confidence			0	0	0	1	0	1	1	1		1
monocyte	High Confidence	08019c7f-a5b1-4b83-9a30-0d7b68d5a9a5	lymphocyte			immature granulocyte	High Confidence					lymphocyte	High Confidence	0	0	0	1	0				1	0	0
		39fc6e5b-841f-4a6d-883b-22ca41d398e2	neutrophil	neutrophil	High Confidence	neutrophil	High Confidence	neutrophil	High Confidence					0	0	0	1	0		1	1		1
		e6324a89-f358-4f3c-ab76-d3fcb17a87da	lymphocyte	lymphocyte	High Confidence	lymphocyte	High Confidence	lymphocyte	High Confidence	lymphocyte	High Confidence			0	0	0	1	0	1	1	1		1
		fc595c1e-31f3-4c5a-b468-d59647557229	blast	blast	Low Confidence	blast	High Confidence			blast	High Confidence			0	0	0	0.777778	0	1		1		1
		65d07e25-62fd-465c-a77f-6e2d9b852b5c	neutrophil	neutrophil	High Confidence	artefact	High Confidence			neutrophil	High Confidence			0	0	0	1	0	0		0		0
		3282c335-7e70-40e1-8b5a-47f6e100f595	lymphocyte	lymphocyte	High Confidence	lymphocyte	Moderate Confidence	lymphocyte	High Confidence	lymphocyte	High Confidence			0	0	0	0.916667	0	1	1	1		1
		83328f99-0d3a-4f99-b689-727bb744e8ea	platelet			platelet	High Confidence	platelet	High Confidence	platelet	High Confidence			0	0	0	1	0	1	1			1
		e5611f63-c624-4c71-8d35-ba2811802b2f	lymphocyte	lymphocyte	High Confidence			lymphocyte	High Confidence					0	0	0	1	0		1	1
		667007ff-9749-49f2-9045-99d8b85cb884	neutrophil	neutrophil	High Confidence	neutrophil	High Confidence	neutrophil	High Confidence	neutrophil	High Confidence			0	0	0	1	0	1	1	1		1
		8de19203-7e4a-437d-a973-5c501a1e00c6	artefact	artefact	High Confidence					artefact	Low Confidence	artefact	High Confidence	0	0	0	0.777778	0	1		1	1
		d0633298-5888-42cc-8e6f-f1ab14cbacc5	lymphocyte	lymphocyte	High Confidence			lymphocyte	High Confidence	lymphocyte	High Confidence			0	0	0	1	0	1	1	1
		b0164f99-9c9a-4857-b220-7eba40ffdeaa	immature granulocyte			lymphocyte	High Confidence	immature granulocyte	High Confidence			lymphocyte	Low Confidence	0	0	0	0.777778	0		0		0	0
		2fa0a853-8455-4321-ae07-e3939330e37b	neutrophil	neutrophil	High Confidence	neutrophil	High Confidence	neutrophil	High Confidence	neutrophil	High Confidence			0	0	0	1	0	1	1	1		1
		58934d4d-bffc-4531-a560-253288be5505	basophil	basophil	High Confidence	basophil	Low Confidence	artefact	High Confidence	artefact	High Confidence			0	0	0	0.833333	0	0	0	1		1
		46a22b16-4d2c-4226-bd8e-93defcadb18a	blast	blast	High Confidence					monocyte	Low Confidence	lymphocyte	High Confidence	0	0	0	0.777778	0	0		1	0
		c2444a0d-7588-4d8d-8f66-f4184353323a	neutrophil			neutrophil	High Confidence			neutrophil	High Confidence			0	0	0	1	0	1				1
		9f21625a-5a77-4f42-a694-f1263cb1f8d7	immature granulocyte			immature granulocyte	Moderate Confidence	immature granulocyte	High Confidence					0	0	0	0.833333	0		1			1
		9a78a20b-1627-4c8e-9d31-58a42280da70	neutrophil	neutrophil	High Confidence	neutrophil	High Confidence	neutrophil	High Confidence	neutrophil	High Confidence			0	0	0	1	0	1	1	1		1
		b885248b-55a1-4e19-8ae3-4066ccdd15cd	neutrophil	neutrophil	High Confidence	neutrophil	High Confidence	neutrophil	High Confidence	neutrophil	High Confidence			0	0	0	1	0	1	1	1		1
		03f6f5a0-2cd4-4023-9161-c82439f4b555	neutrophil	neutrophil	High Confidence	neutrophil	Low Confidence	neutrophil	High Confidence	neutrophil	High Confidence			0	0	0	0.833333	0	1	1	1		1
		1a1b6872-7e45-422b-9db2-72a305412bc7	neutrophil			neutrophil	High Confidence	neutrophil	Low Confidence			neutrophil	High Confidence	0	0	0	0.777778	0		1		1	1
		9c3b8700-13de-423c-a2ac-8b4182bd0c89	artefact	artefact	High Confidence	artefact	High Confidence	artefact	High Confidence					0	0	0	1	0		1	1		1
		9dae47d0-aa10-4d5f-9d7f-a4f03dde5481	eosinophil	eosinophil	High Confidence	eosinophil	High Confidence	eosinophil	High Confidence					0	0	0	1	0		1	1		1
		befaadb8-ab56-46f7-868a-cfe0d4bfe4fb	artefact	artefact	High Confidence			artefact	High Confidence	artefact	High Confidence			0	0	0	1	0	1	1	1
		8304e722-dd5a-4e9f-9bc6-19fa687c8e4c	monocyte	monocyte	High Confidence	monocyte	High Confidence	monocyte	High Confidence					0	0	0	1	0		1	1		1
		1521724d-9efd-4d49-baf6-64c4865bb44b	lymphocyte	lymphocyte	High Confidence			lymphocyte	High Confidence	lymphocyte	High Confidence			0	0	0	1	0	1	1	1
		30a5fd58-7560-4476-90d6-8d420fff15cd	eosinophil	eosinophil	High Confidence	eosinophil	High Confidence	eosinophil	High Confidence					0	0	0	1	0		1	1		1
		ad6e7c26-324d-4ca9-8a29-563d03df28d2	monocyte			monocyte	High Confidence			monocyte	High Confidence			0	0	0	1	0	1				1
		17af1e94-84f4-4605-b01c-f19efdeea2b2	neutrophil	neutrophil	High Confidence	neutrophil	High Confidence			neutrophil	High Confidence			0	0	0	1	0	1		1		1
		3780a6b4-39b2-4b3c-beb5-f86ea3060ec1	artefact	artefact	High Confidence					artefact	High Confidence	artefact	High Confidence	0	0	0	1	0	1		1	1
		8770bb27-7dc5-4f32-9433-ace9687e4559	lymphocyte	lymphocyte	High Confidence	lymphocyte	High Confidence			lymphocyte	Low Confidence			0	0	0	0.777778	0	1		1		1
		fc06396e-f1f5-4bed-beb1-c22278a8a069	monocyte	monocyte	High Confidence					monocyte	High Confidence	lymphocyte	High Confidence	0	0	0	1	0	1		1	0
		cb58dd28-f717-40a2-9e97-15912833cd09	neutrophil	neutrophil	High Confidence	neutrophil	High Confidence	neutrophil	High Confidence	neutrophil	High Confidence			0	0	0	1	0	1	1	1		1
		3eddf632-d660-4ae6-96e1-807a6e494851	eosinophil			eosinophil	High Confidence	eosinophil	High Confidence	eosinophil	High Confidence			0	0	0	1	0	1	1			1
		c203c07e-a0ff-4276-a8a9-2afc304af3bd	monocyte	monocyte	High Confidence	lymphocyte	High Confidence			monocyte	Moderate Confidence			0	0	0	0.888889	0	1		1		0
		b7fb3726-bdfa-4f9d-a24a-147f5e47b2fb	monocyte	monocyte	High Confidence	monocyte	High Confidence	monocyte	High Confidence	monocyte	High Confidence			0	0	0	1	0	1	1	1		1
		27ef6d38-d3cd-4522-a4d1-1e116114b667	neutrophil	neutrophil	High Confidence			neutrophil	High Confidence	neutrophil	High Confidence			0	0	0	1	0	1	1	1
		ff19c330-3048-4a29-b45b-855896ce8b12	monocyte			monocyte	Low Confidence			monocyte	High Confidence	monocyte	Low Confidence	0	0	0	0.555556	0	1			1	1
		28dbac47-a625-4ffa-a3d4-0f95d82624fe	platelet			platelet	High Confidence			platelet	High Confidence			0	0	0	1	0	1				1
		aa85bb80-59a9-44ed-89ff-de34578db078	erythroblast	erythroblast	Low Confidence			erythroblast	High Confidence	erythroblast	High Confidence			0	0	0	0.777778	0	1	1	1
		c968b3b1-d4aa-4643-a4ae-4a04944ea3f6	lymphocyte	lymphocyte	High Confidence			lymphocyte	High Confidence	lymphocyte	Moderate Confidence			0	0	0	0.888889	0	1	1	1
		d96e5e0e-8325-4607-94d8-b07b627712d1	lymphocyte	lymphocyte	High Confidence			lymphocyte	High Confidence					0	0	0	1	0		1	1
		e68e5fc8-bcd2-43c0-a923-c89f75dbc7ee	neutrophil					neutrophil	High Confidence	neutrophil	High Confidence			0	0	0	1	0	1	1
		24fe33e8-5cfc-4432-8aee-65840a5e7b9e	lymphocyte					lymphocyte	High Confidence	lymphocyte	High Confidence			0	0	0	1	0	1	1
		3bbe97a6-cc72-4875-b6d8-f5e7613d7853	monocyte	monocyte	High Confidence					monocyte	High Confidence	lymphocyte	High Confidence	0	0	0	1	0	0		0	0
monocyte	High Confidence	94c9be1c-7a14-4faa-a1af-f91b49df60df	monocyte	monocyte	High Confidence									0	0	0	1	0			1			1
		81269a42-b8ad-4bb3-8f1c-339278886a9b	neutrophil	neutrophil	High Confidence			neutrophil	High Confidence	neutrophil	High Confidence			0	0	0	1	0	1	1	1
		a31d63dc-d368-4ae9-8a5f-f5237cea5a92	eosinophil	eosinophil	High Confidence	eosinophil	High Confidence			eosinophil	High Confidence			0	0	0	1	0	1		1		1
		40a9064c-f6e3-4aff-8d0a-89d54f8552dd	lymphocyte	lymphocyte	High Confidence			lymphocyte	High Confidence	lymphocyte	High Confidence			0	0	0	1	0	1	1	1
		20679a74-3bd4-4e04-9a06-6497860e556e	neutrophil					neutrophil	High Confidence	neutrophil	High Confidence	artefact	High Confidence	0	0	0	1	0	0	0		0
		6f78f75e-ab2d-403f-97a0-5e27e75601bc	basophil	basophil	High Confidence	basophil	High Confidence	basophil	High Confidence	basophil	High Confidence			0	0	0	1	0	1	1	1		1
		571f149f-185a-450d-9ef1-d53e6123509e	lymphocyte	lymphocyte	High Confidence			lymphocyte	High Confidence	lymphocyte	High Confidence			0	0	0	1	0	1	1	1
		eff44e3c-0753-4ea2-abad-ed5988b10be6	neutrophil	neutrophil	High Confidence	neutrophil	High Confidence	neutrophil	High Confidence	neutrophil	High Confidence			0	0	0	1	0	1	1	1		1
		7ca9e3a5-9c1c-4107-8aaa-8befa56f45fd	artefact	artefact	High Confidence			artefact	High Confidence					0	0	0	1	0		1	1
		6901c07a-48eb-451a-98b3-4871ad85f099	lymphocyte	lymphocyte	Moderate Confidence			lymphocyte	High Confidence	lymphocyte	High Confidence			0	0	0	0.888889	0	1	1	1
		012c44e3-f5f9-44e1-9cc2-1faeebe8db49	neutrophil	neutrophil	High Confidence			neutrophil	High Confidence	neutrophil	High Confidence			0	0	0	1	0	1	1	1
		7cfbd6b3-9c2c-4177-8d6c-151d1e6d3114	artefact	eosinophil	Low Confidence	artefact	High Confidence	artefact	High Confidence					0	0	0	0.777778	0		0	0		0
		b3e8a98e-567b-4edd-aaf3-e5419e61b33f	lymphocyte			immature granulocyte	Low Confidence	lymphocyte	Low Confidence			lymphocyte	Moderate Confidence	0	0	0	0.444444	0		0		0	0
lymphocyte	High Confidence	20e96937-ea30-4bbd-8024-4b494f034bae	lymphocyte					lymphocyte	High Confidence					0	0	0	1	0		1				1
		506ee8df-f2b3-4723-98a4-e9b1797673d9	platelet	platelet	High Confidence			platelet	High Confidence					0	0	0	1	0		1	1
		b3bfda97-daef-4445-8548-5753549915ed	neutrophil	neutrophil	High Confidence			neutrophil	High Confidence	neutrophil	High Confidence			0	0	0	1	0	1	1	1
		b6d18f6c-f161-40d1-9358-eeb22b44df75	neutrophil	neutrophil	High Confidence	neutrophil	High Confidence	neutrophil	High Confidence	neutrophil	High Confidence			0	0	0	1	0	1	1	1		1
		9de4cda8-7d75-40b6-994b-c038d0754d1a	artefact	artefact	High Confidence	artefact	High Confidence	artefact	High Confidence	artefact	High Confidence			0	0	0	1	0	1	1	1		1
		715eada2-0688-413d-ba02-967a255c872f	monocyte					lymphocyte	High Confidence	monocyte	Low Confidence	lymphocyte	Moderate Confidence	0	0	0	0.666667	0	0	0		0
		44a8e772-0f7b-4d06-8920-4b95d04e8a56	lymphocyte	lymphocyte	High Confidence			lymphocyte	High Confidence	lymphocyte	High Confidence			0	0	0	1	0	1	1	1
		ddbae8a1-c51e-4480-823b-1117e383bcc3	lymphocyte			artefact	High Confidence	artefact	High Confidence					0	0	0	1	0		0			0
		445c8fe0-8c73-479c-8ff4-f048434eddfa	artefact	artefact	High Confidence	artefact	High Confidence			artefact	High Confidence			0	0	0	1	0	1		1		1
neutrophil	High Confidence	d795eae7-d6c4-4e43-a334-3a68baa70d2c	neutrophil	neutrophil	High Confidence	neutrophil	High Confidence			neutrophil	High Confidence			0	0	0	1	0	1		1		1	1
		2951c6ad-7e3f-43dd-9b03-a495663dbdc1	neutrophil	neutrophil	High Confidence			neutrophil	High Confidence	neutrophil	High Confidence			0	0	0	1	0	1	1	1
		a14258cf-7d68-4621-b848-ef448abe0a2e	neutrophil	neutrophil	High Confidence	neutrophil	Low Confidence			neutrophil	High Confidence			0	0	0	0.777778	0	1		1		1
		517018fb-2614-422b-8982-69a40bf52780	lymphocyte			artefact	High Confidence	lymphocyte	Low Confidence			lymphocyte	Low Confidence	0	0	0	0.555556	0		1		1	0
		aa7a5416-0cd5-43a5-ac1e-59efd82cf2af	immature granulocyte	immature granulocyte	High Confidence					immature granulocyte	Low Confidence	lymphocyte	Low Confidence	0	0	0	0.555556	0	1		1	0
		d6f9fb12-8c1b-4c15-88d5-722988ab862f	monocyte	monocyte	High Confidence					monocyte	High Confidence	lymphocyte	Moderate Confidence	0	0	0	0.888889	0	1		1	0
		01a6d501-a15c-49df-89f3-551bfe1395e7	artefact	artefact	High Confidence	artefact	High Confidence	artefact	High Confidence	artefact	High Confidence			0	0	0	1	0	1	1	1		1
		7a7e0e97-58f5-487b-886d-059afe14ce7a	artefact	artefact	High Confidence	artefact	High Confidence			platelet	Low Confidence			0	0	0	0.777778	0	0		1		1
		fbc6905a-64d8-4a49-944f-4bba5835ce47	immature granulocyte	neutrophil	High Confidence					immature granulocyte	No Confidence	immature granulocyte	Moderate Confidence	0	0	0	0.555556	0	0		0	0
		7c113aec-eba0-417b-9f57-05eba540f712	immature granulocyte	artefact	High Confidence					immature granulocyte	Low Confidence	lymphocyte	High Confidence	0	0	0	0.777778	0	1		0	0
		041d6a8b-e5bd-412b-ac30-e14a554404cf	lymphocyte	artefact	High Confidence	monocyte	Moderate Confidence			lymphocyte	Moderate Confidence			0	0	0	0.777778	0	0		0		0
		2dc223bf-fb48-477d-a3f1-f72d41a5348e	lymphocyte	lymphocyte	High Confidence			lymphocyte	High Confidence	lymphocyte	High Confidence			0	0	0	1	0	1	1	1
		13ab41c3-c317-45d9-a318-e4027113b5c2	monocyte	monocyte	High Confidence					monocyte	High Confidence	lymphocyte	Low Confidence	0	0	0	0.777778	0	1		1	0
		5f5382e8-63c0-4a31-8aaa-235d8488b4eb	basophil	basophil	High Confidence	basophil	High Confidence	basophil	High Confidence	basophil	High Confidence			0	0	0	1	0	1	1	1		1
		d2f7f4f7-705a-41c7-8b87-83d46761688b	artefact	artefact	High Confidence	artefact	High Confidence	artefact	High Confidence					0	0	0	1	0		1	1		1
		605a38db-1b0c-4200-adea-d498f2623ff0	lymphocyte	lymphocyte	Moderate Confidence	neutrophil	High Confidence	lymphocyte	Low Confidence	lymphocyte	No Confidence			0	0	0	0.5	0	1	1	1		0
		89fe15eb-093a-46bc-8d77-7105d5f478bb	artefact	neutrophil	Low Confidence	artefact	High Confidence	artefact	High Confidence					0	0	0	0.777778	0		0	0		1
neutrophil	High Confidence	7f21f187-f86d-4a03-98e3-7a99f8afdaa0	neutrophil					neutrophil	High Confidence					0	0	0	1	0		1				1
immature granulocyte	High Confidence	37f5d675-1be5-4c15-8521-96a3838e115b	monocyte			monocyte	High Confidence					lymphocyte	Moderate Confidence	0	0	0	0.888889	0				0	1	0
		4e70fc53-0deb-4583-9778-d03e7bff6963	erythroblast	erythroblast	High Confidence	erythroblast	High Confidence			erythroblast	High Confidence			0	0	0	1	0	1		1		1
		dbbade5b-e57e-4862-90a2-28f6ecd6349a	eosinophil	eosinophil	High Confidence	eosinophil	High Confidence	eosinophil	High Confidence					0	0	0	1	0		1	1		1
		88fead10-b8bd-4b5b-8732-45690a892d3e	immature granulocyte			immature granulocyte	High Confidence			immature granulocyte	Low Confidence	immature granulocyte	Moderate Confidence	0	0	0	0.666667	0	1			1	1
		f8886014-a74a-4e9c-89a0-590fb7ba3ff6	neutrophil	neutrophil	High Confidence			neutrophil	High Confidence	neutrophil	High Confidence			0	0	0	1	0	1	1	1
		b7c0f3d3-dc75-4219-86f6-d48d5576d8e1	lymphocyte	lymphocyte	High Confidence	lymphocyte	No Confidence	lymphocyte	High Confidence	lymphocyte	Low Confidence			0	0	0	0.583333	0	1	1	1		1
		7264be58-5a14-40bf-851c-645da676e5c5	lymphocyte	lymphocyte	High Confidence							lymphocyte	High Confidence	0	0	0	1	0			1	1
		1c272bf7-f3fb-4dd6-b449-5a317e41c6d4	immature granulocyte	immature granulocyte	High Confidence					immature granulocyte	Low Confidence	immature granulocyte	Moderate Confidence	0	0	0	0.666667	0	1		1	1
		f9c28125-6c24-4054-b5d1-bd28aef62600	neutrophil	neutrophil	High Confidence	neutrophil	High Confidence	neutrophil	High Confidence	neutrophil	High Confidence			0	0	0	1	0	1	1	1		1
		b890bed2-85d6-45f6-bf43-0c7d7e9e9d8d	neutrophil	neutrophil	High Confidence	neutrophil	High Confidence	neutrophil	High Confidence	neutrophil	High Confidence			0	0	0	1	0	1	1	1		1
		95632b6c-fefc-4ce1-9507-ee8480ed1507	monocyte	monocyte	High Confidence	monocyte	High Confidence			monocyte	Moderate Confidence			0	0	0	0.888889	0	1		1		1
		0ff84816-befd-46cc-93b4-0e71a25c687c	artefact	neutrophil	Low Confidence	artefact	High Confidence	artefact	High Confidence					0	0	0	0.777778	0		1	0		1
		f359ce0f-871c-4470-bbad-541f63fc0376	artefact					artefact	High Confidence	artefact	High Confidence	artefact	High Confidence	0	0	0	1	0	1	1		1
		b5963290-04ce-448a-a0ed-6ab3bd965b91	monocyte	monocyte	High Confidence					monocyte	High Confidence	platelet	High Confidence	0	0	0	1	0	1		1	0
		85ce0957-a492-4e23-9e80-5c270b76a789	lymphocyte	artefact	High Confidence	artefact	High Confidence	lymphocyte	High Confidence	lymphocyte	High Confidence			0	0	0	1	0	0	0	0		0
		a0321753-33bd-489b-947d-28a078db343e	neutrophil	neutrophil	High Confidence	neutrophil	High Confidence	neutrophil	High Confidence	neutrophil	High Confidence			0	0	0	1	0	1	1	1		1
		32280090-592b-45c5-93b8-39121098d0a1	monocyte	monocyte	High Confidence	monocyte	Moderate Confidence			monocyte	High Confidence	monocyte	High Confidence	0	0	0	0.916667	0	1		1	1	1
		b1315187-53ed-45f7-8618-63de3d238865	monocyte	artefact	High Confidence			monocyte	High Confidence	monocyte	Moderate Confidence			0	0	0	0.888889	0	0	0	0
		98fa9b61-64be-4a26-a771-1d134bfe8d09	lymphocyte					lymphocyte	High Confidence			lymphocyte	Moderate Confidence	0	0	0	0.833333	0		1		1
		f0d13e0e-158a-4d57-a852-818c8b5a9698	lymphocyte			immature granulocyte	Moderate Confidence	lymphocyte	High Confidence			lymphocyte	Moderate Confidence	0	0	0	0.777778	0		1		1	0
immature granulocyte	High Confidence	ccde4a5a-1115-442b-8e00-5a156693fd74	monocyte					monocyte	High Confidence					0	0	0	1	0		0				0
		58b64c7a-8765-499c-8222-9e8f1938c643	basophil	basophil	High Confidence					basophil	Moderate Confidence			0	0	0	0.833333	0	1		1
		7aeff956-d114-4d46-b0df-e3c0f2b8ca1c	blast	blast	High Confidence	blast	High Confidence	blast	High Confidence					0	0	0	1	0		1	1		1
		75699e88-f1d6-4a8e-8dcb-15c6468cb9f8	neutrophil			neutrophil	Moderate Confidence	neutrophil	High Confidence	neutrophil	High Confidence			0	0	0	0.888889	0	1	1			1
		29640f41-6a3a-47cf-a2ad-66d32add15b7	artefact	artefact	High Confidence	basophil	High Confidence			artefact	High Confidence			0	0	0	1	0	1		1		0
		63a3979d-7f78-48e7-ac74-273fa9e5ea4a	artefact	artefact	High Confidence	artefact	High Confidence	artefact	High Confidence	artefact	High Confidence			0	0	0	1	0	1	1	1		1
		a2f3cd5a-11d4-4f7a-934a-f8fb73b6839a	artefact	artefact	High Confidence			artefact	High Confidence	artefact	High Confidence			0	0	0	1	0	1	1	1
		cc18cd75-daf4-4bc3-9144-1d414cfd21b2	neutrophil	neutrophil	High Confidence	neutrophil	High Confidence	neutrophil	High Confidence	neutrophil	High Confidence			0	0	0	1	0	1	1	1		1
erythroblast	Low Confidence	1200bcf4-cd41-415e-9f35-ae456b9be939	lymphocyte			basophil	High Confidence					lymphocyte	High Confidence	0	0	0	0.777778	0				1	0	0
		a5b41eea-f7ec-4eb1-aaeb-86d8d2a5e2a3	artefact	artefact	High Confidence	artefact	High Confidence	artefact	High Confidence	artefact	High Confidence			0	0	0	1	0	1	1	1		1
		1a05b91d-82bb-4c7d-894c-26b476f83ca0	neutrophil			neutrophil	High Confidence	neutrophil	High Confidence			neutrophil	High Confidence	0	0	0	1	0		1		1	1
		fc61fe9d-d03c-498d-b309-0d7c04422ed5	lymphocyte	lymphocyte	High Confidence	lymphocyte	High Confidence	lymphocyte	High Confidence	lymphocyte	High Confidence			0	0	0	1	0	1	1	1		1
		5ab86cd1-88b7-4bbe-a7d2-87dcef3bc8ab	platelet	platelet	High Confidence	platelet	High Confidence	platelet	High Confidence	platelet	High Confidence			0	0	0	1	0	1	1	1		1
		484b5f47-bf27-4cca-9bc5-d05f52135549	lymphocyte	lymphocyte	High Confidence	lymphocyte	Low Confidence			lymphocyte	High Confidence	lymphocyte	High Confidence	0	0	0	0.833333	0	1		1	1	1
		a2061272-57cb-460d-9dbe-ece1635f2fdc	artefact					artefact	High Confidence	artefact	High Confidence	lymphocyte	High Confidence	0	0	0	1	0	1	1		0
		26da4625-5cd5-44d8-9e16-3cea6c34f48c	basophil	basophil	High Confidence	basophil	High Confidence	basophil	High Confidence					0	0	0	1	0		1	1		1
		844e6e6c-f868-48e6-9f2a-516b7ec5b79c	lymphocyte	lymphocyte	High Confidence			lymphocyte	High Confidence	lymphocyte	High Confidence			0	0	0	1	0	1	1	1
lymphocyte	High Confidence	2b862c99-34bf-4134-b987-95df02594eaa	lymphocyte	lymphocyte	High Confidence	lymphocyte	High Confidence			lymphocyte	High Confidence			0	0	0	1	0	1		1		1	1
		f8ddd71d-aa91-4e7e-9c44-a05e7aa19bf3	lymphocyte	lymphocyte	High Confidence	lymphocyte	High Confidence	lymphocyte	High Confidence	lymphocyte	Moderate Confidence			0	0	0	0.916667	0	1	1	1		1
		ec117b90-60a3-4cae-98e7-ca1fce30d698	artefact	artefact	High Confidence	artefact	High Confidence	artefact	High Confidence	artefact	High Confidence			0	0	0	1	0	1	1	1		1
		71c45564-9c43-41a1-a13c-6048c451f0ec	artefact	artefact	High Confidence	artefact	High Confidence			artefact	High Confidence			0	0	0	1	0	1		1		1
		50d61432-7503-418c-9e30-073f00e5b776	artefact	artefact	High Confidence	artefact	High Confidence	artefact	High Confidence					0	0	0	1	0		1	1		1
		af4c52df-52af-49cf-b111-b47de281cc65	artefact	artefact	High Confidence	artefact	High Confidence	artefact	High Confidence	artefact	High Confidence			0	0	0	1	0	1	1	1		1
		bd529a5d-c187-4841-b5b5-e7686668233a	neutrophil	immature granulocyte	High Confidence	neutrophil	High Confidence	immature granulocyte	High Confidence	neutrophil	High Confidence			0	0	0	1	0	0	0	0		1
		191cfc21-1f0a-4e96-acc5-8252a73792b1	immature granulocyte	immature granulocyte	High Confidence					immature granulocyte	High Confidence	monocyte	Moderate Confidence	0	0	0	0.888889	0	1		1	0
		447f617f-7c33-49c7-bb7e-f29529dd7fae	artefact			artefact	High Confidence	artefact	High Confidence			artefact	High Confidence	0	0	0	1	0		1		1	1
		4a659d43-8ce2-42e7-ae05-0161062843cc	neutrophil					neutrophil	High Confidence	artefact	Moderate Confidence	neutrophil	High Confidence	0	0	0	0.888889	0	0	1		1
		5eec7d4b-eb5e-4258-a86b-0b692f83e70f	blast	blast	High Confidence	blast	High Confidence			blast	Moderate Confidence			0	0	0	0.888889	0	1		1		1
		497573d1-999d-42d6-bbb7-c47991f8f926	lymphocyte			artefact	High Confidence	artefact	Low Confidence			lymphocyte	High Confidence	0	0	0	0.777778	0		0		0	0
		61f42808-72e5-406c-b532-2baa4f712bee	monocyte			monocyte	High Confidence	monocyte	High Confidence					0	0	0	1	0		1			1
		bffca9c7-bce2-4b9a-880e-78f164154607	immature granulocyte	immature granulocyte	High Confidence	immature granulocyte	High Confidence			immature granulocyte	High Confidence			0	0	0	1	0	1		1		1
		1b58658a-e3d8-44f9-b2ac-fd284b49568e	monocyte	monocyte	High Confidence			monocyte	High Confidence	monocyte	High Confidence			0	0	0	1	0	1	1	1
		a3220381-2e3f-48b2-a71e-01ec602d6c0c	neutrophil	neutrophil	High Confidence	neutrophil	High Confidence	neutrophil	High Confidence					0	0	0	1	0		1	1		1
		32e9a784-d809-467a-8c9d-ca34cd772054	neutrophil	neutrophil	High Confidence	neutrophil	High Confidence	neutrophil	High Confidence	neutrophil	High Confidence			0	0	0	1	0	1	1	1		1
		24cf2290-f61e-4803-8ebf-d04ef023085e	monocyte	monocyte	High Confidence							monocyte	High Confidence	0	0	0	1	0			1	1
		bb7aabe8-ad7e-4980-bfa7-80e53a5d3344	lymphocyte	lymphocyte	High Confidence			lymphocyte	Moderate Confidence	lymphocyte	High Confidence			0	0	0	0.888889	0	1	1	1
		018c3fb1-d9bb-40fd-954e-988365e15092	lymphocyte			monocyte	Moderate Confidence	lymphocyte	Low Confidence			lymphocyte	High Confidence	0	0	0	0.666667	0		1		1	0
		285b1001-df14-47c7-b1ef-42dc0dea9ee3	lymphocyte	lymphocyte	High Confidence	lymphocyte	High Confidence	lymphocyte	High Confidence	lymphocyte	High Confidence			0	0	0	1	0	1	1	1		1
		dd872897-b45e-4572-9fb8-eae47ee696d6	artefact					artefact	High Confidence	artefact	Low Confidence	lymphocyte	High Confidence	0	0	0	0.777778	0	1	1		0
		7de82445-f8a5-484e-bf5f-1c8019bf9553	immature granulocyte	artefact	High Confidence	immature granulocyte	Moderate Confidence	immature granulocyte	Low Confidence					0	0	0	0.666667	0		0	0		0
		e7d8d1fb-44d6-459d-ad74-ace2abe65455	eosinophil			eosinophil	High Confidence	eosinophil	High Confidence					0	0	0	1	0		1			1
		62f2e819-234b-462c-ad11-389ec1063c7c	platelet			platelet	High Confidence			platelet	High Confidence	platelet	High Confidence	0	0	0	1	0	1			1	1
		0e9f5f35-ab40-42bc-8011-179c5a60db16	neutrophil	neutrophil	High Confidence					neutrophil	Moderate Confidence	eosinophil	Moderate Confidence	0	0	0	0.777778	0	0		0	0
		7531c3d6-9132-417e-83f9-052a8853f3ba	neutrophil	neutrophil	High Confidence			neutrophil	High Confidence	neutrophil	Low Confidence			0	0	0	0.777778	0	1	1	1
		24ca0996-77e4-4f86-8188-af07757c9ffe	neutrophil	neutrophil	High Confidence	neutrophil	High Confidence	neutrophil	High Confidence	neutrophil	High Confidence			0	0	0	1	0	1	1	1		1
		5238f1b9-af27-49ec-b6b9-c85fdd732bd3	monocyte	monocyte	High Confidence	monocyte	High Confidence	monocyte	High Confidence	monocyte	High Confidence			0	0	0	1	0	1	1	1		1
		e85519d8-8e7b-4e45-ad0d-0b31787a8917	platelet	platelet	High Confidence	platelet	High Confidence	platelet	High Confidence					0	0	0	1	0		1	1		1
		b6556ebd-2a6e-4c26-8409-7746813abd97	neutrophil	neutrophil	High Confidence			neutrophil	High Confidence	neutrophil	High Confidence			0	0	0	1	0	1	1	1
neutrophil	High Confidence	34a01104-7204-4d2e-97e8-d784b762f0d3	artefact			artefact	High Confidence					artefact	High Confidence	0	0	0	1	0				1	1	0
		1a73e0ef-692e-4da7-b2f0-3380a591d60c	artefact	artefact	High Confidence			artefact	High Confidence					0	0	0	1	0		1	1
		191a6013-21a7-4467-8360-0cafb74e6efc	neutrophil	neutrophil	High Confidence	neutrophil	High Confidence			neutrophil	High Confidence			0	0	0	1	0	1		1		1
		926fdee9-8575-4c98-b621-b8ba273ae5db	neutrophil	neutrophil	High Confidence	neutrophil	High Confidence	neutrophil	High Confidence	neutrophil	High Confidence			0	0	0	1	0	1	1	1		1
		634fa868-c3ce-44e5-8487-e40ce59835bc	platelet			platelet	High Confidence			platelet	High Confidence			0	0	0	1	0	1				1
		afe24f7f-a709-4362-8c94-a99a160f9ace	monocyte					monocyte	High Confidence			monocyte	High Confidence	0	0	0	1	0		1		1
		13a80c16-c09e-43ad-8c6f-df6825faf5b3	neutrophil					eosinophil	High Confidence	neutrophil	Moderate Confidence	neutrophil	Moderate Confidence	0	0	0	0.777778	0	0	0		0
		ba6f6161-c088-48f0-a1cf-bc837ba6b32b	lymphocyte	artefact	High Confidence			artefact	High Confidence	lymphocyte	Low Confidence			0	0	0	0.777778	0	0	0	0
		fc86214a-70bf-4bb9-bfae-ab12c331c9ca	erythroblast			erythroblast	High Confidence	erythroblast	High Confidence					0	0	0	1	0		1			1
		6bc86d17-a713-4d22-9a28-83d95cc09dea	basophil	basophil	Moderate Confidence	basophil	High Confidence	neutrophil	Moderate Confidence	neutrophil	No Confidence			0	0	0	0.583333	0	0	0	1		1
		939b1ee5-c391-4d65-bc83-3f1040504ac8	eosinophil	artefact	High Confidence					eosinophil	High Confidence	immature granulocyte	Low Confidence	0	0	0	0.777778	0	0		0	0
		e19a982a-9336-47f5-8e58-11a69024f340	eosinophil	eosinophil	High Confidence					eosinophil	High Confidence	neutrophil	High Confidence	0	0	0	1	0	1		1	0
		46fef602-159a-4051-9ca6-b61258c8168f	lymphocyte	lymphocyte	High Confidence			lymphocyte	High Confidence					0	0	0	1	0		1	1
eosinophil	High Confidence	52ba4e63-5b1d-4dd4-bf6d-c8e66f665fb7	eosinophil			eosinophil	High Confidence			eosinophil	High Confidence			0	0	0	1	0	1				1	1
immature granulocyte	High Confidence	77907f08-ac71-40f1-b069-8ac535ebde57	immature granulocyte			immature granulocyte	High Confidence			blast	Low Confidence			0	0	0	0.777778	0	0				1	1
		a4199732-d02b-44d7-9383-813366f67be4	neutrophil	neutrophil	High Confidence			neutrophil	High Confidence	neutrophil	High Confidence			0	0	0	1	0	1	1	1
		dafca384-d1a9-4576-af54-7c3c5073165e	neutrophil	neutrophil	High Confidence			neutrophil	High Confidence					0	0	0	1	0		1	1
		e135fe4d-7dea-4c4c-9052-9ed87c7deefc	neutrophil	neutrophil	High Confidence	neutrophil	High Confidence	neutrophil	High Confidence					0	0	0	1	0		1	1		1
		654f1804-ac26-421d-92a8-97daa962bcb4	artefact			artefact	High Confidence	artefact	High Confidence	artefact	High Confidence			0	0	0	1	0	1	1			1
		0fa7e89c-2ff6-4cc6-82e3-f4c45ea2a5f4	monocyte	monocyte	High Confidence	monocyte	Low Confidence	monocyte	Low Confidence	monocyte	High Confidence			0	0	0	0.666667	0	1	1	1		1
		492a6175-41e9-47d1-866d-63671e09072e	lymphocyte	monocyte	High Confidence	lymphocyte	Moderate Confidence	lymphocyte	High Confidence	lymphocyte	Moderate Confidence			0	0	0	0.833333	0	1	1	0		1
		b48b2f20-b881-40c9-b95b-b7cd9d4d62ce	neutrophil			neutrophil	High Confidence	neutrophil	High Confidence					0	0	0	1	0		1			1
		99345c87-8ffa-4bbc-9174-d7210f913fbd	neutrophil	neutrophil	High Confidence					neutrophil	High Confidence			0	0	0	1	0	1		1
		53a05e09-4e4a-40b5-8847-ce641cdffe90	artefact	artefact	High Confidence	artefact	High Confidence			neutrophil	Low Confidence			0	0	0	0.777778	0	0		1		1
		99e08e23-0138-480b-87c9-286d0527877a	artefact	artefact	High Confidence			artefact	High Confidence	artefact	High Confidence			0	0	0	1	0	1	1	1
lymphocyte	Moderate Confidence	dd512932-7c72-4e51-9ce2-c534732719b5	lymphocyte					lymphocyte	High Confidence					0	0	0	0.833333	0		1				1
		5f3d6a17-ff57-4e68-a56d-4b358824a4ac	neutrophil	neutrophil	High Confidence	artefact	High Confidence			neutrophil	High Confidence			0	0	0	1	0	0		0		0
		1bbfcc84-8db6-4c58-ad5f-8536c7cd33f2	eosinophil			eosinophil	High Confidence			eosinophil	High Confidence			0	0	0	1	0	1				1
		edda00ca-45f7-4b9f-81af-cc20bc591311	artefact	artefact	High Confidence	artefact	High Confidence			artefact	High Confidence			0	0	0	1	0	1		1		1
		6e5ddcdb-3ccd-4180-8d43-9268716afd5b	lymphocyte	lymphocyte	High Confidence					lymphocyte	High Confidence			0	0	0	1	0	1		1
		26933ec2-3dbc-4dcb-b5a1-3ec6e6c631bf	neutrophil	neutrophil	High Confidence			neutrophil	High Confidence	neutrophil	High Confidence			0	0	0	1	0	1	1	1
		0db014b2-a0bf-4e3c-8e61-78a136fad607	immature granulocyte			immature granulocyte	High Confidence	immature granulocyte	High Confidence	immature granulocyte	Moderate Confidence			0	0	0	0.888889	0	1	1			1
		87f972ee-a740-455b-92e9-7bc086ea820c	lymphocyte	lymphocyte	High Confidence	lymphocyte	High Confidence			lymphocyte	High Confidence			0	0	0	1	0	1		1		1
		14b5080e-9328-438c-b0a6-c79f4aac8e29	erythroblast					erythroblast	High Confidence			erythroblast	High Confidence	0	0	0	1	0		1		1
		a5b25358-a8d9-4456-a8f6-4811ae03a3e1	erythroblast	erythroblast	High Confidence	erythroblast	High Confidence			erythroblast	High Confidence			0	0	0	1	0	1		1		1
		dbe3ada6-316d-4215-960f-e5153bf80408	artefact					artefact	High Confidence	artefact	Moderate Confidence	artefact	Moderate Confidence	0	0	0	0.777778	0	1	1		1
		1839d0ca-e8de-4179-a600-1e4896018b05	monocyte	monocyte	High Confidence			monocyte	High Confidence	monocyte	High Confidence			0	0	0	1	0	1	1	1
		a1498f99-565b-4ac7-9814-9f29a32e904a	artefact	artefact	High Confidence					artefact	No Confidence	erythroblast	High Confidence	0	0	0	0.666667	0	1		1	0
		5483507e-b80a-489d-8bb7-f1ec5a1b2439	neutrophil	neutrophil	High Confidence	neutrophil	High Confidence	neutrophil	High Confidence	neutrophil	High Confidence			0	0	0	1	0	1	1	1		1
		943219c0-47b8-4760-988a-4b128d59eac4	monocyte			monocyte	Low Confidence			monocyte	High Confidence			0	0	0	0.666667	0	1				1
		a87604f9-0fab-4805-9a98-bb7c9ab6f090	neutrophil	neutrophil	High Confidence	neutrophil	High Confidence	neutrophil	High Confidence	neutrophil	High Confidence			0	0	0	1	0	1	1	1		1
		dc09b6ce-99dc-4074-bd21-73502387b67b	lymphocyte			lymphocyte	High Confidence	lymphocyte	High Confidence					0	0	0	1	0		1			1
		772f8f07-4bf2-4291-88a4-dd0dfb1b0391	monocyte	monocyte	High Confidence					monocyte	High Confidence	lymphocyte	Low Confidence	0	0	0	0.777778	0	1		1	0
blast	Moderate Confidence	8215b11d-4f50-40ec-b172-397d09c48190	lymphocyte	platelet	High Confidence			lymphocyte	High Confidence					0	0	0	0.888889	0		1	0			0
		7f8b2df5-3c50-45ec-b3d5-88f890e5cf71	neutrophil	neutrophil	High Confidence	immature granulocyte	Moderate Confidence	lymphocyte	Low Confidence					0	0	0	0.666667	0		0	1		0
		c69290f2-480c-43de-b8fa-eaf60394e579	neutrophil			neutrophil	High Confidence			neutrophil	High Confidence			0	0	0	1	0	1				1
		4b12ee7e-2051-46b0-a523-14151c21abae	neutrophil	artefact	High Confidence					neutrophil	Moderate Confidence	neutrophil	Low Confidence	0	0	0	0.666667	0	0		0	1
		21833288-e5c4-463c-b7e9-e2206f0ae47e	neutrophil	neutrophil	High Confidence			neutrophil	High Confidence	neutrophil	High Confidence			0	0	0	1	0	1	1	1
		b5b3f116-b2fd-4ea3-a632-5e978c621166	lymphocyte	lymphocyte	High Confidence	lymphocyte	High Confidence	lymphocyte	High Confidence					0	0	0	1	0		1	1		1
		22db71c7-3104-4619-9352-2e18cc6f7921	lymphocyte	lymphocyte	High Confidence	lymphocyte	Moderate Confidence	lymphocyte	High Confidence	lymphocyte	High Confidence			0	0	0	0.916667	0	1	1	1		1
		1e723d56-942b-4808-89c3-af313d554b37	lymphocyte	blast	Low Confidence					lymphocyte	Moderate Confidence	lymphocyte	Moderate Confidence	0	0	0	0.555556	0	0		0	0
		439ba0e5-d25d-4f7d-a77b-8acc8e5cee2a	lymphocyte					lymphocyte	Moderate Confidence			lymphocyte	High Confidence	0	0	0	0.833333	0		1		1
		246b0e56-5039-413d-a97f-4d6705c79624	artefact	artefact	High Confidence	artefact	High Confidence	artefact	High Confidence	artefact	High Confidence			0	0	0	1	0	1	1	1		1
		80d63d48-f14e-4c50-96cf-d3576aa0f136	platelet	platelet	High Confidence	artefact	High Confidence			platelet	High Confidence			0	0	0	1	0	1		1		0
		1bd1b9ed-37cc-49a8-bc81-39feec78cb66	eosinophil	eosinophil	High Confidence	eosinophil	High Confidence	eosinophil	High Confidence					0	0	0	1	0		1	1		1
		34629f9f-e13e-4f5f-8bc3-e17be3936c42	neutrophil	neutrophil	High Confidence	neutrophil	High Confidence	neutrophil	High Confidence					0	0	0	1	0		1	1		1
		bdb821b2-4709-4ec7-8326-9a2733533b81	immature granulocyte			immature granulocyte	High Confidence	immature granulocyte	High Confidence			immature granulocyte	Low Confidence	0	0	0	0.777778	0		1		1	1
		280c03e5-8c03-4c91-b1f0-ce1c2ba48b09	monocyte	lymphocyte	Moderate Confidence	monocyte	High Confidence	monocyte	Low Confidence	monocyte	Moderate Confidence			0	0	0	0.666667	0	1	1	0		1
artefact	High Confidence	eadcd703-32d4-4139-ad89-0c62cf3d6e36	artefact	artefact	High Confidence									0	0	0	1	0			1			1
		eae51ca4-298a-4b32-ad67-d2cf430c2cc4	basophil	basophil	High Confidence			basophil	High Confidence					0	0	0	1	0		1	1
		c4ef1def-a248-41df-aa0a-236860ac9ed6	neutrophil	neutrophil	High Confidence	neutrophil	High Confidence	artefact	Moderate Confidence	neutrophil	High Confidence			0	0	0	0.916667	0	1	0	1		1
		504dc715-3d09-4c25-b829-0011f47de194	neutrophil			monocyte	High Confidence	neutrophil	High Confidence			neutrophil	High Confidence	0	0	0	1	0		1		1	0
		27ddd8d9-a2dc-4445-9f2c-aeaa484ec465	artefact	artefact	High Confidence	artefact	High Confidence	artefact	High Confidence	artefact	High Confidence			0	0	0	1	0	1	1	1		1
		2e16b1d7-6af9-4bdb-96e4-766952b77d9d	lymphocyte	lymphocyte	Low Confidence			lymphocyte	High Confidence	lymphocyte	High Confidence			0	0	0	0.777778	0	1	1	1
		8f40fa8f-f405-4f1d-82eb-4f5e38e7fb9c	artefact	artefact	High Confidence			artefact	High Confidence					0	0	0	1	0		1	1
neutrophil	Low Confidence	69e1ae10-9c1c-4f60-854d-6abe1ef94dd6	neutrophil	neutrophil	High Confidence			neutrophil	High Confidence					0	0	0	0.777778	0		1	1			1
		e4b93338-2d2a-4223-8f23-d7dc70d22543	lymphocyte			lymphocyte	High Confidence	lymphocyte	High Confidence					0	0	0	1	0		1			1
		fd6df69c-949f-4b19-9d12-f6aa7a259e2c	artefact			artefact	High Confidence			artefact	High Confidence			0	0	0	1	0	1				1
artefact	High Confidence	c4b442c8-fc47-4b7a-83be-fed1f74b87a2	artefact			artefact	High Confidence			artefact	High Confidence			0	0	0	1	0	1				1	1
immature granulocyte	High Confidence	9b7cac06-c780-4c74-8fd1-3b87e1616d1f	monocyte			monocyte	High Confidence			monocyte	Moderate Confidence			0	0	0	0.888889	0	1				1	0
		6fff1248-07bf-43b2-bc23-689553197181	lymphocyte	artefact	High Confidence	immature granulocyte	Moderate Confidence	lymphocyte	High Confidence					0	0	0	0.888889	0		1	0		0
		49e60417-786c-42ab-a9e4-e2f053e90e05	neutrophil	neutrophil	High Confidence			neutrophil	High Confidence					0	0	0	1	0		1	1
		6b231db9-2e8f-4cf2-95d6-8c2275df4267	erythroblast			erythroblast	High Confidence	erythroblast	High Confidence					0	0	0	1	0		1			1
		854e9b4c-a72c-47a3-93ac-4b0734c7cf48	neutrophil	neutrophil	High Confidence					neutrophil	High Confidence	neutrophil	Moderate Confidence	0	0	0	0.888889	0	1		1	1
neutrophil	High Confidence	cca5c1ae-0ba7-4ac8-9019-30f94d2c9f4d	neutrophil	neutrophil	High Confidence	neutrophil	High Confidence			neutrophil	High Confidence			0	0	0	1	0	1		1		1	1
		6aa27595-23bc-4634-9f1f-747e366a7708	lymphocyte	lymphocyte	High Confidence	lymphocyte	High Confidence	lymphocyte	High Confidence	lymphocyte	High Confidence			0	0	0	1	0	1	1	1		1
		a27bd0b9-506d-43fa-af7e-bff5b4250042	neutrophil	neutrophil	High Confidence			neutrophil	High Confidence	neutrophil	High Confidence			0	0	0	1	0	1	1	1
		7dc4d516-412d-4d88-b11f-b36faaa031da	blast	blast	High Confidence	blast	High Confidence	lymphocyte	High Confidence	blast	Moderate Confidence			0	0	0	0.916667	0	1	0	1		1
		6a41e7e9-fe03-4023-83f6-91d9b901a2b4	neutrophil	neutrophil	High Confidence			neutrophil	High Confidence	neutrophil	High Confidence			0	0	0	1	0	1	1	1
		60f456f6-446f-40e0-893e-d8cae87d8309	artefact			artefact	High Confidence	artefact	High Confidence	artefact	High Confidence			0	0	0	1	0	1	1			1
		c169114b-2923-4a5c-9b84-77475f2a40fd	platelet			platelet	High Confidence	platelet	High Confidence	platelet	High Confidence			0	0	0	1	0	1	1			1
		625a635d-4a86-4d3e-8a26-8f1166cf8111	blast	blast	High Confidence	blast	High Confidence			blast	High Confidence			0	0	0	1	0	1		1		1
		da15ce70-b21a-418b-ad46-bf8e47e25b74	eosinophil					eosinophil	High Confidence			eosinophil	High Confidence	0	0	0	1	0		1		1
		c0753225-7366-40f3-a9a8-4ab71b60a349	artefact	artefact	High Confidence			artefact	High Confidence			artefact	Low Confidence	0	0	0	0.777778	0		1	1	1
		11eabe56-9f22-49d5-86f0-e93659b116d8	neutrophil	neutrophil	High Confidence	immature granulocyte	High Confidence	neutrophil	Moderate Confidence					0	0	0	0.888889	0		1	1		0
		d9b130b6-c286-4c46-b65a-d7413f193e6f	eosinophil	eosinophil	High Confidence	eosinophil	High Confidence	eosinophil	High Confidence	eosinophil	High Confidence			0	0	0	1	0	1	1	1		1
		c3a50da1-9ae6-412a-af0a-0708a244572c	artefact	artefact	High Confidence	artefact	High Confidence	artefact	High Confidence	lymphocyte	No Confidence			0	0	0	0.75	0	0	1	1		1
		a0f17306-fa58-4e04-9115-981fb022a616	monocyte	monocyte	High Confidence					monocyte	High Confidence	lymphocyte	High Confidence	0	0	0	1	0	1		1	0
		ea905e39-9030-46da-85b8-5ef22eaf7865	monocyte	monocyte	High Confidence					monocyte	Moderate Confidence	lymphocyte	High Confidence	0	0	0	0.888889	0	1		1	0
		79debd5c-80db-41c3-9248-16d2053a28f9	monocyte	monocyte	High Confidence	immature granulocyte	Low Confidence			monocyte	Moderate Confidence			0	0	0	0.666667	0	1		1		0
		5198c253-e4ea-4f26-b46d-7ab00497b782	neutrophil	neutrophil	High Confidence			neutrophil	High Confidence	neutrophil	High Confidence			0	0	0	1	0	1	1	1
		eee57ac8-67cb-4451-9524-cc7f337af12d	lymphocyte	artefact	High Confidence	immature granulocyte	Low Confidence	lymphocyte	High Confidence					0	0	0	0.777778	0		1	0		0
neutrophil	High Confidence	1af5f8a6-3d04-4778-af50-7748bfb82c19	neutrophil					neutrophil	High Confidence					0	0	0	1	0		1				1
		e4ba3bb6-d9ae-423a-9a2e-0d36367edd7e	erythroblast	erythroblast	High Confidence	erythroblast	High Confidence	erythroblast	High Confidence	erythroblast	High Confidence			0	0	0	1	0	1	1	1		1
		30414a0a-923f-4cd0-8c17-67e69e664ce1	lymphocyte			lymphocyte	Moderate Confidence	lymphocyte	High Confidence	lymphocyte	High Confidence			0	0	0	0.888889	0	1	1			1
		e3d95f58-435f-4238-b5d3-2177962a5f7b	lymphocyte	monocyte	High Confidence	immature granulocyte	Moderate Confidence	lymphocyte	High Confidence					0	0	0	0.888889	0		1	0		0
		9e38348e-3023-4272-a006-7a7e3552567d	artefact	artefact	High Confidence			artefact	High Confidence	artefact	High Confidence			0	0	0	1	0	1	1	1
		33d28318-095e-43ff-8cdf-0be3988fca7c	neutrophil	neutrophil	High Confidence	neutrophil	High Confidence			neutrophil	High Confidence			0	0	0	1	0	1		1		1
		f3c81d00-73e0-4303-825e-8a7c192bfbb3	lymphocyte	artefact	High Confidence					lymphocyte	Moderate Confidence	lymphocyte	High Confidence	0	0	0	0.888889	0	1		0	1
		7a486fa2-3987-4a29-b09d-cd1f93620e87	artefact			artefact	High Confidence	artefact	High Confidence					0	0	0	1	0		1			1
		a84f6201-e742-44d6-9540-96d953097c37	artefact	artefact	High Confidence	artefact	High Confidence	artefact	High Confidence	artefact	High Confidence			0	0	0	1	0	1	1	1		1
		211e1ce8-f07c-4a71-bd2e-24ec063fceeb	artefact			artefact	High Confidence	artefact	High Confidence	artefact	High Confidence			0	0	0	1	0	1	1			1
		5f464444-9e94-447d-a11e-9a6ae93fa4ec	monocyte			monocyte	High Confidence	monocyte	High Confidence	monocyte	High Confidence			0	0	0	1	0	1	1			1
		e584ee06-7297-47e5-a725-828e42db2aec	monocyte	monocyte	High Confidence					monocyte	High Confidence	lymphocyte	Moderate Confidence	0	0	0	0.888889	0	1		1	0
		567d04f4-dd47-4caa-b3ce-4e22838ee083	lymphocyte	lymphocyte	Low Confidence	blast	High Confidence	lymphocyte	High Confidence	lymphocyte	Low Confidence			0	0	0	0.666667	0	1	1	1		0
		b4059b06-91ee-48d0-b954-31ca59472872	lymphocyte	artefact	High Confidence	lymphocyte	Moderate Confidence	lymphocyte	High Confidence					0	0	0	0.888889	0		0	0		1
		8e7e1b51-841a-4866-9cb8-92c13be325f2	neutrophil	neutrophil	High Confidence			neutrophil	High Confidence	neutrophil	High Confidence			0	0	0	1	0	1	1	1
immature granulocyte	High Confidence	2f6513dc-667a-46d9-a983-e7f9cba3bf43	monocyte			monocyte	High Confidence					monocyte	High Confidence	0	0	0	1	0				0	0	0
		1f7d817e-2f73-47d0-93dc-293c0e435d6a	neutrophil	neutrophil	High Confidence	neutrophil	High Confidence			neutrophil	High Confidence			0	0	0	1	0	1		1		1
		1c9c2813-b8e5-4c16-b1b1-553f8022ac6d	artefact	artefact	High Confidence	artefact	High Confidence	artefact	High Confidence	artefact	High Confidence			0	0	0	1	0	1	1	1		1
		8ea80a7d-e863-4ebd-b801-6f112ede4f86	artefact	artefact	High Confidence	artefact	High Confidence	artefact	High Confidence					0	0	0	1	0		1	1		1
		fe73cca6-70eb-431f-909c-5a8e20eb71b2	artefact	artefact	High Confidence	artefact	High Confidence	artefact	High Confidence	artefact	High Confidence			0	0	0	1	0	1	1	1		1
		1e0752c6-86cb-4da6-9b49-6795acddfa4b	immature granulocyte	immature granulocyte	High Confidence	immature granulocyte	High Confidence							0	0	0	1	0			1		1
		02ba287f-e91d-4ca7-aec9-83dc86e49613	neutrophil	neutrophil	High Confidence	neutrophil	High Confidence			neutrophil	High Confidence			0	0	0	1	0	1		1		1
		ffe7a842-94a2-4acc-a35e-d4c9e505e9c4	basophil			basophil	High Confidence	basophil	High Confidence					0	0	0	1	0		1			1
		0e7f45c0-fef3-429e-b79d-d429d5a776a0	neutrophil			neutrophil	High Confidence	neutrophil	High Confidence					0	0	0	1	0		1			1
		3cba56e8-d37d-4ac1-83b9-2926db901773	neutrophil	neutrophil	High Confidence	neutrophil	High Confidence	neutrophil	High Confidence	neutrophil	High Confidence			0	0	0	1	0	1	1	1		1
		43babbf5-20af-46e2-9bfb-2306f77e35db	monocyte	immature granulocyte	High Confidence					monocyte	High Confidence	lymphocyte	High Confidence	0	0	0	1	0	1		0	0
		1f4e1030-66e8-4f9b-9b78-246840df5442	monocyte	monocyte	High Confidence	neutrophil	High Confidence	monocyte	Moderate Confidence	monocyte	High Confidence			0	0	0	0.916667	0	1	1	1		0
		6983b89f-b8e6-4bcf-9105-cd37aa829b8d	neutrophil	neutrophil	High Confidence	neutrophil	High Confidence	neutrophil	High Confidence	neutrophil	High Confidence			0	0	0	1	0	1	1	1		1
		9a931217-7f35-4c9d-9367-789eee44bdf2	lymphocyte					lymphocyte	High Confidence	lymphocyte	Low Confidence	lymphocyte	Moderate Confidence	0	0	0	0.666667	0	1	1		1
		cd08ded5-8185-46c9-b057-1ce2d46de91b	artefact	artefact	High Confidence	artefact	High Confidence	artefact	High Confidence	artefact	High Confidence			0	0	0	1	0	1	1	1		1
		d2974dec-58a7-41b8-84e0-d60872a40335	monocyte					monocyte	High Confidence	monocyte	Low Confidence	lymphocyte	Moderate Confidence	0	0	0	0.666667	0	1	1		0
		25a88bbc-492d-4ab3-9f8c-73aa39bd5f06	neutrophil	neutrophil	High Confidence	neutrophil	High Confidence	neutrophil	High Confidence	neutrophil	High Confidence			0	0	0	1	0	1	1	1		1
		fc5f8ae1-9f5b-482d-a050-8177771c3ac5	neutrophil					neutrophil	High Confidence	neutrophil	High Confidence			0	0	0	1	0	1	1
		467ec32e-f9e2-46b6-94da-dce5f3b7fc6b	neutrophil	neutrophil	High Confidence			neutrophil	High Confidence					0	0	0	1	0		1	1
		7424cc7a-b3b0-4ff8-89b7-52428844e5bb	lymphocyte	lymphocyte	Low Confidence	lymphocyte	High Confidence	lymphocyte	High Confidence					0	0	0	0.777778	0		1	1		1
		bd40aed5-32b9-4d9a-85f7-37dbd0cf7a94	monocyte	monocyte	High Confidence					immature granulocyte	No Confidence	lymphocyte	High Confidence	0	0	0	0.666667	0	0		1	0
		f1a2494f-18f2-4aa0-a2b8-d07c63e2026a	lymphocyte	lymphocyte	High Confidence			lymphocyte	High Confidence					0	0	0	1	0		1	1
		6fab55df-9ad9-4519-97a0-2b101f4f4009	lymphocyte	lymphocyte	High Confidence	lymphocyte	High Confidence	lymphocyte	High Confidence	lymphocyte	High Confidence			0	0	0	1	0	1	1	1		1
		1ee3a6ed-8c5f-4052-8c6c-545c3d8b22ca	neutrophil	neutrophil	High Confidence			neutrophil	High Confidence	neutrophil	High Confidence			0	0	0	1	0	1	1	1
		06ebea72-8c3e-4fcc-bcb5-759a07d9dfeb	neutrophil	neutrophil	High Confidence			neutrophil	High Confidence	neutrophil	High Confidence			0	0	0	1	0	1	1	1
		d4c9ff43-932e-464f-b601-5340f59aa476	immature granulocyte	artefact	High Confidence					immature granulocyte	Low Confidence	lymphocyte	Low Confidence	0	0	0	0.555556	0	0		0	0
		1af0dfc8-0b30-4453-9843-60e5920d63c0	lymphocyte	lymphocyte	High Confidence	lymphocyte	High Confidence	lymphocyte	High Confidence	lymphocyte	High Confidence			0	0	0	1	0	1	1	1		1
		193bd481-4b30-436e-8a90-06a74da72186	artefact	artefact	High Confidence	artefact	High Confidence	artefact	High Confidence					0	0	0	1	0		1	1		1
		90ec4ec7-af7c-4748-9326-2ae62fee3f0c	monocyte			monocyte	High Confidence	monocyte	High Confidence			lymphocyte	Moderate Confidence	0	0	0	0.888889	0		1		0	1
		9ea12ba2-9608-47a3-92ea-f4d4af757bbe	lymphocyte					blast	Low Confidence	lymphocyte	High Confidence	lymphocyte	High Confidence	0	0	0	0.777778	0	1	0		1
		c81470f1-e574-4651-b180-f86790977869	basophil					artefact	High Confidence	basophil	Low Confidence	artefact	High Confidence	0	0	0	0.777778	0	0	0		0
		ed14d53a-27cc-47c3-a335-edd9f09a6dec	artefact	artefact	High Confidence	artefact	High Confidence	artefact	High Confidence					0	0	0	1	0		1	1		1
		2e74720e-cdac-4f71-9ff2-89b38d0d75fb	artefact	artefact	High Confidence	artefact	High Confidence	artefact	High Confidence	artefact	High Confidence			0	0	0	1	0	1	1	1		1
		829472d8-1ca6-4f2b-86a5-f3b71293cdde	neutrophil	neutrophil	High Confidence	neutrophil	High Confidence	neutrophil	High Confidence	neutrophil	High Confidence			0	0	0	1	0	1	1	1		1
		c8f55ad7-c7f6-4982-98b7-b403be9310b2	erythroblast	artefact	High Confidence	erythroblast	No Confidence	erythroblast	High Confidence	neutrophil	No Confidence			0	0	0	0.5	0	0	1	0		1
		d130fb41-adf8-4433-a3e2-ec643c1b9833	lymphocyte	lymphocyte	High Confidence			lymphocyte	Moderate Confidence	lymphocyte	High Confidence			0	0	0	0.888889	0	1	1	1
		c1d8ae36-a107-416c-be8f-d652cda73dc8	neutrophil	neutrophil	High Confidence			immature granulocyte	High Confidence					0	0	0	1	0		0	0
		4353a69d-c0aa-469e-9db3-7c35e13a6f41	artefact	neutrophil	Moderate Confidence	artefact	High Confidence	artefact	Low Confidence					0	0	0	0.666667	0		1	0		1
		fdc5c606-f705-41a2-a2f7-9ca791b8c545	basophil	basophil	High Confidence					basophil	High Confidence	neutrophil	Moderate Confidence	0	0	0	0.888889	0	1		1	0
		9db01346-d960-4e46-9af8-c065d43a8346	monocyte	monocyte	High Confidence	monocyte	High Confidence	monocyte	High Confidence	monocyte	High Confidence			0	0	0	1	0	1	1	1		1
lymphocyte	High Confidence	09efd1c4-7dc4-4f28-b3ad-985b0b1b4c6e	lymphocyte	lymphocyte	High Confidence									0	0	0	1	0			1			1
		e44c595d-4b3b-490a-9aca-9801d59e9724	artefact			artefact	High Confidence			artefact	High Confidence			0	0	0	1	0	1				1
		846230a6-1105-4cfd-9383-9bb6c839e838	neutrophil	neutrophil	High Confidence			neutrophil	High Confidence	neutrophil	High Confidence			0	0	0	1	0	1	1	1
		e418732c-7ae5-4465-8ced-343702681807	eosinophil	eosinophil	High Confidence					eosinophil	High Confidence	immature granulocyte	High Confidence	0	0	0	1	0	1		1	0
		ced07c2e-a632-4ca6-9421-03debacbd5ff	artefact	artefact	High Confidence			artefact	High Confidence	artefact	High Confidence			0	0	0	1	0	1	1	1
		2e27999f-1c4a-4cb2-952f-f0144d562abc	lymphocyte			immature granulocyte	Moderate Confidence	lymphocyte	High Confidence			lymphocyte	Moderate Confidence	0	0	0	0.777778	0		1		1	0
		42982d04-304e-466e-8907-b088219f1603	artefact					artefact	High Confidence	artefact	High Confidence	artefact	High Confidence	0	0	0	1	0	1	1		1
		ab27b263-6727-4bfe-8d60-5e85b34f559f	blast	blast	High Confidence					lymphocyte	Low Confidence	blast	Moderate Confidence	0	0	0	0.666667	0	0		1	1
		fbc2bda0-120f-4a5a-a001-343e5b4100fe	neutrophil	neutrophil	High Confidence	neutrophil	High Confidence	neutrophil	High Confidence	neutrophil	High Confidence			0	0	0	1	0	1	1	1		1
		56ca1d8c-6dbd-4668-a483-af208def0559	lymphocyte	lymphocyte	High Confidence	lymphocyte	Low Confidence	lymphocyte	High Confidence	lymphocyte	High Confidence			0	0	0	0.833333	0	1	1	1		1
		89c1d96e-dbce-4b8e-964f-52daad14f373	lymphocyte	lymphocyte	High Confidence	immature granulocyte	Low Confidence	lymphocyte	High Confidence	lymphocyte	High Confidence			0	0	0	0.833333	0	1	1	1		0
		78bc4e20-2971-49a4-b401-d2d4fa01ead1	monocyte	monocyte	Moderate Confidence					monocyte	No Confidence	monocyte	High Confidence	0	0	0	0.555556	0	1		1	1
		49e12162-dd0a-468e-bf12-7f4403989dc1	lymphocyte			lymphocyte	High Confidence	lymphocyte	High Confidence	lymphocyte	High Confidence			0	0	0	1	0	1	1			1
		c81d1270-355b-4b0b-967c-125c40584ae0	monocyte	monocyte	Low Confidence	lymphocyte	Moderate Confidence	monocyte	Moderate Confidence	monocyte	Low Confidence			0	0	0	0.5	0	1	1	1		0
		dc9d69b9-e6c6-4323-896e-1eb233acbe93	monocyte	monocyte	High Confidence					monocyte	High Confidence	lymphocyte	High Confidence	0	0	0	1	0	1		1	0
		77d64c20-f0f9-4962-8b09-2dcbd9eef301	neutrophil	neutrophil	High Confidence	neutrophil	High Confidence	neutrophil	High Confidence	neutrophil	High Confidence			0	0	0	1	0	1	1	1		1
neutrophil	Moderate Confidence	25caa9fe-00de-4f99-9492-05585444d863	neutrophil			neutrophil	Moderate Confidence					neutrophil	High Confidence	0	0	0	0.777778	0				1	1	1
		1132669e-e3d2-4369-afb1-fdbc4c39a054	neutrophil	neutrophil	High Confidence	neutrophil	High Confidence	neutrophil	High Confidence	neutrophil	High Confidence			0	0	0	1	0	1	1	1		1
		8b96e0a3-cd5b-4278-aed1-56550ff08058	artefact	artefact	High Confidence	artefact	High Confidence	artefact	High Confidence	artefact	High Confidence			0	0	0	1	0	1	1	1		1
		a4e0967c-658f-400e-8778-67b0371a5cb6	lymphocyte	lymphocyte	High Confidence	lymphocyte	High Confidence	lymphocyte	High Confidence	lymphocyte	High Confidence			0	0	0	1	0	1	1	1		1
		4cc8d637-ac93-47b5-bdf8-67446e2f8679	lymphocyte			immature granulocyte	Low Confidence	lymphocyte	High Confidence			lymphocyte	Low Confidence	0	0	0	0.555556	0		0		0	0
lymphocyte	Moderate Confidence	bcb09a4a-ebad-4c20-835d-a19b1136abe2	lymphocyte	lymphocyte	High Confidence	lymphocyte	Moderate Confidence			lymphocyte	Low Confidence			0	0	0	0.666667	0	1		1		1	1
		41584bd8-c0e4-471f-99fa-ddef340c2d64	neutrophil	neutrophil	High Confidence	neutrophil	High Confidence	neutrophil	High Confidence	neutrophil	High Confidence			0	0	0	1	0	1	1	1		1
		c1019e42-2364-428f-aa19-a0995abcc506	lymphocyte	artefact	High Confidence	lymphocyte	No Confidence	artefact	High Confidence	lymphocyte	Low Confidence			0	0	0	0.583333	0	1	0	0		1
		0455da22-22e0-431d-bbb7-ae4bd6866f3b	lymphocyte			blast	Moderate Confidence	lymphocyte	High Confidence			lymphocyte	High Confidence	0	0	0	0.888889	0		1		1	0
		156ceb7d-1967-438f-adc2-b5d850e7aebf	eosinophil	eosinophil	High Confidence	eosinophil	High Confidence							0	0	0	1	0			1		1
		38e59f2d-2b8d-4474-95c8-656c68029ff7	neutrophil					platelet	Low Confidence	immature granulocyte	Low Confidence	neutrophil	Low Confidence	0	0	0	0.333333	0	0	0		1
		00c257b4-9dbc-4d62-adad-d0353cd1973c	blast			blast	High Confidence	lymphocyte	High Confidence					0	0	0	1	0		0			0
		ccf1fcd3-65cc-4d2a-b43a-990b38523f0b	neutrophil			neutrophil	High Confidence	neutrophil	High Confidence	neutrophil	High Confidence			0	0	0	1	0	1	1			1
		14b13f7b-5458-4a2f-98c1-ee803c615f5f	erythroblast			erythroblast	High Confidence			erythroblast	High Confidence			0	0	0	1	0	1				1
		b53521db-aee7-438d-b2c4-e4a591ac06ff	immature granulocyte	immature granulocyte	High Confidence					immature granulocyte	High Confidence	neutrophil	High Confidence	0	0	0	1	0	1		1	0
		2bc8df3b-961d-4718-ad6c-decf75753e4d	artefact	neutrophil	Moderate Confidence	artefact	High Confidence	artefact	High Confidence					0	0	0	0.888889	0		1	0		1
		64090d0c-2568-4782-9789-192dd12d34c6	neutrophil	neutrophil	High Confidence			neutrophil	High Confidence	neutrophil	High Confidence			0	0	0	1	0	1	1	1
		2b05525e-d0f0-4f3b-94a4-7df779b390c8	neutrophil	neutrophil	High Confidence			neutrophil	High Confidence	neutrophil	High Confidence			0	0	0	1	0	1	1	1
		7e38db4b-51ef-4620-b095-dca7192ee522	artefact					artefact	High Confidence	artefact	High Confidence			0	0	0	1	0	1	1
monocyte	High Confidence	9aceb82d-aeae-4a23-81a0-49a6ea781256	monocyte					artefact	High Confidence					0	0	0	1	0		0				0
		9fdd955e-90ba-4f78-a93f-e14e202a9d40	neutrophil	neutrophil	High Confidence	neutrophil	High Confidence	neutrophil	High Confidence	neutrophil	High Confidence			0	0	0	1	0	1	1	1		1
		395010b1-974a-4284-850f-3c3fa784cd11	erythroblast	erythroblast	High Confidence	erythroblast	High Confidence	erythroblast	High Confidence					0	0	0	1	0		1	1		1
		9e5a2b31-b069-4030-8dec-7b0004a80335	monocyte	monocyte	Moderate Confidence	monocyte	Low Confidence	artefact	Low Confidence					0	0	0	0.444444	0		0	1		1
		ab7d2cf2-0a5b-4c11-ad8c-fb0f39bce99c	neutrophil	neutrophil	High Confidence	artefact	High Confidence	immature granulocyte	High Confidence	neutrophil	Low Confidence			0	0	0	0.833333	0	1	0	1		0
		224a9eb2-5508-4c72-9516-d23b59d30781	neutrophil			neutrophil	High Confidence	neutrophil	High Confidence			neutrophil	High Confidence	0	0	0	1	0		1		1	1
		ffb1df0d-796d-4c95-bcac-7d72a0b0a1c9	neutrophil	basophil	Low Confidence	neutrophil	Moderate Confidence	basophil	High Confidence					0	0	0	0.666667	0		0	0		0
		b5085f30-022c-45d0-b428-99c2ef3befd1	neutrophil	neutrophil	High Confidence	neutrophil	High Confidence			neutrophil	High Confidence			0	0	0	1	0	1		1		1
		ac0c8036-c6ba-4c9d-ac4d-335a0a63c26c	lymphocyte			erythroblast	High Confidence	lymphocyte	High Confidence			lymphocyte	High Confidence	0	0	0	1	0		1		1	0
		12d3ac91-b14c-4ccc-96b6-91f8f40c0a3b	neutrophil	neutrophil	High Confidence	neutrophil	High Confidence	neutrophil	High Confidence	neutrophil	High Confidence			0	0	0	1	0	1	1	1		1
		509b2f3a-db92-4fce-a3fc-92e9399fc747	artefact	neutrophil	Moderate Confidence	artefact	High Confidence	artefact	High Confidence	artefact	Low Confidence			0	0	0	0.75	0	1	1	0		1
		24c6600f-030d-49ce-9f31-7f572eef43e9	artefact	artefact	High Confidence					monocyte	No Confidence	lymphocyte	Low Confidence	0	0	0	0.444444	0	0		1	0
		44a68bfe-50a9-4e2f-8a0a-cc5b7347940e	lymphocyte	lymphocyte	High Confidence	lymphocyte	High Confidence	lymphocyte	High Confidence					0	0	0	1	0		1	1		1
		35b7d88d-b3dd-4b19-b9bb-b989c8e0cbb8	erythroblast			erythroblast	High Confidence	erythroblast	High Confidence	erythroblast	High Confidence			0	0	0	1	0	1	1			1
		8e53b37f-6ffd-4892-bb6e-d282e9ef5d29	eosinophil					eosinophil	High Confidence			eosinophil	High Confidence	0	0	0	1	0		1		1
		4b990c3c-7108-45fb-8223-4bcfdac3ad96	neutrophil	neutrophil	High Confidence					neutrophil	High Confidence			0	0	0	1	0	1		1
		5c6a930f-e930-4704-a04c-c9aab2ea62bf	neutrophil	neutrophil	High Confidence	neutrophil	High Confidence	neutrophil	High Confidence	neutrophil	High Confidence			0	0	0	1	0	1	1	1		1
		9e8ad6bb-1e8a-404c-9d50-5287374e426d	artefact	artefact	High Confidence	artefact	High Confidence			artefact	High Confidence			0	0	0	1	0	1		1		1
immature granulocyte	High Confidence	c0aaf527-409c-4721-911a-88ce291a2ffb	lymphocyte			lymphocyte	Low Confidence			lymphocyte	High Confidence			0	0	0	0.777778	0	1				1	0
		e7ffc92d-2495-4dab-b5ce-5b5d2565acc6	monocyte	monocyte	High Confidence	monocyte	High Confidence	monocyte	High Confidence	blast	No Confidence			0	0	0	0.75	0	0	1	1		1
		c3544c20-f771-464d-b69b-85f190cfcbad	neutrophil			neutrophil	High Confidence	neutrophil	High Confidence					0	0	0	1	0		1			1
		bfeb0d7c-0f3c-44ef-80cd-3b625e636239	lymphocyte	lymphocyte	High Confidence	lymphocyte	Moderate Confidence	lymphocyte	High Confidence	lymphocyte	High Confidence			0	0	0	0.916667	0	1	1	1		1
		aea3924d-d94c-4476-a3a4-6b9f4f3c1200	immature granulocyte			immature granulocyte	Low Confidence			immature granulocyte	Low Confidence	immature granulocyte	Moderate Confidence	0	0	0	0.444444	0	1			1	1
		e8e88ae6-73ac-4c5b-bf47-072f86366745	monocyte	monocyte	High Confidence					monocyte	Low Confidence	blast	High Confidence	0	0	0	0.777778	0	1		1	0
		62e1c454-c253-469c-97b5-7fe9ed7abb13	neutrophil			immature granulocyte	High Confidence	neutrophil	High Confidence			neutrophil	High Confidence	0	0	0	1	0		1		1	0
		d8b7efe3-4dea-4c9a-934a-f6c0f84dd16e	artefact	artefact	High Confidence					artefact	High Confidence	monocyte	High Confidence	0	0	0	1	0	1		1	0
		8d4e2760-f55a-4b78-ad6f-be921ef2adad	neutrophil			neutrophil	High Confidence	neutrophil	High Confidence	neutrophil	High Confidence			0	0	0	1	0	1	1			1
		87c18994-a1bb-4e38-8e84-bafe25f4dbd5	lymphocyte	lymphocyte	High Confidence	lymphocyte	Moderate Confidence	lymphocyte	High Confidence	lymphocyte	High Confidence			0	0	0	0.916667	0	1	1	1		1
		63b97f67-b8c9-4210-b6f6-140abd553b32	eosinophil	eosinophil	High Confidence	eosinophil	High Confidence							0	0	0	1	0			1		1
lymphocyte	Moderate Confidence	412de978-39be-47b8-aafb-e386dedd3d27	lymphocyte	lymphocyte	High Confidence	lymphocyte	High Confidence			lymphocyte	High Confidence			0	0	0	0.916667	0	1		1		1	1
		5d685805-298c-4bc7-a98a-16b71ce2dc1d	lymphocyte	artefact	High Confidence	lymphocyte	High Confidence	lymphocyte	High Confidence					0	0	0	1	0		1	0		1
		6375f2d9-6d47-4486-acda-6c0612b1614e	neutrophil			neutrophil	High Confidence			neutrophil	High Confidence			0	0	0	1	0	1				1
		fc1dad2e-bf37-4055-a430-d89f58eb3137	neutrophil	neutrophil	High Confidence	neutrophil	High Confidence	neutrophil	High Confidence	neutrophil	High Confidence			0	0	0	1	0	1	1	1		1
		5ba21a12-4c47-4012-a366-49c3a3dea0ec	basophil	basophil	High Confidence					basophil	Moderate Confidence	neutrophil	High Confidence	0	0	0	0.888889	0	1		1	0
		30b5252b-d0ab-4537-b8c3-3124239c5f4c	lymphocyte	lymphocyte	High Confidence	monocyte	High Confidence	lymphocyte	Moderate Confidence	lymphocyte	High Confidence			0	0	0	0.916667	0	1	1	1		0
neutrophil	High Confidence	4ac61cbb-8f81-4268-9354-8acf5bdcd5d4	neutrophil	neutrophil	High Confidence	neutrophil	High Confidence			neutrophil	High Confidence			0	0	0	1	0	1		1		1	1
		39965638-adc3-4749-8b62-ed88e4bb7b63	neutrophil	neutrophil	High Confidence	neutrophil	High Confidence	neutrophil	High Confidence	neutrophil	High Confidence			0	0	0	1	0	1	1	1		1
lymphocyte	High Confidence	11b7f236-4b0b-4563-aea3-1a2b6cd97293	lymphocyte			lymphocyte	Low Confidence					lymphocyte	High Confidence	0	0	0	0.777778	0				1	1	1
		d8d72178-646c-40f4-a427-3ff8f164e24b	immature granulocyte	neutrophil	High Confidence	immature granulocyte	High Confidence			immature granulocyte	Low Confidence			0	0	0	0.777778	0	1		0		1
lymphocyte	Moderate Confidence	0e31840f-f239-4ab1-9106-3373dcfed899	lymphocyte			artefact	High Confidence					lymphocyte	High Confidence	0	0	0	0.888889	0				1	0	1
		191997eb-045f-4e2c-804b-d8b47bb6e65a	lymphocyte			lymphocyte	High Confidence			lymphocyte	High Confidence			0	0	0	1	0	1				1
		6e23ad58-6fa3-4c85-bd10-75ad6c55a4fb	neutrophil	neutrophil	High Confidence	neutrophil	High Confidence	neutrophil	High Confidence	neutrophil	High Confidence			0	0	0	1	0	1	1	1		1
		a7f2f084-8d58-4c96-9eb4-1352cd976bc3	monocyte	monocyte	High Confidence					monocyte	High Confidence	platelet	High Confidence	0	0	0	1	0	1		1	0
		bf210197-56ca-476d-94d5-17373cee4486	monocyte	monocyte	High Confidence					monocyte	High Confidence	platelet	High Confidence	0	0	0	1	0	1		1	0
artefact	High Confidence	865c241c-504c-4aba-8a4a-d584443c8f99	artefact	artefact	High Confidence			artefact	High Confidence					0	0	0	1	0		1	1			1
		8ec70050-2f6a-4c04-adac-3456ba3fc07b	lymphocyte	lymphocyte	High Confidence			lymphocyte	High Confidence	lymphocyte	High Confidence			0	0	0	1	0	1	1	1
neutrophil	High Confidence	b4b62618-a322-4404-b633-75592a68e62a	neutrophil					neutrophil	High Confidence					0	0	0	1	0		1				1
		1ce2665a-fcea-4d48-8354-b6101c674344	artefact	artefact	High Confidence	artefact	High Confidence	artefact	Low Confidence					0	0	0	0.777778	0		1	1		1
immature granulocyte	High Confidence	37cbdb34-7a07-4d72-9040-d764f3987b25	immature granulocyte			immature granulocyte	Moderate Confidence					lymphocyte	High Confidence	0	0	0	0.888889	0				0	0	0
		fd7496d2-dd79-4020-ae18-5c4740cc3d92	artefact	artefact	High Confidence	artefact	High Confidence	artefact	High Confidence					0	0	0	1	0		1	1		1
		764ac70d-db82-4c91-8f61-ed704c0c58ba	neutrophil	neutrophil	High Confidence			neutrophil	High Confidence	neutrophil	High Confidence			0	0	0	1	0	1	1	1
		589eda4e-3799-4996-b06b-73421d081662	artefact	artefact	High Confidence	artefact	High Confidence	artefact	High Confidence	artefact	High Confidence			0	0	0	1	0	1	1	1		1
		1e170068-1ace-4cae-946d-f2e5544342ec	neutrophil					immature granulocyte	High Confidence	neutrophil	High Confidence	neutrophil	High Confidence	0	0	0	1	0	1	0		1
		e551fd88-008f-415e-8cca-819606ddd6ce	neutrophil	immature granulocyte	High Confidence	neutrophil	High Confidence	immature granulocyte	High Confidence					0	0	0	1	0		0	0		0
		77209ce2-1cc7-4296-8989-35fb39d5050a	eosinophil			eosinophil	High Confidence			eosinophil	High Confidence			0	0	0	1	0	1				1
		a28ac1c9-8b45-4ba2-86fb-a48b29a344b0	artefact	artefact	High Confidence	artefact	High Confidence	artefact	High Confidence					0	0	0	1	0		1	1		1
		210042b4-0421-4472-8529-0dd4befedf10	monocyte	monocyte	High Confidence					monocyte	High Confidence	monocyte	High Confidence	0	0	0	1	0	1		1	1
		aa20f4f2-1f98-4829-a6d8-1f3f8cc19e66	lymphocyte	lymphocyte	High Confidence			lymphocyte	High Confidence	lymphocyte	High Confidence			0	0	0	1	0	1	1	1
		19fb0ff3-b35c-467b-87af-c35ce13dec2c	lymphocyte	lymphocyte	High Confidence	lymphocyte	Moderate Confidence	lymphocyte	High Confidence	lymphocyte	High Confidence			0	0	0	0.916667	0	1	1	1		1
		01a6e6b6-e59c-47b7-b992-5327a81e3f3c	lymphocyte					blast	High Confidence	lymphocyte	High Confidence	lymphocyte	High Confidence	0	0	0	1	0	1	0		1
		5d17a2bc-866e-49f1-b0f0-d0c4f71988e4	lymphocyte	lymphocyte	High Confidence			lymphocyte	High Confidence	lymphocyte	High Confidence			0	0	0	1	0	1	1	1
		b6245486-45f9-4328-a195-273d95aba4fe	artefact	artefact	High Confidence	artefact	High Confidence	artefact	High Confidence	artefact	High Confidence			0	0	0	1	0	1	1	1		1
		f292a98d-4398-4cbb-a890-5cf978bcaaa9	erythroblast	erythroblast	High Confidence	erythroblast	High Confidence	erythroblast	High Confidence					0	0	0	1	0		1	1		1
		75c8d56f-984e-4157-b18b-420f5a8de1e4	lymphocyte	lymphocyte	High Confidence	lymphocyte	Moderate Confidence	lymphocyte	High Confidence	lymphocyte	High Confidence			0	0	0	0.916667	0	1	1	1		1
		8e5dc00b-0ecf-479d-975b-7d864800713c	neutrophil	neutrophil	High Confidence	neutrophil	High Confidence	neutrophil	High Confidence	neutrophil	High Confidence			0	0	0	1	0	1	1	1		1
		28c69f9d-2962-41a0-9849-8330f7ee3141	basophil	basophil	Moderate Confidence			neutrophil	High Confidence					0	0	0	0.833333	0		0	1
		e49a1915-a17f-441e-8238-a971bc5b75bf	lymphocyte					lymphocyte	High Confidence	lymphocyte	High Confidence			0	0	0	1	0	1	1
		e88ca83a-7adb-4eb8-91a2-4811b9d3b07e	neutrophil	neutrophil	High Confidence	neutrophil	High Confidence			neutrophil	High Confidence			0	0	0	1	0	1		1		1
		7a8ff152-1db7-4dce-b807-10a51f4ffd44	monocyte	monocyte	High Confidence	monocyte	High Confidence	monocyte	High Confidence	monocyte	High Confidence			0	0	0	1	0	1	1	1		1
		c27157d2-2962-4f5c-af26-ef42b2d558fc	monocyte	monocyte	High Confidence			monocyte	Moderate Confidence		Low Confidence	lymphocyte	High Confidence	0	0	0	0.75	0		1	1	0
		69559930-b960-495e-8841-803a0d870c7d	artefact					neutrophil	High Confidence	artefact	High Confidence	artefact	High Confidence	0	0	0	1	0	1	0		1
		09499f41-7528-463d-973c-7b30fcc3e7f4	lymphocyte	blast	Low Confidence					lymphocyte	Moderate Confidence	lymphocyte	High Confidence	0	0	0	0.666667	0	0		0	0
		aeb56a33-0372-4e31-87f9-ca2fa9a65b83	basophil			neutrophil	Low Confidence	basophil	High Confidence			basophil	Moderate Confidence	0	0	0	0.666667	0		1		1	0
		3e86e97b-1d97-45c6-83c4-92953909bf86	platelet			platelet	High Confidence	platelet	High Confidence	platelet	High Confidence			0	0	0	1	0	1	1			1
		0a66d032-e3f5-4e31-99ee-0c5082eb18f4	basophil	basophil	High Confidence	basophil	High Confidence	basophil	High Confidence	basophil	High Confidence			0	0	0	1	0	1	1	1		1
		be6e8413-a298-4f21-be43-a4a067c7e2be	neutrophil	neutrophil	High Confidence			neutrophil	High Confidence	neutrophil	High Confidence			0	0	0	1	0	1	1	1
		955a59d5-14af-4cc7-b594-b4905f5b9fde	neutrophil	neutrophil	High Confidence	neutrophil	High Confidence	neutrophil	High Confidence					0	0	0	1	0		1	1		1
		94021191-7f94-4866-a045-35fd82fe32ff	neutrophil	neutrophil	High Confidence	neutrophil	High Confidence	neutrophil	High Confidence	neutrophil	High Confidence			0	0	0	1	0	1	1	1		1
		aa2f3599-f4e9-4168-b036-3d382284d0df	lymphocyte	neutrophil	High Confidence	neutrophil	High Confidence	lymphocyte	Low Confidence					0	0	0	0.777778	0		0	0		0
		0c1a966b-238f-4f86-878f-04fd736c7ce7	artefact			neutrophil	Low Confidence	artefact	Low Confidence			neutrophil	Moderate Confidence	0	0	0	0.444444	0		0		0	0
		ac184614-80b0-45a2-a241-c868797b1dbf	neutrophil	neutrophil	High Confidence	neutrophil	High Confidence			neutrophil	High Confidence			0	0	0	1	0	1		1		1
		ec8e212c-3202-4273-b6b8-f17869cc2be5	lymphocyte	lymphocyte	Low Confidence	lymphocyte	High Confidence	lymphocyte	High Confidence	lymphocyte	Low Confidence			0	0	0	0.666667	0	1	1	1		1
		9c12661c-3bfc-4124-96f0-68e6b5d3e64e	lymphocyte	lymphocyte	High Confidence	lymphocyte	High Confidence	lymphocyte	High Confidence	lymphocyte	High Confidence			0	0	0	1	0	1	1	1		1
		a68c51a8-14e7-4d49-8e42-8a5e4fb60883	basophil			neutrophil	Moderate Confidence	basophil	High Confidence			immature granulocyte	Moderate Confidence	0	0	0	0.777778	0		0		0	0
		3830ee36-6590-45e1-858f-5dd0cd19cfa1	artefact	artefact	High Confidence	artefact	High Confidence	artefact	High Confidence	artefact	High Confidence			0	0	0	1	0	1	1	1		1
		ab9b720b-e16b-45f8-b9b2-5c13c208c118	erythroblast			erythroblast	High Confidence			erythroblast	High Confidence			0	0	0	1	0	1				1
		de3de908-9875-4797-84d7-a732fcc1bf30	neutrophil	neutrophil	High Confidence			neutrophil	High Confidence	neutrophil	High Confidence			0	0	0	1	0	1	1	1
		3d6369bb-b915-4fbc-9df4-e244cd1b9f38	erythroblast	erythroblast	Moderate Confidence					erythroblast	Low Confidence	lymphocyte	High Confidence	0	0	0	0.666667	0	0		0	0
		23f3e4bf-7a12-4204-a44d-125273636810	neutrophil			neutrophil	High Confidence	neutrophil	High Confidence	neutrophil	High Confidence			0	0	0	1	0	1	1			1
		16cccdde-9acf-482b-bb5e-4d4b8e89d74a	neutrophil	neutrophil	High Confidence	neutrophil	High Confidence	immature granulocyte	High Confidence					0	0	0	1	0		0	1		1
		181bcdd4-a71e-45b7-b4bb-3d5176da3f02	monocyte	monocyte	Low Confidence					monocyte	High Confidence	lymphocyte	Low Confidence	0	0	0	0.555556	0	1		1	0
		b73bdf1f-d2e7-447a-9d00-a4aaacaf6a99	lymphocyte	lymphocyte	High Confidence	lymphocyte	High Confidence	lymphocyte	High Confidence	lymphocyte	High Confidence			0	0	0	1	0	1	1	1		1
		df7d001a-1fb1-4d05-ad47-6cbafe38d1eb	lymphocyte	lymphocyte	High Confidence	lymphocyte	High Confidence	lymphocyte	High Confidence					0	0	0	1	0		1	1		1
lymphocyte	Low Confidence	f3455a1e-f253-426f-a284-31a4fec25d8a	lymphocyte	lymphocyte	High Confidence	lymphocyte	Moderate Confidence			lymphocyte	Low Confidence			0	0	0	0.583333	0	1		1		1	1
lymphocyte	High Confidence	f3629827-e59b-4681-8fd6-daee744a472b	lymphocyte	lymphocyte	High Confidence									0	0	0	1	0			1			1
		e34d7e90-acb7-489c-af71-e3622a7f3653	blast	blast	High Confidence	blast	High Confidence	blast	High Confidence					0	0	0	1	0		1	1		1
		d1eebb99-8cf6-4e4c-9d6c-03522ff39608	lymphocyte					lymphocyte	High Confidence			lymphocyte	Moderate Confidence	0	0	0	0.833333	0		1		1
		e6b8762f-92d3-49b4-92bd-e6239d85b628	erythroblast	erythroblast	High Confidence	erythroblast	High Confidence	erythroblast	High Confidence	erythroblast	High Confidence			0	0	0	1	0	1	1	1		1
monocyte	High Confidence	32707bed-67ea-4bb6-8ada-bfacce16bcb9	monocyte	monocyte	High Confidence			monocyte	High Confidence					0	0	0	1	0		1	1			1
		88917e34-961c-4cd3-bdcb-d20294edcba6	artefact	neutrophil	High Confidence	artefact	High Confidence	artefact	High Confidence					0	0	0	1	0		1	0		1
		2b4de1d5-f690-4b8d-b25c-1a4e120e80ed	neutrophil	neutrophil	High Confidence	neutrophil	High Confidence	neutrophil	High Confidence	neutrophil	High Confidence			0	0	0	1	0	1	1	1		1
		57aa4107-e61a-4e00-a1a8-5d9765c69535	lymphocyte	lymphocyte	High Confidence	immature granulocyte	Moderate Confidence	lymphocyte	High Confidence	lymphocyte	High Confidence			0	0	0	0.916667	0	1	1	1		0
		7e2b03b8-e8f3-492e-85d2-c7578753f83b	neutrophil			neutrophil	High Confidence	neutrophil	High Confidence			neutrophil	High Confidence	0	0	0	1	0		1		1	1
		04732025-0195-4772-bbcb-95f4f9e4d686	artefact	artefact	High Confidence	artefact	High Confidence	artefact	High Confidence	artefact	High Confidence			0	0	0	1	0	1	1	1		1
		c434e7ed-9abe-4fd9-8d83-e02027106383	neutrophil	neutrophil	High Confidence			neutrophil	High Confidence	neutrophil	High Confidence			0	0	0	1	0	1	1	1
		158bf372-8ccf-488a-97c3-cfce8c2b6bfa	artefact	artefact	High Confidence			artefact	High Confidence	artefact	High Confidence			0	0	0	1	0	1	1	1
		aea459ee-d703-413e-a526-87545673f1c1	neutrophil	neutrophil	High Confidence			neutrophil	High Confidence	neutrophil	High Confidence			0	0	0	1	0	1	1	1
		40eb50a8-281c-4421-8de5-6ccb1f3d37d7	platelet			platelet	High Confidence			platelet	High Confidence			0	0	0	1	0	1				1
		dcc3d9da-b06a-4d29-b2f3-594c63ab9b53	artefact	artefact	High Confidence	artefact	High Confidence			artefact	High Confidence	artefact	High Confidence	0	0	0	1	0	1		1	1	1
		04ca4c40-36fb-47ec-9cdf-0261edc41756	lymphocyte	lymphocyte	High Confidence	lymphocyte	Moderate Confidence	lymphocyte	Moderate Confidence	lymphocyte	High Confidence			0	0	0	0.833333	0	1	1	1		1
		75197a3c-a00b-40e1-8b3d-e6c30015b040	monocyte	monocyte	Moderate Confidence	monocyte	High Confidence	monocyte	Low Confidence					0	0	0	0.666667	0		1	1		1
		9c153234-c962-4f83-b762-b2bbc5975349	lymphocyte	lymphocyte	High Confidence			lymphocyte	High Confidence	lymphocyte	High Confidence			0	0	0	1	0	1	1	1
		c9444523-a19f-4839-97f6-c331eeb181db	platelet	platelet	High Confidence	platelet	High Confidence			platelet	High Confidence	platelet	High Confidence	0	0	0	1	0	1		1	1	1
		c452110f-5b38-4dc0-9ac3-01d41439ff17	lymphocyte	lymphocyte	High Confidence	artefact	High Confidence	lymphocyte	High Confidence	lymphocyte	High Confidence			0	0	0	1	0	1	1	1		0
		fe279f78-1044-45df-a993-41ea54fd2012	erythroblast			erythroblast	High Confidence	erythroblast	High Confidence	erythroblast	High Confidence			0	0	0	1	0	1	1			1
		6ac2c382-76aa-44a2-be0f-9d4fb2717fcd	basophil	basophil	High Confidence	basophil	High Confidence			basophil	High Confidence			0	0	0	1	0	1		1		1
		a4749b2f-5e61-4205-8023-c0f0b3d3768c	erythroblast			erythroblast	High Confidence			erythroblast	High Confidence			0	0	0	1	0	1				1
		aec68a57-ad26-494c-a58a-d35b96210292	erythroblast			erythroblast	High Confidence			erythroblast	High Confidence			0	0	0	1	0	1				1
		a81b5063-5fbd-4046-8d8e-87e18290a275	lymphocyte	lymphocyte	High Confidence			lymphocyte	High Confidence	lymphocyte	High Confidence			0	0	0	1	0	1	1	1
		65917a72-70e3-4429-b6bd-07a7491259a3	basophil	basophil	High Confidence	basophil	High Confidence	basophil	Moderate Confidence					0	0	0	0.888889	0		1	1		1
		f94de9b0-aba4-4e3a-a7ce-fda5d51c29fe	artefact	artefact	High Confidence			artefact	High Confidence					0	0	0	1	0		1	1
		a5f05ae7-4e9b-429a-ac5f-129c341126eb	artefact	neutrophil	Low Confidence	neutrophil	Low Confidence	artefact	Low Confidence					0	0	0	0.333333	0		0	0		0
erythroblast	High Confidence	4b6e1dbd-fa0f-4313-8248-09bf2f13dc59	erythroblast					erythroblast	High Confidence					0	0	0	1	0		1				1
		4a88b7de-02ba-4143-92c1-18b85a97783a	monocyte	monocyte	High Confidence	monocyte	High Confidence	monocyte	High Confidence	monocyte	High Confidence			0	0	0	1	0	1	1	1		1
		cc545091-af4d-4cd6-82d4-d62cc0fe52e6	neutrophil					neutrophil	High Confidence	neutrophil	High Confidence			0	0	0	1	0	1	1
		99336fb0-db4d-407b-8b08-6f66be3dd65f	lymphocyte	artefact	High Confidence	lymphocyte	No Confidence			lymphocyte	Low Confidence			0	0	0	0.444444	0	1		0		1
		25abaf59-7ef2-47c0-aade-4ad3de27b0a9	lymphocyte	lymphocyte	High Confidence	lymphocyte	High Confidence			lymphocyte	High Confidence			0	0	0	1	0	1		1		1
		9ac91d17-4c65-421f-902c-753a30713f0b	immature granulocyte	neutrophil	High Confidence	artefact	High Confidence	immature granulocyte	Low Confidence					0	0	0	0.777778	0		0	0		0
blast	Moderate Confidence	343078c4-0bd7-4cc1-a00d-aff31c751175	blast	blast	High Confidence									0	0	0	0.833333	0			1			1
		27b6982c-e232-428c-98f9-b868c750647a	basophil	basophil	Moderate Confidence	basophil	High Confidence	basophil	Moderate Confidence	basophil	Low Confidence			0	0	0	0.666667	0	1	1	1		1
		ead30155-83e4-444d-a751-fe9dbed33618	lymphocyte	lymphocyte	High Confidence	artefact	High Confidence	lymphocyte	High Confidence	lymphocyte	No Confidence			0	0	0	0.75	0	1	1	1		0
		ac9ebdbe-f193-4039-a95a-e0ec4e39c79c	monocyte	monocyte	Moderate Confidence			monocyte	Moderate Confidence	monocyte	High Confidence			0	0	0	0.777778	0	1	1	1
neutrophil	High Confidence	d12d412c-b406-432f-aebf-ac26e84716a1	neutrophil	neutrophil	High Confidence			neutrophil	High Confidence					0	0	0	1	0		1	1			1
		5b74f08d-681e-4577-9369-5da85d6ac61b	neutrophil					neutrophil	High Confidence	neutrophil	High Confidence			0	0	0	1	0	1	1
		acc68785-826d-4264-ad5f-cada94c65c24	neutrophil	neutrophil	High Confidence			neutrophil	High Confidence	neutrophil	High Confidence			0	0	0	1	0	1	1	1
immature granulocyte	High Confidence	d9de5c52-20f6-4cbf-b6db-c3af01efe3f2	immature granulocyte					immature granulocyte	High Confidence					0	0	0	1	0		1				1
		67884b2c-643f-4c02-8734-6f8126e0182d	artefact	artefact	High Confidence			artefact	High Confidence					0	0	0	1	0		1	1
		a24c355e-12a1-4bc7-ac2c-d952dbc1f425	neutrophil	neutrophil	High Confidence	artefact	High Confidence	neutrophil	High Confidence					0	0	0	1	0		1	1		0
		1326bc73-6026-41f5-a999-74d9ed169b52	lymphocyte			lymphocyte	High Confidence	lymphocyte	High Confidence	lymphocyte	High Confidence			0	0	0	1	0	1	1			1
		a24ad361-95c4-43b4-8f61-9279a4ac4576	artefact	eosinophil	Moderate Confidence	artefact	High Confidence	artefact	High Confidence	artefact	High Confidence			0	0	0	0.916667	0	1	1	0		1
		7b2f7140-9194-4ffa-8ec7-e9fec369f798	artefact			monocyte	High Confidence	artefact	High Confidence			lymphocyte	Low Confidence	0	0	0	0.777778	0		1		0	0
		acb2beaf-b0c3-4614-b60a-84acc92868d6	blast	lymphocyte	High Confidence	blast	High Confidence	lymphocyte	High Confidence					0	0	0	1	0		0	0		0
neutrophil	High Confidence	495ac94a-b3ac-4f28-a25d-f73af0bfc730	neutrophil	neutrophil	High Confidence	neutrophil	High Confidence			neutrophil	High Confidence			0	0	0	1	0	1		1		1	1
		096d2d68-4f17-4fb4-a7c6-1c1f8c599d6a	neutrophil	neutrophil	High Confidence	neutrophil	Moderate Confidence	neutrophil	High Confidence	neutrophil	High Confidence			0	0	0	0.916667	0	1	1	1		1
		e0755913-5fec-437c-aa9d-6bae63d277e4	artefact	artefact	High Confidence	immature granulocyte	Low Confidence	artefact	Low Confidence					0	0	0	0.555556	0		0	0		0
		95685de4-93b1-4ac0-b06c-b25a0357ab13	basophil	basophil	High Confidence	basophil	High Confidence	basophil	High Confidence	basophil	High Confidence			0	0	0	1	0	1	1	1		1
		1cc74127-88e8-4c0a-b832-2740c4759e01	neutrophil	neutrophil	High Confidence	neutrophil	High Confidence	neutrophil	High Confidence	neutrophil	High Confidence			0	0	0	1	0	1	1	1		1
		0609cb5d-79f8-4780-88f3-e37376d83a35	monocyte	monocyte	High Confidence					monocyte	High Confidence	lymphocyte	Low Confidence	0	0	0	0.777778	0	1		1	0
		949a4bd1-d351-423a-805c-b7b780227756	eosinophil	artefact	High Confidence	eosinophil	High Confidence							0	0	0	1	0			0		1
		9825640e-7981-48d0-be73-bd4bfd468af2	neutrophil	neutrophil	High Confidence	neutrophil	High Confidence	neutrophil	High Confidence	neutrophil	High Confidence			0	0	0	1	0	1	1	1		1
neutrophil	High Confidence	7983a109-d2df-4e5b-9f00-40bb278db899	neutrophil	neutrophil	High Confidence			neutrophil	High Confidence					0	0	0	1	0		1	1			1
		4b0e09cb-ac5e-4ded-a2f0-50168d8ff9a7	eosinophil	eosinophil	High Confidence	artefact	High Confidence	eosinophil	High Confidence	eosinophil	High Confidence			0	0	0	1	0	1	1	1		0
		cc5bead7-5c75-4482-b81f-2fe7ec0d36d0	artefact	artefact	High Confidence	artefact	High Confidence	artefact	High Confidence	artefact	High Confidence			0	0	0	1	0	1	1	1		1
		63c76159-bcf0-49cf-8b58-5ef5da77bb86	basophil	basophil	High Confidence	basophil	High Confidence	artefact	Low Confidence	basophil	Low Confidence			0	0	0	0.666667	0	1	0	1		1
		53dd180e-c1f0-4bf6-8dd8-f1da99d9eded	neutrophil	neutrophil	High Confidence			immature granulocyte	High Confidence			immature granulocyte	High Confidence	0	0	0	1	0		0	0	0
		54eaf4df-0345-44d5-bc2e-96caeacd8e23	neutrophil	neutrophil	High Confidence	neutrophil	High Confidence	neutrophil	High Confidence	neutrophil	High Confidence			0	0	0	1	0	1	1	1		1
		f1b62308-296e-4571-bfe6-bd3660f8b327	neutrophil	neutrophil	High Confidence	artefact	High Confidence	neutrophil	High Confidence	neutrophil	High Confidence			0	0	0	1	0	1	1	1		0
		f0ebe266-19fa-4ebd-80f3-f06cfcccf2b1	neutrophil			neutrophil	High Confidence	neutrophil	High Confidence			neutrophil	High Confidence	0	0	0	1	0		1		1	1
		0362b8d8-5c37-440b-b668-3e6b1b94bd19	artefact	lymphocyte	High Confidence	artefact	High Confidence	artefact	High Confidence					0	0	0	1	0		1	0		1
		ec98ec59-0d71-4d1f-a4b8-ab8fa2cb3026	neutrophil	neutrophil	High Confidence	neutrophil	High Confidence	neutrophil	High Confidence	neutrophil	High Confidence			0	0	0	1	0	1	1	1		1
		5b0ee15a-6638-4ae4-afb4-dd5745e4b64c	neutrophil			neutrophil	High Confidence	neutrophil	High Confidence	neutrophil	High Confidence			0	0	0	1	0	1	1			1
		c564c797-a880-46e0-84a5-0cb6335213d1	monocyte	monocyte	High Confidence			monocyte	High Confidence	monocyte	High Confidence			0	0	0	1	0	1	1	1
neutrophil	High Confidence	8173d3af-b432-4e72-80d6-79e4f4a9ecb8	neutrophil					neutrophil	High Confidence					0	0	0	1	0		1				1
		d1fce291-4482-4f80-85d8-00f470d21e35	eosinophil	eosinophil	High Confidence					eosinophil	High Confidence	neutrophil	High Confidence	0	0	0	1	0	1		1	0
		4e473a94-0fcf-4c59-bfc8-eee87b0c8240	artefact					artefact	High Confidence			artefact	High Confidence	0	0	0	1	0		1		1
		65dac787-c16f-47bf-8074-44d5f208190e	neutrophil			neutrophil	High Confidence	neutrophil	High Confidence					0	0	0	1	0		1			1
		05b9322c-fd39-4b5d-bcad-c29d3a4f0e48	neutrophil	neutrophil	High Confidence	neutrophil	High Confidence	neutrophil	High Confidence	neutrophil	High Confidence			0	0	0	1	0	1	1	1		1
		8f8aba96-6355-4211-b6db-4723010a697a	artefact	artefact	High Confidence	artefact	High Confidence			lymphocyte	Moderate Confidence			0	0	0	0.888889	0	0		1		1
		37ce87ab-eb95-46f6-bf97-6aa0ff42e4ce	neutrophil	neutrophil	High Confidence	neutrophil	High Confidence	neutrophil	High Confidence	neutrophil	High Confidence			0	0	0	1	0	1	1	1		1
		82268b96-0585-4603-a4c5-13041c1ed8dd	immature granulocyte	immature granulocyte	High Confidence			immature granulocyte	Moderate Confidence					0	0	0	0.833333	0		1	1
		e59b368a-713b-4665-86e4-1ea86f1fd40e	lymphocyte	artefact	High Confidence	lymphocyte	Moderate Confidence	lymphocyte	High Confidence					0	0	0	0.888889	0		1	0		1
		b3f5bcdb-ffda-4b63-9ea3-16e5748dc809	neutrophil	artefact	High Confidence	neutrophil	High Confidence	neutrophil	High Confidence					0	0	0	1	0		0	0		0
		23005945-595c-4707-a272-bbf3f72b168b	erythroblast	erythroblast	Low Confidence							erythroblast	High Confidence	0	0	0	0.666667	0			1	1
		dd55fbb6-3f28-4c15-88a0-c8d2e3a07490	immature granulocyte	monocyte	Low Confidence					immature granulocyte	Low Confidence	lymphocyte	Moderate Confidence	0	0	0	0.444444	0	1		0	0
		3a573905-90e6-4a20-afb0-70a263efc1c1	lymphocyte	lymphocyte	Low Confidence	artefact	High Confidence			lymphocyte	High Confidence			0	0	0	0.777778	0	1		1		0
		9cbf096e-db0f-448a-b302-e8ac713e1c3d	erythroblast			erythroblast	Low Confidence	erythroblast	High Confidence	erythroblast	High Confidence			0	0	0	0.777778	0	1	1			1
		096a0556-0b8a-4a49-9a1b-82f6b2492517	neutrophil	neutrophil	High Confidence			neutrophil	High Confidence	neutrophil	High Confidence			0	0	0	1	0	1	1	1
		63eca559-827e-4b9c-a67f-bcc7a9a00bfd	lymphocyte	lymphocyte	Low Confidence			lymphocyte	Moderate Confidence	lymphocyte	Low Confidence			0	0	0	0.444444	0	1	1	1
		f17b674e-7962-4dcc-8726-a39a127a8b25	neutrophil	neutrophil	High Confidence	neutrophil	High Confidence	neutrophil	High Confidence	neutrophil	High Confidence			0	0	0	1	0	1	1	1		1
		19448ed8-6c8b-4ebc-94dd-a511163f50eb	neutrophil	neutrophil	High Confidence	neutrophil	High Confidence	neutrophil	High Confidence					0	0	0	1	0		1	1		1
		279d6a33-2389-42cf-8387-e26a43a8d95a	erythroblast	erythroblast	High Confidence	erythroblast	High Confidence	erythroblast	High Confidence					0	0	0	1	0		1	1		1
		b239ecab-7a56-4096-9a8b-972a3cbb1c9f	neutrophil	neutrophil	High Confidence			neutrophil	High Confidence	neutrophil	High Confidence			0	0	0	1	0	1	1	1
		11d9d42a-0109-4a2e-b82d-8d0d42a17b2d	artefact	artefact	High Confidence			artefact	High Confidence	artefact	High Confidence			0	0	0	1	0	1	1	1
		af11bb1f-6416-46de-b551-100f8860b87a	eosinophil	eosinophil	High Confidence	eosinophil	High Confidence	eosinophil	High Confidence					0	0	0	1	0		1	1		1
		a380de2f-5017-4256-a98e-952802533f22	lymphocyte	lymphocyte	High Confidence	lymphocyte	High Confidence	lymphocyte	High Confidence					0	0	0	1	0		1	1		1
		3fe57d8f-ab93-40a8-be00-6a08b949991b	immature granulocyte	immature granulocyte	High Confidence	immature granulocyte	High Confidence	neutrophil	High Confidence					0	0	0	1	0		0	1		1
		213a0201-4498-4f18-8ddd-381400c12ce0	neutrophil	neutrophil	High Confidence	neutrophil	Low Confidence	neutrophil	High Confidence	neutrophil	Moderate Confidence			0	0	0	0.75	0	1	1	1		1
		b36d6920-bcb4-4ba0-909d-0eabece9d850	artefact	artefact	High Confidence	artefact	High Confidence			artefact	High Confidence			0	0	0	1	0	1		1		1
		b943571f-3187-44ad-9b20-08cafbccaeff	neutrophil	neutrophil	High Confidence			neutrophil	High Confidence	neutrophil	High Confidence			0	0	0	1	0	1	1	1
		67edfdca-2355-45b2-a9be-90b1ade36a12	lymphocyte	lymphocyte	Moderate Confidence			lymphocyte	High Confidence	lymphocyte	High Confidence			0	0	0	0.888889	0	1	1	1
		e70c8370-da4b-4f14-b202-1924ef062a42	lymphocyte	lymphocyte	High Confidence	lymphocyte	High Confidence	lymphocyte	High Confidence	lymphocyte	High Confidence			0	0	0	1	0	1	1	1		1
		328a2c80-05bd-4b5b-adbe-99692449b3fd	platelet			platelet	High Confidence	platelet	High Confidence					0	0	0	1	0		1			1
		94c67976-b3b4-498f-b081-102545940850	artefact	artefact	High Confidence			artefact	High Confidence	artefact	High Confidence			0	0	0	1	0	1	1	1
		b6645a2d-a870-419b-abf2-49bb0aba5740	artefact	artefact	High Confidence	artefact	High Confidence	artefact	High Confidence	artefact	High Confidence			0	0	0	1	0	1	1	1		1
		e66182b4-4d6d-4a12-a25a-0296ce245abd	neutrophil			neutrophil	High Confidence	immature granulocyte	High Confidence			neutrophil	High Confidence	0	0	0	1	0		0		1	1
		aca6d024-2ffb-4e9e-b092-57ba70d94524	blast	blast	High Confidence	blast	Moderate Confidence			lymphocyte	Low Confidence			0	0	0	0.666667	0	0		1		1
		06e9c78b-c775-4d1f-b3dd-51c4c88247e1	neutrophil			neutrophil	Low Confidence			neutrophil	Moderate Confidence			0	0	0	0.5	0	1				1
		1e467f37-52e5-48df-a020-54a760c83066	neutrophil	neutrophil	High Confidence			neutrophil	High Confidence	neutrophil	High Confidence			0	0	0	1	0	1	1	1
		74670331-916e-4eb7-94e3-0ecba6e137e5	monocyte	monocyte	High Confidence					monocyte	High Confidence	lymphocyte	Low Confidence	0	0	0	0.777778	0	1		1	0
		4e048283-feea-4f0c-8601-616e82fcb2cc	artefact	artefact	High Confidence	lymphocyte	No Confidence	artefact	Moderate Confidence	lymphocyte	No Confidence			0	0	0	0.416667	0	0	0	0		0
		e4f61673-e28c-4b7a-8ea5-0665b755d019	basophil	basophil	High Confidence	basophil	High Confidence	basophil	Moderate Confidence					0	0	0	0.888889	0		1	1		1
		23a183ce-6921-46ab-8025-ae2dd5893e6a	eosinophil	eosinophil	High Confidence	eosinophil	High Confidence	eosinophil	High Confidence	eosinophil	Moderate Confidence			0	0	0	0.916667	0	1	1	1		1
		9c409127-f188-468e-b8bd-13ce1719da3b	neutrophil			neutrophil	High Confidence			neutrophil	High Confidence			0	0	0	1	0	1				1
		83c9f4b3-0b5a-4761-9410-2c231e4ba00d	lymphocyte	lymphocyte	High Confidence			lymphocyte	High Confidence	lymphocyte	High Confidence			0	0	0	1	0	1	1	1
		68a94bd1-274f-417b-8f68-2a7447e7f659	lymphocyte	lymphocyte	High Confidence	lymphocyte	High Confidence	lymphocyte	High Confidence	lymphocyte	High Confidence			0	0	0	1	0	1	1	1		1
		e342969e-f600-4613-b24b-acee8d6dd149	eosinophil			eosinophil	High Confidence			eosinophil	High Confidence			0	0	0	1	0	1				1
		86dd6b54-68cc-40e2-b243-951bc0ee84ae	neutrophil	neutrophil	High Confidence			neutrophil	High Confidence	neutrophil	High Confidence			0	0	0	1	0	1	1	1
		1b8f4d60-f735-499a-bfcb-f24907fe0f9f	lymphocyte	lymphocyte	High Confidence	blast	Moderate Confidence	lymphocyte	High Confidence					0	0	0	0.888889	0		1	1		0
		2509c723-6e44-49b0-a1b5-2f5fc929b101	artefact	artefact	High Confidence	artefact	High Confidence	artefact	High Confidence	artefact	High Confidence			0	0	0	1	0	1	1	1		1
		7c85a134-5bf8-4df8-9176-c082b38338bf	blast			blast	High Confidence	lymphocyte	High Confidence					0	0	0	1	0		0			1
		7371633e-608b-4440-8bc0-d27d203f5d70	blast	blast	High Confidence	blast	High Confidence			blast	High Confidence			0	0	0	1	0	1		1		1

## Sheet: CytoDiffusion
Image_Name	True_Label	Predicted_Label	all_errors_diff	Zeta_Anomaly	Correct
6f78f75e-ab2d-403f-97a0-5e27e75601bc	basophil	basophil	0.57649	0.591365	1
bd4d75e6-f837-4603-aadb-dd329c829b5e	blast	lymphocyte	0.0816745	0.250082	0
f3c81d00-73e0-4303-825e-8a7c192bfbb3	lymphocyte	lymphocyte	0.108444	0.346168	1
b03fb685-c890-44a2-aa2a-ea50ac394ee2	monocyte	monocyte	0.251904	0.314518	1
671879f5-afdf-4e48-bba9-da518736faaf	neutrophil band	artefact	0.0254698	0.355863	0
e4ba3bb6-d9ae-423a-9a2e-0d36367edd7e	normoblast	normoblast	0.331271	0.498682	1
e7d8d1fb-44d6-459d-ad74-ace2abe65455	eosinophil	eosinophil	0.653664	0.682564	1
b0164f99-9c9a-4857-b220-7eba40ffdeaa	immature granulocyte	immature granulocyte	0.274098	0.327808	1
506ee8df-f2b3-4723-98a4-e9b1797673d9	platelet	platelet	0.568611	0.61896	1
82fc25dd-c56b-415e-8e44-9d2ce6249d58	artefact	artefact	0.650148	0.611041	1
58b64c7a-8765-499c-8222-9e8f1938c643	basophil	basophil	0.296285	0.394702	1
7dc4d516-412d-4d88-b11f-b36faaa031da	blast	blast	0.139341	0.314281	1
d130fb41-adf8-4433-a3e2-ec643c1b9833	lymphocyte	lymphocyte	0.339169	0.4224	1
79debd5c-80db-41c3-9248-16d2053a28f9	monocyte	lymphocyte	0.157701	0.24369	0
4cc92b0b-1919-43af-8d36-4e91fcd6041c	neutrophil band	neutrophil band	0.479379	0.505535	1
14b5080e-9328-438c-b0a6-c79f4aac8e29	normoblast	normoblast	0.5111	0.566687	1
4949eace-f406-49b6-837d-217996fa836f	eosinophil	eosinophil	0.611848	0.57679	1
ae21c496-def0-4e35-8448-84b7857ca8f4	immature granulocyte	lymphocyte	0.0991244	0.138885	0
c9444523-a19f-4839-97f6-c331eeb181db	platelet	platelet	0.408773	0.571029	1
81a2c561-b34a-475f-b562-836ff847d2b1	artefact	lymphocyte	0.0952059	0.473013	0
c81470f1-e574-4651-b180-f86790977869	basophil	basophil	0.355009	0.318537	1
ab27b263-6727-4bfe-8d60-5e85b34f559f	blast	blast	0.336012	0.380589	1
c90548b2-c190-41aa-81a1-8804c7d3b307	lymphocyte	lymphocyte	0.486798	0.511965	1
90ec4ec7-af7c-4748-9326-2ae62fee3f0c	monocyte	immature granulocyte	0.0757282	0.311223	0
94021191-7f94-4866-a045-35fd82fe32ff	neutrophil band	neutrophil band	0.408748	0.40559	1
9cbf096e-db0f-448a-b302-e8ac713e1c3d	normoblast	normoblast	0.437733	0.566597	1
fb8ce396-825f-412f-aac1-aea46fe5dc5b	eosinophil	eosinophil	0.183724	0.307399	1
88fead10-b8bd-4b5b-8732-45690a892d3e	immature granulocyte	immature granulocyte	0.537523	0.505151	1
4f611a29-ce0f-4ecc-8733-8e23cf81a0b8	platelet	platelet	0.303929	0.498037	1
8f8aba96-6355-4211-b6db-4723010a697a	artefact	lymphocyte	0.00129594	0.449304	0
65917a72-70e3-4429-b6bd-07a7491259a3	basophil	basophil	0.503184	0.5779	1
46a22b16-4d2c-4226-bd8e-93defcadb18a	blast	blast	0.198444	0.210929	1
6b07a9b7-a36b-4a9f-b43b-6a311a144236	lymphocyte	lymphocyte	0.444649	0.501256	1
0d6643bf-5ca3-4799-bdb0-8e69ac639bd4	monocyte	monocyte	0.364721	0.427912	1
afec631d-d6c3-4cb9-816b-4206d1c18df3	neutrophil band	neutrophil band	0.593648	0.592357	1
71c6fae0-b014-43db-a184-b49892e06a2c	normoblast	normoblast	0.380237	0.545184	1
af11bb1f-6416-46de-b551-100f8860b87a	eosinophil	eosinophil	0.441814	0.532748	1
10fc2177-5c53-4710-8086-c275cf3c60fd	immature granulocyte	immature granulocyte	0.0706906	0.264095	1
5ab86cd1-88b7-4bbe-a7d2-87dcef3bc8ab	platelet	platelet	0.480484	0.571866	1
faa10f7e-7cb0-4ba4-824d-01827e5a6d1b	artefact	artefact	0.665244	0.640814	1
aeb56a33-0372-4e31-87f9-ca2fa9a65b83	basophil	basophil	0.365762	0.41217	1
7aeff956-d114-4d46-b0df-e3c0f2b8ca1c	blast	blast	0.139805	0.255891	1
4b9a3e8d-e72a-484c-92e1-6eb08217b891	lymphocyte	lymphocyte	0.420386	0.424701	1
b1315187-53ed-45f7-8618-63de3d238865	monocyte	monocyte	0.235258	0.361861	1
53dd180e-c1f0-4bf6-8dd8-f1da99d9eded	neutrophil band	immature granulocyte	0.500383	0.56102	0
a4749b2f-5e61-4205-8023-c0f0b3d3768c	normoblast	normoblast	0.151984	0.311369	1
e603e73e-3abd-47a5-b057-59aae6269f3a	eosinophil	artefact	0.49073	0.583979	0
82268b96-0585-4603-a4c5-13041c1ed8dd	immature granulocyte	immature granulocyte	0.451843	0.460446	1
634fa868-c3ce-44e5-8487-e40ce59835bc	platelet	platelet	0.560122	0.569298	1
d49d4c3e-26de-4f85-b8ec-b13ee8de04f8	artefact	lymphocyte	0.0111416	0.41727	0
6bc86d17-a713-4d22-9a28-83d95cc09dea	basophil	neutrophil band	0.0910517	0.397998	0
f4616068-e41d-4e96-baa5-de6c21fbfa94	blast	blast	0.151321	0.337641	1
83c9f4b3-0b5a-4761-9410-2c231e4ba00d	lymphocyte	lymphocyte	0.338222	0.468562	1
0fa7e89c-2ff6-4cc6-82e3-f4c45ea2a5f4	monocyte	monocyte	0.368908	0.444355	1
e551fd88-008f-415e-8cca-819606ddd6ce	neutrophil band	neutrophil band	0.371864	0.345072	1
35b7d88d-b3dd-4b19-b9bb-b989c8e0cbb8	normoblast	normoblast	0.585614	0.568499	1
dbbade5b-e57e-4862-90a2-28f6ecd6349a	eosinophil	eosinophil	0.470689	0.532516	1
a6f91f19-2176-4ea9-943f-fbf4f70e70a3	immature granulocyte	immature granulocyte	0.392923	0.320392	1
40eb50a8-281c-4421-8de5-6ccb1f3d37d7	platelet	platelet	0.390494	0.560995	1
29640f41-6a3a-47cf-a2ad-66d32add15b7	artefact	artefact	0.2505	0.332294	1
28c69f9d-2962-41a0-9849-8330f7ee3141	basophil	basophil	0.206743	0.328681	1
3932fecd-1c65-478f-8100-41db5969d2b8	blast	monocyte	0.0776127	0.240383	0
f97968f4-d413-4377-b47b-de39e4b40ead	lymphocyte	lymphocyte	0.222032	0.469632	1
5f464444-9e94-447d-a11e-9a6ae93fa4ec	monocyte	monocyte	0.473733	0.4423	1
b890bed2-85d6-45f6-bf43-0c7d7e9e9d8d	neutrophil band	neutrophil band	0.429636	0.448323	1
3d6369bb-b915-4fbc-9df4-e244cd1b9f38	normoblast	normoblast	0.244144	0.43551	1
63b97f67-b8c9-4210-b6f6-140abd553b32	eosinophil	eosinophil	0.699879	0.676116	1
c519311d-2f30-41e1-af9c-f7b913c7454c	immature granulocyte	immature granulocyte	0.526193	0.478251	1
3e86e97b-1d97-45c6-83c4-92953909bf86	platelet	platelet	0.449705	0.583374	1
c4b442c8-fc47-4b7a-83be-fed1f74b87a2	artefact	artefact	0.525755	0.547355	1
5ba21a12-4c47-4012-a366-49c3a3dea0ec	basophil	basophil	0.568382	0.557367	1
00c257b4-9dbc-4d62-adad-d0353cd1973c	blast	blast	0.260045	0.339561	1
65e81423-e322-45b2-87fb-8512c8ce5002	lymphocyte	lymphocyte	0.617463	0.626592	1
22e16987-3687-43fd-92ec-329079536600	monocyte	monocyte	0.263962	0.301636	1
9825640e-7981-48d0-be73-bd4bfd468af2	neutrophil band	neutrophil band	0.454875	0.510722	1
7d935376-a190-4863-b458-22c28fe9de40	normoblast	normoblast	0.533502	0.61673	1
f5a31027-bc68-4f2a-bdbd-92adea735e2e	eosinophil	eosinophil	0.242998	0.448712	1
d8d72178-646c-40f4-a427-3ff8f164e24b	immature granulocyte	neutrophil band	0.171029	0.360342	0
9f00eb1d-747f-42ef-8323-2a737d60b496	platelet	platelet	0.421412	0.557931	1
ec117b90-60a3-4cae-98e7-ca1fce30d698	artefact	artefact	0.633272	0.57262	1
6ac2c382-76aa-44a2-be0f-9d4fb2717fcd	basophil	basophil	0.552947	0.576463	1
343078c4-0bd7-4cc1-a00d-aff31c751175	blast	blast	0.338516	0.378173	1
b2a31398-7b49-4f46-83e2-de4f5ab2fd24	lymphocyte	lymphocyte	0.397489	0.556518	1
713c24ce-e441-49a1-8dbd-22449111e691	monocyte	artefact	0.146658	0.339136	0
9b2c5e38-69fa-45f4-8c6a-05a6b34a102c	neutrophil band	basophil	0.247086	0.325109	0
279d6a33-2389-42cf-8387-e26a43a8d95a	normoblast	normoblast	0.377782	0.475293	1
939b1ee5-c391-4d65-bc83-3f1040504ac8	eosinophil	eosinophil	0.142444	0.410686	1
d8eee632-9642-485f-b309-12406ea2e31e	immature granulocyte	neutrophil band	0.0721375	0.366844	0
c169114b-2923-4a5c-9b84-77475f2a40fd	platelet	platelet	0.389162	0.497713	1
2ce6fdf4-5622-4ccb-b27b-3abe42d5113f	artefact	artefact	0.100379	0.354922	1
5f5382e8-63c0-4a31-8aaa-235d8488b4eb	basophil	neutrophil band	0.0353172	0.282741	0
aca6d024-2ffb-4e9e-b092-57ba70d94524	blast	blast	0.328696	0.369461	1
e4b93338-2d2a-4223-8f23-d7dc70d22543	lymphocyte	lymphocyte	0.274626	0.229799	1
181bcdd4-a71e-45b7-b4bb-3d5176da3f02	monocyte	monocyte	0.17053	0.287056	1
846230a6-1105-4cfd-9383-9bb6c839e838	neutrophil band	neutrophil band	0.482949	0.546637	1
adcc13a0-3af8-406b-a4b8-20b9e7d66c96	normoblast	normoblast	0.65215	0.679069	1
52ba4e63-5b1d-4dd4-bf6d-c8e66f665fb7	eosinophil	eosinophil	0.736552	0.738369	1
d9de5c52-20f6-4cbf-b6db-c3af01efe3f2	immature granulocyte	immature granulocyte	0.417062	0.383929	1
e85519d8-8e7b-4e45-ad0d-0b31787a8917	platelet	platelet	0.509988	0.579351	1
eadcd703-32d4-4139-ad89-0c62cf3d6e36	artefact	artefact	0.738609	0.660729	1
eae51ca4-298a-4b32-ad67-d2cf430c2cc4	basophil	basophil	0.330916	0.411207	1
625a635d-4a86-4d3e-8a26-8f1166cf8111	blast	blast	0.322588	0.357889	1
22db71c7-3104-4619-9352-2e18cc6f7921	lymphocyte	lymphocyte	0.122198	0.409157	1
e1f94b21-25cf-457d-b649-453e4d9db40f	monocyte	monocyte	0.209217	0.248785	1
761c5d12-e21f-4435-a85b-83bc48bdb652	neutrophil band	neutrophil band	0.604189	0.580767	1
e89d3ac2-faee-40df-98be-e3e2d281e502	normoblast	normoblast	0.424478	0.459783	1
e342969e-f600-4613-b24b-acee8d6dd149	eosinophil	eosinophil	0.666176	0.751652	1
aa7a5416-0cd5-43a5-ac1e-59efd82cf2af	immature granulocyte	immature granulocyte	0.388355	0.341381	1
e03fa3a2-2682-4c37-8a79-f2c3dde35b22	platelet	platelet	0.585668	0.616209	1
7fa71462-d90b-49d3-a5ae-01ccf1a7dac1	artefact	lymphocyte	0.235665	0.400153	0
7bcc17fa-7000-44ef-99aa-b6aa3e88ca7e	basophil	basophil	0.433244	0.519695	1
acb2beaf-b0c3-4614-b60a-84acc92868d6	blast	blast	0.0125593	0.20989	1
ab22c519-f1f3-496e-a3d4-91a989be2cb2	lymphocyte	lymphocyte	0.268936	0.398649	1
fc06396e-f1f5-4bed-beb1-c22278a8a069	monocyte	monocyte	0.669361	0.557135	1
c4f29186-01f4-4bba-a542-28d9456675df	neutrophil band	neutrophil band	0.59321	0.631883	1
4e70fc53-0deb-4583-9778-d03e7bff6963	normoblast	normoblast	0.399371	0.510703	1
bf3257d4-e997-47ef-90ef-abb6c8e6ff34	eosinophil	eosinophil	0.291813	0.382744	1
bb088372-6aaa-47d9-853b-2eb97a074bb3	immature granulocyte	immature granulocyte	0.376121	0.423046	1
80d63d48-f14e-4c50-96cf-d3576aa0f136	platelet	platelet	0.490892	0.523466	1
48a3f91d-98df-4391-ad4c-713b6cdf987c	artefact	lymphocyte	0.178889	0.28438	0
fdc5c606-f705-41a2-a2f7-9ca791b8c545	basophil	basophil	0.508331	0.519784	1
739c504d-3545-44d6-957f-b9521336a36f	blast	artefact	0.325423	0.417863	0
67edfdca-2355-45b2-a9be-90b1ade36a12	lymphocyte	lymphocyte	0.131394	0.241428	1
e1796ed3-cede-4cc0-a8bb-9d80d1c89012	monocyte	monocyte	0.225566	0.258782	1
1a05b91d-82bb-4c7d-894c-26b476f83ca0	neutrophil band	neutrophil band	0.0573646	0.351269	1
6b1ac041-6220-4188-9907-58891e9100e0	normoblast	normoblast	0.376951	0.496356	1
9866935c-c1f9-4437-a3d5-3cdb4e9ae004	eosinophil	eosinophil	0.00321785	0.299927	1
77907f08-ac71-40f1-b069-8ac535ebde57	immature granulocyte	monocyte	0.135738	0.183953	0
e76e343d-dba7-4fb2-af4b-f4dedc25eb99	platelet	platelet	0.563101	0.657674	1
cd08ded5-8185-46c9-b057-1ce2d46de91b	artefact	artefact	0.656829	0.646141	1
ffe7a842-94a2-4acc-a35e-d4c9e505e9c4	basophil	basophil	0.425692	0.474914	1
e34d7e90-acb7-489c-af71-e3622a7f3653	blast	blast	0.127027	0.359651	1
412de978-39be-47b8-aafb-e386dedd3d27	lymphocyte	lymphocyte	0.368463	0.47273	1
ea905e39-9030-46da-85b8-5ef22eaf7865	monocyte	monocyte	0.150454	0.272971	1
a14258cf-7d68-4621-b848-ef448abe0a2e	neutrophil band	neutrophil band	0.24911	0.305061	1
4b6e1dbd-fa0f-4313-8248-09bf2f13dc59	normoblast	normoblast	0.613459	0.615278	1
292475d4-ba24-49e6-8c08-fcf82bb07e09	eosinophil	eosinophil	0.213871	0.317112	1
b53521db-aee7-438d-b2c4-e4a591ac06ff	immature granulocyte	immature granulocyte	0.584716	0.570177	1
c1eb169d-fb4d-4e18-85b6-fe95df3241f4	platelet	platelet	0.671698	0.64887	1
447f617f-7c33-49c7-bb7e-f29529dd7fae	artefact	artefact	0.305962	0.316966	1
e4f61673-e28c-4b7a-8ea5-0665b755d019	basophil	basophil	0.394661	0.405008	1
fc595c1e-31f3-4c5a-b468-d59647557229	blast	blast	0.394716	0.418967	1
3282c335-7e70-40e1-8b5a-47f6e100f595	lymphocyte	lymphocyte	0.216344	0.233132	1
438bd8e9-dc42-46f4-a993-4a5eb5ef02a5	monocyte	monocyte	0.0731792	0.249917	1
ef2288be-2ec2-49a4-8cc1-2566db84b06f	neutrophil band	neutrophil band	0.350293	0.359061	1
fc86214a-70bf-4bb9-bfae-ab12c331c9ca	normoblast	normoblast	0.453997	0.582035	1
1bbfcc84-8db6-4c58-ad5f-8536c7cd33f2	eosinophil	eosinophil	0.607364	0.599738	1
191cfc21-1f0a-4e96-acc5-8252a73792b1	immature granulocyte	monocyte	0.14337	0.256046	0
83328f99-0d3a-4f99-b689-727bb744e8ea	platelet	platelet	0.450795	0.565255	1
01a6d501-a15c-49df-89f3-551bfe1395e7	artefact	artefact	0.521268	0.548284	1
e8da0955-e558-449a-a416-1a6e86d46b97	basophil	basophil	0.228646	0.338388	1
7371633e-608b-4440-8bc0-d27d203f5d70	blast	blast	0.246521	0.298273	1
da6bb5a5-c9fd-4cfd-95b5-a3e51ab901ac	lymphocyte	immature granulocyte	0.146003	0.33144	0
97448726-26a1-46ab-9dfd-dee6696949d9	monocyte	lymphocyte	0.0285155	0.136651	0
f6594d7a-8d79-406f-b54d-a69c92bafba1	neutrophil band	neutrophil band	0.276395	0.471009	1
6b231db9-2e8f-4cf2-95d6-8c2275df4267	normoblast	normoblast	0.255626	0.417379	1
9f00401b-c5c9-4f71-bd71-ee0eb13a0c09	eosinophil	eosinophil	0.648679	0.661309	1
5f45e38b-7d94-4b6e-8946-1b5fc252e17e	immature granulocyte	monocyte	0.178894	0.252908	0
62f2e819-234b-462c-ad11-389ec1063c7c	platelet	platelet	0.42093	0.517391	1
e0755913-5fec-437c-aa9d-6bae63d277e4	artefact	lymphocyte	0.296013	0.363383	0
27b6982c-e232-428c-98f9-b868c750647a	basophil	basophil	0.24649	0.414781	1
8b6011ea-3e0b-445b-818a-a9b68ed67df1	blast	blast	0.294356	0.485888	1
92f7b039-0cb0-4000-9665-987fb1f5d39d	lymphocyte	artefact	0.0725298	0.314638	0
9db01346-d960-4e46-9af8-c065d43a8346	monocyte	monocyte	0.311755	0.390615	1
667007ff-9749-49f2-9045-99d8b85cb884	neutrophil band	neutrophil band	0.602829	0.571801	1
8927ad0a-99ec-48ed-820c-d11cb88ebcef	normoblast	normoblast	0.338583	0.536106	1
4b0e09cb-ac5e-4ded-a2f0-50168d8ff9a7	eosinophil	eosinophil	0.59208	0.599201	1
f123e07a-32f9-4c6f-bcd7-94c4515932d6	immature granulocyte	neutrophil band	0.230423	0.412748	0
ae997108-4e4e-4f04-8459-fd38cab933c3	platelet	platelet	0.257957	0.395131	1
2bf304e3-f191-42fa-b2bd-86072cd241c5	artefact	artefact	0.120531	0.271325	1
e05e444c-b0e6-4921-9599-3fb85e466313	basophil	basophil	0.507829	0.527318	1
f742b20f-5a2b-4b11-b09d-d2fba7450de5	blast	blast	0.324621	0.384751	1
605a38db-1b0c-4200-adea-d498f2623ff0	lymphocyte	neutrophil band	0.098005	0.428834	0
a5289ce4-647b-4334-b189-d8554581aac5	monocyte	monocyte	0.0189789	0.262681	1
b48b2f20-b881-40c9-b95b-b7cd9d4d62ce	neutrophil band	neutrophil band	0.46169	0.487929	1
f292a98d-4398-4cbb-a890-5cf978bcaaa9	normoblast	normoblast	0.496968	0.60569	1
4f929fd5-7884-449d-9462-7df0636d6f71	eosinophil	eosinophil	0.439035	0.579664	1
5edfdfda-c3f0-44be-a3cf-f0053e48f21f	immature granulocyte	lymphocyte	0.144163	0.236536	0
28dbac47-a625-4ffa-a3d4-0f95d82624fe	platelet	platelet	0.516848	0.538661	1
2cf789ae-7023-4656-a68f-d83ef7887f13	artefact	artefact	0.766656	0.734578	1
63c76159-bcf0-49cf-8b58-5ef5da77bb86	basophil	basophil	0.470602	0.528173	1
7c85a134-5bf8-4df8-9176-c082b38338bf	blast	blast	0.301174	0.449378	1
44a8e772-0f7b-4d06-8920-4b95d04e8a56	lymphocyte	lymphocyte	0.185685	0.381788	1
943219c0-47b8-4760-988a-4b128d59eac4	monocyte	monocyte	0.251445	0.404633	1
7e2b03b8-e8f3-492e-85d2-c7578753f83b	neutrophil band	neutrophil band	0.16764	0.382843	1
4af735fa-8525-423a-8208-51a0341ce6c7	normoblast	normoblast	0.46413	0.558779	1
949a4bd1-d351-423a-805c-b7b780227756	eosinophil	eosinophil	0.460822	0.555709	1
fbc6905a-64d8-4a49-944f-4bba5835ce47	immature granulocyte	normoblast	0.371799	0.376281	0
328a2c80-05bd-4b5b-adbe-99692449b3fd	platelet	platelet	0.509137	0.513744	1
8fc36bfc-0d73-415b-bd6e-0d66b05a4e16	artefact	artefact	0.776082	0.75197	1
1fc8222b-2a10-4fe9-a7f5-fa05c099e723	basophil	basophil	0.58342	0.616794	1
5eec7d4b-eb5e-4258-a86b-0b692f83e70f	blast	blast	0.107423	0.401125	1
b4059b06-91ee-48d0-b954-31ca59472872	lymphocyte	lymphocyte	0.053139	0.0223971	1
210042b4-0421-4472-8529-0dd4befedf10	monocyte	monocyte	0.346228	0.316715	1
96d059f8-4645-4c2b-8acd-4018dae7bd60	neutrophil band	neutrophil band	0.463622	0.58567	1
4b7e926a-1abf-4642-8be9-8fc324098fbc	normoblast	normoblast	0.57783	0.646338	1
c53c0219-de1e-4467-98bf-72996ce9b354	eosinophil	eosinophil	0.41349	0.595688	1
dd55fbb6-3f28-4c15-88a0-c8d2e3a07490	immature granulocyte	immature granulocyte	0.161013	0.41847	1
dfb594b9-9289-4e9a-9180-5b6163404098	artefact	artefact	0.608119	0.615616	1
28ea2ebd-971b-414d-a238-d684b0beda94	basophil	basophil	0.547653	0.624795	1
22e3f471-ee19-4dbf-88ca-fbf104b73723	lymphocyte	lymphocyte	0.359465	0.454395	1
c81d1270-355b-4b0b-967c-125c40584ae0	monocyte	monocyte	0.102337	0.31074	1
24e094e5-1efd-46f5-b7ad-9aec9ffcbf31	neutrophil band	neutrophil band	0.422393	0.463624	1
bb9e0515-325e-4ae7-a3ef-dbd2170d88eb	normoblast	normoblast	0.299155	0.28611	1
e423ecb9-f7b4-49b0-bae3-530716cafef1	eosinophil	eosinophil	0.490308	0.525222	1
28165e99-6b3e-4b53-860f-0816ea065372	immature granulocyte	immature granulocyte	0.170103	0.312888	1
158bf372-8ccf-488a-97c3-cfce8c2b6bfa	artefact	artefact	0.460396	0.416329	1
95685de4-93b1-4ac0-b06c-b25a0357ab13	basophil	basophil	0.603797	0.621945	1
e49a1915-a17f-441e-8238-a971bc5b75bf	lymphocyte	lymphocyte	0.404549	0.40519	1
45379040-a74a-4031-b349-4b82097faa16	monocyte	monocyte	0.078563	0.273821	1
e88ca83a-7adb-4eb8-91a2-4811b9d3b07e	neutrophil band	neutrophil band	0.276449	0.397748	1
aec693f5-5526-4028-978d-0316e774ec56	normoblast	normoblast	0.42949	0.524035	1
761839c5-40bd-46fa-a973-1b1bee02f591	eosinophil	eosinophil	0.587703	0.619221	1
7de82445-f8a5-484e-bf5f-1c8019bf9553	immature granulocyte	artefact	0.155007	0.343485	0
51213909-6236-4dd8-85d1-43c11f5f5677	artefact	artefact	0.23196	0.370355	1
a68c51a8-14e7-4d49-8e42-8a5e4fb60883	basophil	basophil	0.560365	0.522885	1
e5611f63-c624-4c71-8d35-ba2811802b2f	lymphocyte	lymphocyte	0.454971	0.422504	1
24cf2290-f61e-4803-8ebf-d04ef023085e	monocyte	monocyte	0.5087	0.434665	1
9c475060-e926-45fc-a737-20644afc8405	neutrophil band	neutrophil band	0.736747	0.675643	1
aa85bb80-59a9-44ed-89ff-de34578db078	normoblast	normoblast	0.368787	0.481515	1
e418732c-7ae5-4465-8ced-343702681807	eosinophil	eosinophil	0.579875	0.613249	1
37cbdb34-7a07-4d72-9040-d764f3987b25	immature granulocyte	monocyte	0.212063	0.248228	0
211e1ce8-f07c-4a71-bd2e-24ec063fceeb	artefact	artefact	0.304893	0.320513	1
0a66d032-e3f5-4e31-99ee-0c5082eb18f4	basophil	basophil	0.405158	0.422727	1
497573d1-999d-42d6-bbb7-c47991f8f926	lymphocyte	lymphocyte	0.368793	0.410888	1
73f1657a-97ab-49d8-8466-e0f44084b776	monocyte	monocyte	0.613638	0.532858	1
7983a109-d2df-4e5b-9f00-40bb278db899	neutrophil band	neutrophil band	0.452532	0.475422	1
23005945-595c-4707-a272-bbf3f72b168b	normoblast	normoblast	0.545401	0.53655	1
da15ce70-b21a-418b-ad46-bf8e47e25b74	eosinophil	eosinophil	0.551008	0.579441	1
7c113aec-eba0-417b-9f57-05eba540f712	immature granulocyte	immature granulocyte	0.159066	0.307517	1
d2f7f4f7-705a-41c7-8b87-83d46761688b	artefact	artefact	0.712367	0.69965	1
28a6dfe6-e9cd-4a42-aa52-5393e087c1a5	basophil	basophil	0.605948	0.603267	1
fc61fe9d-d03c-498d-b309-0d7c04422ed5	lymphocyte	lymphocyte	0.43621	0.483359	1
32707bed-67ea-4bb6-8ada-bfacce16bcb9	monocyte	monocyte	0.518934	0.46989	1
fc5f8ae1-9f5b-482d-a050-8177771c3ac5	neutrophil band	neutrophil band	0.440616	0.507925	1
c8f55ad7-c7f6-4982-98b7-b403be9310b2	normoblast	neutrophil band	0.0645539	0.277898	0
cf951a85-2960-4d10-a2ac-f425af704822	eosinophil	eosinophil	0.465898	0.62343	1
0d320c79-9704-4d38-b653-0e2838db0d04	immature granulocyte	immature granulocyte	0.497428	0.465905	1
ba4138e9-09a3-4b07-9f96-6580b688b3b2	artefact	artefact	0.563385	0.544235	1
58934d4d-bffc-4531-a560-253288be5505	basophil	basophil	0.278085	0.305943	1
98fa9b61-64be-4a26-a771-1d134bfe8d09	lymphocyte	lymphocyte	0.297639	0.330645	1
ccde4a5a-1115-442b-8e00-5a156693fd74	monocyte	monocyte	0.373677	0.434056	1
c1843ca4-d3a5-4040-bd1b-44ba8e69eb0d	neutrophil band	neutrophil band	0.524586	0.545266	1
9c9b791e-0ed7-4c44-9e59-5deacfb09eeb	normoblast	normoblast	0.280059	0.462221	1
76413fdb-db10-421c-b710-93146c831f44	eosinophil	eosinophil	0.602969	0.638785	1
bdb821b2-4709-4ec7-8326-9a2733533b81	immature granulocyte	immature granulocyte	0.192919	0.462586	1
2d226d6c-e00a-4847-9524-57da8b59d89f	artefact	artefact	0.702778	0.630535	1
26da4625-5cd5-44d8-9e16-3cea6c34f48c	basophil	neutrophil band	0.273646	0.36114	0
b73bdf1f-d2e7-447a-9d00-a4aaacaf6a99	lymphocyte	lymphocyte	0.375745	0.427616	1
3be68158-ef32-4384-9afa-04e5776b35de	monocyte	monocyte	0.55366	0.555877	1
a24c355e-12a1-4bc7-ac2c-d952dbc1f425	neutrophil band	neutrophil band	0.173937	0.460977	1
ce36284e-c67b-4ff8-98af-98c1dc974a20	normoblast	normoblast	0.27025	0.455565	1
9dae47d0-aa10-4d5f-9d7f-a4f03dde5481	eosinophil	eosinophil	0.589071	0.526626	1
aea3924d-d94c-4476-a3a4-6b9f4f3c1200	immature granulocyte	immature granulocyte	0.318464	0.301514	1
f913d020-4a1f-4c2b-85e4-91ac602f7317	artefact	artefact	0.672784	0.672767	1
855b8723-be99-4b3b-962b-0b2df15969f5	lymphocyte	lymphocyte	0.508339	0.508534	1
1839d0ca-e8de-4179-a600-1e4896018b05	monocyte	monocyte	0.505255	0.471858	1
49e60417-786c-42ab-a9e4-e2f053e90e05	neutrophil band	neutrophil band	0.694414	0.636599	1
a5b25358-a8d9-4456-a8f6-4811ae03a3e1	normoblast	normoblast	0.27796	0.403199	1
3e4fb636-1916-4122-8c92-79efd0d1ad3e	eosinophil	artefact	0.103877	0.463386	0
1c272bf7-f3fb-4dd6-b449-5a317e41c6d4	immature granulocyte	immature granulocyte	0.249797	0.286251	1
1516a54b-23d7-4c83-85cc-6bf0d56b9506	artefact	artefact	0.653244	0.569885	1
cd7f9a54-1acf-470e-aa73-339ba66fd8ed	lymphocyte	lymphocyte	0.349608	0.4054	1
76ab9277-f12f-4c27-a54e-8680f469dba5	monocyte	monocyte	0.51845	0.52039	1
39fc6e5b-841f-4a6d-883b-22ca41d398e2	neutrophil band	immature granulocyte	0.0505468	0.382552	0
ab9b720b-e16b-45f8-b9b2-5c13c208c118	normoblast	normoblast	0.462088	0.583535	1
e0b5d4e5-5174-48a2-a5ef-47bc9604f3a4	eosinophil	eosinophil	0.584974	0.590552	1
f5712423-8dcc-4fb3-be2d-a7272f0293ad	immature granulocyte	immature granulocyte	0.496265	0.49692	1
837ad7be-a3cb-4548-8a04-f9138abf04b8	artefact	lymphocyte	0.0552125	0.428283	0
87f972ee-a740-455b-92e9-7bc086ea820c	lymphocyte	lymphocyte	0.27269	0.247598	1
5952ad50-fbd5-4226-9c76-98633a7dd8b4	monocyte	monocyte	0.428779	0.405032	1
ec98ec59-0d71-4d1f-a4b8-ab8fa2cb3026	neutrophil band	neutrophil band	0.386151	0.479572	1
aec68a57-ad26-494c-a58a-d35b96210292	normoblast	normoblast	0.442806	0.580838	1
9e3581e0-30fe-44f9-9817-9164fa3adb26	eosinophil	eosinophil	0.453509	0.618051	1
3b311865-7987-4156-bd82-5220672cc33d	immature granulocyte	immature granulocyte	0.221208	0.263135	1
7b2f7140-9194-4ffa-8ec7-e9fec369f798	artefact	artefact	0.305286	0.308465	1
eee57ac8-67cb-4451-9524-cc7f337af12d	lymphocyte	lymphocyte	0.39845	0.345604	1
c27157d2-2962-4f5c-af26-ef42b2d558fc	monocyte	monocyte	0.072837	0.263549	1
a3747b9d-f37a-416b-8740-1fdc971940a6	neutrophil band	neutrophil band	0.307582	0.387911	1
fe279f78-1044-45df-a993-41ea54fd2012	normoblast	normoblast	0.305653	0.4078	1
1c479b40-ebbc-45a0-a1c0-ed3152418ee1	eosinophil	eosinophil	0.564648	0.599233	1
d340a875-5fa9-4577-b487-8c9a92566cd8	immature granulocyte	artefact	0.0402323	0.245411	0
54b1274c-11a9-4686-b77a-1db5277d8257	artefact	artefact	0.467453	0.489851	1
6fab55df-9ad9-4519-97a0-2b101f4f4009	lymphocyte	lymphocyte	0.290939	0.358455	1
81b3f54c-20f1-4210-b274-e5de067c0322	monocyte	monocyte	0.436828	0.499152	1
1af5f8a6-3d04-4778-af50-7748bfb82c19	neutrophil band	neutrophil band	0.55862	0.587498	1
6fa728ad-d905-4a49-9f1b-43b78f7310d1	normoblast	normoblast	0.410132	0.584323	1
3eddf632-d660-4ae6-96e1-807a6e494851	eosinophil	eosinophil	0.647652	0.632375	1
140fd06d-1701-41f5-a54a-38870390431e	immature granulocyte	immature granulocyte	0.349611	0.329439	1
89fe15eb-093a-46bc-8d77-7105d5f478bb	artefact	basophil	0.345563	0.404845	0
c452110f-5b38-4dc0-9ac3-01d41439ff17	lymphocyte	lymphocyte	0.081936	0.469949	1
13ab41c3-c317-45d9-a318-e4027113b5c2	monocyte	monocyte	0.383717	0.410751	1
42878217-d7b1-4b81-99bc-bde0251d66cb	neutrophil band	neutrophil band	0.764604	0.662835	1
7c998bb6-d43e-4dab-984a-91d21ae4180a	normoblast	normoblast	0.541448	0.541346	1
8e53b37f-6ffd-4892-bb6e-d282e9ef5d29	eosinophil	eosinophil	0.515836	0.575716	1
669d8c26-8cbc-4731-933c-0ae2adf97595	immature granulocyte	immature granulocyte	0.497755	0.463336	1
a28ac1c9-8b45-4ba2-86fb-a48b29a344b0	artefact	artefact	0.382569	0.388432	1
7424cc7a-b3b0-4ff8-89b7-52428844e5bb	lymphocyte	lymphocyte	0.343441	0.335305	1
8304e722-dd5a-4e9f-9bc6-19fa687c8e4c	monocyte	monocyte	0.20092	0.263118	1
003f4dc8-4b6a-46d1-8864-7983f4560c1b	neutrophil band	neutrophil band	0.612946	0.578406	1
395010b1-974a-4284-850f-3c3fa784cd11	normoblast	normoblast	0.351488	0.450139	1
05272a11-d8e5-4832-b775-d5b76405b292	eosinophil	eosinophil	0.506712	0.57053	1
675443fb-f3e5-4420-881d-0e400723b5b2	immature granulocyte	immature granulocyte	0.335364	0.307234	1
06cf4468-33d3-4a74-9280-dd10f12bfe99	artefact	artefact	0.0379227	0.42181	1
e318aa01-cb37-43e0-b008-1b9587081ed8	lymphocyte	lymphocyte	0.281006	0.29002	1
37f5d675-1be5-4c15-8521-96a3838e115b	monocyte	monocyte	0.324688	0.332406	1
e66182b4-4d6d-4a12-a25a-0296ce245abd	neutrophil band	neutrophil band	0.253263	0.304765	1
79a27dd8-68c6-4756-bdff-da6ab9f7f617	normoblast	normoblast	0.689349	0.618469	1
a31d63dc-d368-4ae9-8a5f-f5237cea5a92	eosinophil	eosinophil	0.686795	0.698604	1
9f21625a-5a77-4f42-a694-f1263cb1f8d7	immature granulocyte	immature granulocyte	0.380425	0.463756	1
dbe3ada6-316d-4215-960f-e5153bf80408	artefact	neutrophil band	0.115077	0.259202	0
041d6a8b-e5bd-412b-ac30-e14a554404cf	lymphocyte	monocyte	0.173236	0.219006	0
bf210197-56ca-476d-94d5-17373cee4486	monocyte	monocyte	0.191081	0.230916	1
39158818-31d3-4906-afac-e0b18f2ac6e7	neutrophil band	neutrophil band	0.507703	0.4963	1
e6b8762f-92d3-49b4-92bd-e6239d85b628	normoblast	normoblast	0.512459	0.643736	1
23a183ce-6921-46ab-8025-ae2dd5893e6a	eosinophil	eosinophil	0.392896	0.477599	1
38ce30e1-ce13-445e-ae11-877e369f26dc	immature granulocyte	immature granulocyte	0.0609437	0.313204	1
fbafd54e-70b3-4d9a-9d40-96b50ee06684	artefact	artefact	0.0887268	0.351066	1
ac0c8036-c6ba-4c9d-ac4d-335a0a63c26c	lymphocyte	blast	0.116849	0.381518	0
94c9be1c-7a14-4faa-a1af-f91b49df60df	monocyte	monocyte	0.241406	0.316865	1
2f43c477-2ce6-498a-be1a-e07b7d85e969	neutrophil band	neutrophil band	0.676711	0.630788	1
89ccf601-114d-40fd-9b4c-c618f28345fb	normoblast	normoblast	0.488149	0.579715	1
cc9c5dfa-5913-403a-b0cf-132f8e82da2b	eosinophil	artefact	0.0771039	0.335002	0
d4c9ff43-932e-464f-b601-5340f59aa476	immature granulocyte	immature granulocyte	0.0889213	0.324429	1
af4c52df-52af-49cf-b111-b47de281cc65	artefact	artefact	0.413232	0.499442	1
bcb09a4a-ebad-4c20-835d-a19b1136abe2	lymphocyte	lymphocyte	0.125984	0.265738	1
61f42808-72e5-406c-b532-2baa4f712bee	monocyte	monocyte	0.499865	0.496905	1
87b7f3ab-715b-4d87-adff-97280fe3c528	neutrophil band	neutrophil band	0.102069	0.269212	1
14b13f7b-5458-4a2f-98c1-ee803c615f5f	normoblast	normoblast	0.285337	0.457271	1
77209ce2-1cc7-4296-8989-35fb39d5050a	eosinophil	eosinophil	0.587712	0.668748	1
3fe57d8f-ab93-40a8-be00-6a08b949991b	immature granulocyte	neutrophil band	0.184763	0.416496	0
71c45564-9c43-41a1-a13c-6048c451f0ec	artefact	monocyte	0.182306	0.336897	0
dc9e0fdd-d58c-42df-9846-95cbd3bff778	lymphocyte	lymphocyte	0.564688	0.482115	1
0609cb5d-79f8-4780-88f3-e37376d83a35	monocyte	monocyte	0.171853	0.20501	1
ee89ca9e-4429-4202-ac95-3491c3cac0cf	neutrophil band	neutrophil band	0.253795	0.347413	1
d9b130b6-c286-4c46-b65a-d7413f193e6f	eosinophil	eosinophil	0.46322	0.509554	1
f2b5af5b-53e1-4d32-a8a0-a507f5a1233e	immature granulocyte	immature granulocyte	0.574064	0.498605	1
2429283e-3bce-4579-a0df-be1ef33a7ce5	artefact	artefact	0.412423	0.420396	1
99e287bd-6a09-4ae5-ac4c-440035ed7187	lymphocyte	lymphocyte	0.371827	0.431581	1
e0f8e5b5-38ff-4c54-b312-3fb71cf28f92	monocyte	monocyte	0.347923	0.389349	1
664e479c-160a-404e-b4ff-0b0a5076fb40	neutrophil band	neutrophil band	0.381072	0.502423	1
d1fce291-4482-4f80-85d8-00f470d21e35	eosinophil	eosinophil	0.448965	0.601216	1
9ac91d17-4c65-421f-902c-753a30713f0b	immature granulocyte	neutrophil band	0.0409725	0.337336	0
bb6dcabc-f49d-40aa-bdda-e58668dbc473	artefact	artefact	0.651298	0.642077	1
ac90157b-a775-472f-8a96-349ce54f46ea	lymphocyte	lymphocyte	0.445884	0.458861	1
40776faa-3146-40f0-974c-f499299166c5	monocyte	monocyte	0.233769	0.295022	1
1e1628c9-aa56-4145-9f62-85896b31f9a3	neutrophil band	neutrophil band	0.468332	0.593362	1
156ceb7d-1967-438f-adc2-b5d850e7aebf	eosinophil	eosinophil	0.486282	0.565991	1
bffca9c7-bce2-4b9a-880e-78f164154607	immature granulocyte	immature granulocyte	0.382688	0.409869	1
04732025-0195-4772-bbcb-95f4f9e4d686	artefact	artefact	0.574741	0.544288	1
436ccddd-07c1-45b0-a20a-7562f7b64fa8	lymphocyte	lymphocyte	0.316101	0.336937	1
06032a9e-2aae-4527-94eb-730113b91f4c	monocyte	monocyte	0.246433	0.276476	1
1a1b6872-7e45-422b-9db2-72a305412bc7	neutrophil band	immature granulocyte	0.314615	0.427205	0
0b79315d-918a-4047-b071-9be9eb9495b2	eosinophil	artefact	0.294082	0.418396	0
0db014b2-a0bf-4e3c-8e61-78a136fad607	immature granulocyte	immature granulocyte	0.46376	0.460371	1
24c6600f-030d-49ce-9f31-7f572eef43e9	artefact	monocyte	0.254925	0.346351	0
2dc223bf-fb48-477d-a3f1-f72d41a5348e	lymphocyte	lymphocyte	0.287933	0.400427	1
0477b632-ee66-48f8-a54c-6edf05600eb2	monocyte	monocyte	0.408977	0.490298	1
ac184614-80b0-45a2-a241-c868797b1dbf	neutrophil band	neutrophil band	0.452667	0.48901	1
30a5fd58-7560-4476-90d6-8d420fff15cd	eosinophil	eosinophil	0.464229	0.477923	1
1e0752c6-86cb-4da6-9b49-6795acddfa4b	immature granulocyte	immature granulocyte	0.383173	0.439533	1
2bc8df3b-961d-4718-ad6c-decf75753e4d	artefact	artefact	0.0477384	0.399891	1
492a6175-41e9-47d1-866d-63671e09072e	lymphocyte	lymphocyte	0.227022	0.28219	1
a60be1bf-0ebe-4b46-8cea-98f049feff34	monocyte	monocyte	0.146403	0.274022	1
96d0e73a-1645-42e7-b26f-377190bcc144	neutrophil band	neutrophil band	0.552664	0.550578	1
1bd1b9ed-37cc-49a8-bc81-39feec78cb66	eosinophil	eosinophil	0.548838	0.662379	1
08f44d71-7a8d-4c7d-b125-94f62c6dfc70	immature granulocyte	monocyte	0.21239	0.236355	0
67884b2c-643f-4c02-8734-6f8126e0182d	artefact	artefact	0.818719	0.736966	1
0eee460e-b3a2-4e11-83b7-f18ddd2283ba	lymphocyte	lymphocyte	0.191673	0.343855	1
fcf5eaa1-b408-4883-b286-82afc09876e8	monocyte	monocyte	0.210443	0.306956	1
4ac61cbb-8f81-4268-9354-8acf5bdcd5d4	neutrophil band	neutrophil band	0.482515	0.451596	1
e19a982a-9336-47f5-8e58-11a69024f340	eosinophil	eosinophil	0.389116	0.498025	1
f94de9b0-aba4-4e3a-a7ce-fda5d51c29fe	artefact	artefact	0.691864	0.628157	1
8eab9e6b-e52e-45d9-a081-c84a6c1f25ec	lymphocyte	lymphocyte	0.427033	0.38288	1
78bc4e20-2971-49a4-b401-d2d4fa01ead1	monocyte	monocyte	0.227853	0.292478	1
7b795ac8-a2af-4ac6-aa30-72fe3aedff21	neutrophil band	neutrophil band	0.762628	0.659178	1
664ee1d3-d2a9-451d-b0c7-6c9e75d473e2	eosinophil	eosinophil	0.61394	0.678986	1
b6da1475-c80c-461d-9d57-a85d491900c5	artefact	artefact	0.20211	0.394524	1
09a3f03a-5f5a-48bd-8068-5132d881ac5e	lymphocyte	lymphocyte	0.130106	0.245134	1
df0f4fd1-2842-44df-bc50-d19ecccd7fc2	monocyte	monocyte	0.206261	0.289598	1
2faa9102-60ac-4b83-b024-7df2220a1927	neutrophil band	neutrophil band	0.544051	0.525304	1
bff03f2b-d00f-4c73-912f-635ecc90d677	eosinophil	artefact	0.142895	0.314156	0
1da398be-25b1-4275-9942-bcaf03631164	artefact	immature granulocyte	0.37436	0.369016	0
964aa015-aeea-4c8e-acd3-43901a61d34b	lymphocyte	lymphocyte	0.416621	0.485864	1
3bbe97a6-cc72-4875-b6d8-f5e7613d7853	monocyte	monocyte	0.0848471	0.309648	1
012c44e3-f5f9-44e1-9cc2-1faeebe8db49	neutrophil band	neutrophil band	0.154985	0.355254	1
b6245486-45f9-4328-a195-273d95aba4fe	artefact	artefact	0.0396813	0.294846	1
40a9064c-f6e3-4aff-8d0a-89d54f8552dd	lymphocyte	lymphocyte	0.342504	0.3856	1
a5310831-b55d-4fda-83b7-d22712623cb9	monocyte	lymphocyte	0.238413	0.307128	0
c0de5091-63f5-497c-a467-c36fdf45872b	neutrophil band	neutrophil band	0.516565	0.555286	1
509b2f3a-db92-4fce-a3fc-92e9399fc747	artefact	artefact	0.187488	0.412125	1
b2880091-c7b0-4116-b25a-fee305ea3515	lymphocyte	lymphocyte	0.640982	0.643931	1
e7ffc92d-2495-4dab-b5ce-5b5d2565acc6	monocyte	monocyte	0.0853928	0.206281	1
7f21f187-f86d-4a03-98e3-7a99f8afdaa0	neutrophil band	neutrophil band	0.351424	0.495696	1
df44835f-e513-458f-b654-4e2c7a493b83	artefact	artefact	0.694336	0.657053	1
9a931217-7f35-4c9d-9367-789eee44bdf2	lymphocyte	lymphocyte	0.197918	0.340275	1
1b58658a-e3d8-44f9-b2ac-fd284b49568e	monocyte	monocyte	0.350749	0.33486	1
5483507e-b80a-489d-8bb7-f1ec5a1b2439	neutrophil band	neutrophil band	0.578905	0.577056	1
e44c595d-4b3b-490a-9aca-9801d59e9724	artefact	artefact	0.509664	0.588781	1
62d1ef9c-5239-4eae-a492-109c992296ea	lymphocyte	lymphocyte	0.441113	0.492222	1
e584ee06-7297-47e5-a725-828e42db2aec	monocyte	monocyte	0.492427	0.496549	1
a65f7cba-bb85-435e-8966-77a77c2dca37	neutrophil band	neutrophil band	0.625967	0.656287	1
befaadb8-ab56-46f7-868a-cfe0d4bfe4fb	artefact	artefact	0.42154	0.480235	1
60f86a12-57c3-4d0c-861b-4a116defce96	lymphocyte	lymphocyte	0.286598	0.240726	1
032a303f-fc59-42a8-8c58-449ba22049a6	monocyte	lymphocyte	0.130636	0.253167	0
46b7245a-a99d-46c9-9ebb-0c2f10586953	neutrophil band	neutrophil band	0.116962	0.344771	1
b36d6920-bcb4-4ba0-909d-0eabece9d850	artefact	artefact	0.312282	0.311746	1
bfeb0d7c-0f3c-44ef-80cd-3b625e636239	lymphocyte	lymphocyte	0.405969	0.41326	1
31362a74-62f9-47ef-83b2-3b4295dd8e5c	monocyte	monocyte	0.240221	0.199435	1
c0d27d08-b651-423f-8829-9501a8bf80d1	neutrophil band	neutrophil band	0.402708	0.453193	1
30b43ff5-b922-4424-81be-ce4657037d23	artefact	artefact	0.255575	0.395871	1
6aa27595-23bc-4634-9f1f-747e366a7708	lymphocyte	lymphocyte	0.572497	0.527781	1
dc9d69b9-e6c6-4323-896e-1eb233acbe93	monocyte	monocyte	0.348832	0.399532	1
b885248b-55a1-4e19-8ae3-4066ccdd15cd	neutrophil band	neutrophil band	0.697185	0.682366	1
238952cd-1346-4530-bdcf-985cd5613360	artefact	artefact	0.432667	0.497358	1
ec8e212c-3202-4273-b6b8-f17869cc2be5	lymphocyte	lymphocyte	0.449636	0.396982	1
74670331-916e-4eb7-94e3-0ecba6e137e5	monocyte	monocyte	0.334958	0.416598	1
dc261004-86e6-4336-82d2-93ad105e252f	neutrophil band	neutrophil band	0.508616	0.480918	1
0021155e-397c-42a8-844b-6518744ec349	artefact	basophil	0.42269	0.49216	0
5d17a2bc-866e-49f1-b0f0-d0c4f71988e4	lymphocyte	lymphocyte	0.525474	0.537188	1
fd71f780-0a10-498d-8c4f-75e05f0aa561	monocyte	monocyte	0.345372	0.401529	1
ef2bd4db-02f7-4eff-9ad5-1a3ccc178b3c	neutrophil band	neutrophil band	0.110929	0.424133	1
c7cc98f7-6c25-4a05-9503-4009cb7a74b1	artefact	artefact	0.0486434	0.402531	1
d1eebb99-8cf6-4e4c-9d6c-03522ff39608	lymphocyte	lymphocyte	0.44092	0.497339	1
75197a3c-a00b-40e1-8b3d-e6c30015b040	monocyte	monocyte	0.229492	0.184982	1
764ac70d-db82-4c91-8f61-ed704c0c58ba	neutrophil band	neutrophil band	0.355679	0.389251	1
4e048283-feea-4f0c-8601-616e82fcb2cc	artefact	normoblast	0.0200645	0.270846	0
0b63564e-97f2-4597-8ddf-de3568c409e0	lymphocyte	lymphocyte	0.28259	0.258422	1
afe24f7f-a709-4362-8c94-a99a160f9ace	monocyte	monocyte	0.669119	0.579889	1
cc545091-af4d-4cd6-82d4-d62cc0fe52e6	neutrophil band	neutrophil band	0.560475	0.509875	1
a64620e1-f305-4eee-87c0-b11c0405c6f2	artefact	artefact	0.522104	0.601129	1
b5b3f116-b2fd-4ea3-a632-5e978c621166	lymphocyte	lymphocyte	0.305893	0.269098	1
715eada2-0688-413d-ba02-967a255c872f	monocyte	monocyte	0.276221	0.336344	1
e68e5fc8-bcd2-43c0-a923-c89f75dbc7ee	neutrophil band	neutrophil band	0.601361	0.535082	1
07c5fb70-59ee-48a0-9cf0-20396db12039	artefact	artefact	0.274321	0.342999	1
c755cfe8-c733-4b96-b756-fd125951a920	lymphocyte	lymphocyte	0.0836467	0.504888	1
e8f2f11e-dc44-4837-a9a4-6c252049584e	monocyte	monocyte	0.0970118	0.328937	1
ea9f3997-a2b2-4b49-9af5-c996a33a95e6	neutrophil band	neutrophil band	0.666176	0.635616	1
a84f6201-e742-44d6-9540-96d953097c37	artefact	artefact	0.667675	0.644708	1
32101785-41c2-4453-a069-aeb10187d05c	lymphocyte	artefact	0.00160807	0.318017	0
7a8ff152-1db7-4dce-b807-10a51f4ffd44	monocyte	monocyte	0.38917	0.461117	1
a3220381-2e3f-48b2-a71e-01ec602d6c0c	neutrophil band	neutrophil band	0.324919	0.35748	1
a24ad361-95c4-43b4-8f61-9279a4ac4576	artefact	artefact	0.299751	0.528426	1
44a68bfe-50a9-4e2f-8a0a-cc5b7347940e	lymphocyte	basophil	0.631171	0.565754	0
c564c797-a880-46e0-84a5-0cb6335213d1	monocyte	monocyte	0.198202	0.298007	1
83d96ca3-b609-44b1-90ad-edae5d9b3345	neutrophil band	lymphocyte	0.232387	0.308009	0
cb6d3191-b37b-4494-8647-6d18e56dcf3f	artefact	artefact	0.451297	0.444405	1
01a6e6b6-e59c-47b7-b992-5327a81e3f3c	lymphocyte	lymphocyte	0.41417	0.415511	1
ad6e7c26-324d-4ca9-8a29-563d03df28d2	monocyte	monocyte	0.380521	0.389311	1
9c409127-f188-468e-b8bd-13ce1719da3b	neutrophil band	neutrophil band	0.236251	0.232352	1
fe73cca6-70eb-431f-909c-5a8e20eb71b2	artefact	artefact	0.672142	0.658153	1
e6324a89-f358-4f3c-ab76-d3fcb17a87da	lymphocyte	lymphocyte	0.612336	0.563286	1
e8e88ae6-73ac-4c5b-bf47-072f86366745	monocyte	monocyte	0.391271	0.418837	1
efb0b326-a5e2-4030-94bc-6c89155d472f	neutrophil band	neutrophil band	0.54871	0.536287	1
99e08e23-0138-480b-87c9-286d0527877a	artefact	artefact	0.773273	0.739316	1
d96e5e0e-8325-4607-94d8-b07b627712d1	lymphocyte	lymphocyte	0.230387	0.37559	1
2f6513dc-667a-46d9-a983-e7f9cba3bf43	monocyte	monocyte	0.228411	0.206682	1
4a659d43-8ce2-42e7-ae05-0161062843cc	neutrophil band	artefact	0.337154	0.419594	0
be785001-bb3b-4c66-9f4f-83513c0a5930	artefact	artefact	0.630477	0.585995	1
8ec70050-2f6a-4c04-adac-3456ba3fc07b	lymphocyte	lymphocyte	0.506695	0.51363	1
663e0b46-4d43-4d40-aa83-0375376e85b4	monocyte	lymphocyte	0.252832	0.198962	0
774ffed2-5a3a-4dab-a9fe-2f63a7b26c4f	neutrophil band	artefact	0.22792	0.299238	0
7a486fa2-3987-4a29-b09d-cd1f93620e87	artefact	artefact	0.157641	0.362256	1
d17c81aa-1d25-4cf1-bda6-6732803c4716	lymphocyte	lymphocyte	0.266051	0.191187	1
5cab8925-3d15-4785-8a83-168a07ffc836	monocyte	lymphocyte	0.0482078	0.268184	0
e45a901f-8444-4533-9b74-14a3e3732b6d	neutrophil band	neutrophil band	0.475593	0.518983	1
fd7496d2-dd79-4020-ae18-5c4740cc3d92	artefact	artefact	0.428108	0.443785	1
25abaf59-7ef2-47c0-aade-4ad3de27b0a9	lymphocyte	lymphocyte	0.420835	0.404168	1
b5963290-04ce-448a-a0ed-6ab3bd965b91	monocyte	monocyte	0.385943	0.433502	1
216276dd-90d6-4f96-bd6d-1aaab91bf398	neutrophil band	neutrophil band	0.633975	0.597459	1
7e38db4b-51ef-4620-b095-dca7192ee522	artefact	artefact	0.839566	0.735321	1
bb7aabe8-ad7e-4980-bfa7-80e53a5d3344	lymphocyte	lymphocyte	0.154518	0.445078	1
a7f2f084-8d58-4c96-9eb4-1352cd976bc3	monocyte	monocyte	0.425266	0.394875	1
21833288-e5c4-463c-b7e9-e2206f0ae47e	neutrophil band	neutrophil band	0.395802	0.484071	1
dd872897-b45e-4572-9fb8-eae47ee696d6	artefact	artefact	0.11598	0.412089	1
2a4e9d35-91f4-4ea7-b050-e3aa485c2259	lymphocyte	lymphocyte	0.511648	0.590219	1
b172d5b0-aad4-4040-bec1-2e1f98b1864c	monocyte	monocyte	0.230218	0.340792	1
c69290f2-480c-43de-b8fa-eaf60394e579	neutrophil band	neutrophil band	0.434733	0.478382	1
b6645a2d-a870-419b-abf2-49bb0aba5740	artefact	artefact	0.405164	0.498576	1
567d04f4-dd47-4caa-b3ce-4e22838ee083	lymphocyte	lymphocyte	0.236538	0.316761	1
c203c07e-a0ff-4276-a8a9-2afc304af3bd	monocyte	lymphocyte	0.0961182	0.263315	0
c80ee2f6-9125-48ac-9454-6714d7210162	neutrophil band	neutrophil band	0.494239	0.598135	1
a2061272-57cb-460d-9dbe-ece1635f2fdc	artefact	lymphocyte	0.147646	0.41146	0
b3e8a98e-567b-4edd-aaf3-e5419e61b33f	lymphocyte	lymphocyte	0.115308	0.345983	1
b7fb3726-bdfa-4f9d-a24a-147f5e47b2fb	monocyte	monocyte	0.526516	0.460502	1
89bbc715-00c6-4a64-93e0-e9ea6af86cca	neutrophil band	neutrophil band	0.458366	0.486797	1
df6d117b-be22-48c2-8a63-6ac718d40b27	artefact	artefact	0.513085	0.553076	1
5d685805-298c-4bc7-a98a-16b71ce2dc1d	lymphocyte	lymphocyte	0.251239	0.346855	1
d6f9fb12-8c1b-4c15-88d5-722988ab862f	monocyte	monocyte	0.438132	0.486376	1
eff44e3c-0753-4ea2-abad-ed5988b10be6	neutrophil band	neutrophil band	0.528877	0.597356	1
a7f530cf-aa1c-4d73-8600-20323e115989	artefact	artefact	0.525143	0.523181	1
2f102600-77ad-480c-836a-c4b51492cb12	lymphocyte	lymphocyte	0.133359	0.220789	1
95632b6c-fefc-4ce1-9507-ee8480ed1507	monocyte	monocyte	0.418996	0.359545	1
788836cf-f30d-4656-9bc7-869cd18c49b5	neutrophil band	neutrophil band	0.39279	0.359614	1
8ea80a7d-e863-4ebd-b801-6f112ede4f86	artefact	artefact	0.535459	0.502825	1
e3d95f58-435f-4238-b5d3-2177962a5f7b	lymphocyte	monocyte	0.0829241	0.273449	0
9aceb82d-aeae-4a23-81a0-49a6ea781256	monocyte	neutrophil band	0.0924593	0.387429	0
962cdfc2-552e-4745-9efa-d89319173209	neutrophil band	neutrophil band	0.432352	0.446581	1
6cfd17ce-ed62-4ca8-b412-73d60161f4c6	artefact	artefact	0.461562	0.578316	1
dc09b6ce-99dc-4074-bd21-73502387b67b	lymphocyte	lymphocyte	0.196344	0.350964	1
9b7cac06-c780-4c74-8fd1-3b87e1616d1f	monocyte	monocyte	0.40411	0.375812	1
31ecd617-3ab2-41ba-9be4-73f5570d8a51	neutrophil band	neutrophil band	0.587846	0.552909	1
c0753225-7366-40f3-a9a8-4ab71b60a349	artefact	artefact	0.191563	0.248877	1
20cc9bf2-dd14-4162-85db-c76415a9badb	lymphocyte	lymphocyte	0.168115	0.465285	1
52d08bc8-83c0-4d3e-9010-998ba20cec5d	monocyte	monocyte	0.213977	0.227872	1
1132669e-e3d2-4369-afb1-fdbc4c39a054	neutrophil band	neutrophil band	0.55327	0.515895	1
b8d00c84-5472-471c-b18f-a378fcd23304	artefact	artefact	0.620534	0.552992	1
e940b1c1-934a-48ee-b2cd-7d63619d0b6b	lymphocyte	lymphocyte	0.430607	0.424852	1
4a81db76-0ac3-4cb6-8987-d08aa5533a80	monocyte	monocyte	0.61382	0.608545	1
39965638-adc3-4749-8b62-ed88e4bb7b63	neutrophil band	neutrophil band	0.504961	0.507427	1
4353a69d-c0aa-469e-9db3-7c35e13a6f41	artefact	artefact	0.456636	0.502692	1
f3d94fbd-1d2e-4144-84ca-d2c30326d58b	lymphocyte	lymphocyte	0.199497	0.253002	1
ee1c4d20-6080-4d1c-8938-6414fe251ee0	monocyte	monocyte	0.18137	0.238045	1
3009fbc9-3ab0-4474-95d8-630e4d2ed98e	neutrophil band	neutrophil band	0.430641	0.563219	1
654f1804-ac26-421d-92a8-97daa962bcb4	artefact	artefact	0.604936	0.597507	1
7806a188-1c52-4fbc-a87e-6f752f911d81	lymphocyte	lymphocyte	0.594404	0.547038	1
4a88b7de-02ba-4143-92c1-18b85a97783a	monocyte	monocyte	0.52467	0.493979	1
aea459ee-d703-413e-a526-87545673f1c1	neutrophil band	neutrophil band	0.671793	0.651467	1
9c3b8700-13de-423c-a2ac-8b4182bd0c89	artefact	artefact	0.744658	0.707662	1
e6e76357-3188-44f8-a783-f5e1728f72b9	lymphocyte	lymphocyte	0.412582	0.385883	1
ff19c330-3048-4a29-b45b-855896ce8b12	monocyte	monocyte	0.38876	0.46523	1
60a47383-bade-43e0-a38a-d3cb7a90a885	neutrophil band	neutrophil band	0.0666754	0.282303	1
d8b7efe3-4dea-4c9a-934a-f6c0f84dd16e	artefact	artefact	0.488376	0.557984	1
19fb0ff3-b35c-467b-87af-c35ce13dec2c	lymphocyte	lymphocyte	0.423611	0.410977	1
9e5a2b31-b069-4030-8dec-7b0004a80335	monocyte	neutrophil band	0.11558	0.166984	0
a0d735a2-3541-4abc-97ac-763f79a682e7	neutrophil band	neutrophil band	0.611561	0.505766	1
27ddd8d9-a2dc-4445-9f2c-aeaa484ec465	artefact	artefact	0.426733	0.58202	1
1ad4bee8-1dd7-488e-8117-144b4e9e387e	lymphocyte	lymphocyte	0.297831	0.378066	1
bde74aa0-fb14-414c-bc95-cb1747d940cb	monocyte	monocyte	0.0412098	0.27054	1
a6112db9-b85d-40dd-bd93-122de1eba091	neutrophil band	neutrophil band	0.244086	0.325396	1
7f1b3558-3337-452f-a36f-b5b3166c5055	artefact	artefact	0.517285	0.579459	1
f3249aa4-6e61-430b-9aae-822cbdde50f2	lymphocyte	lymphocyte	0.420828	0.410779	1
a0f17306-fa58-4e04-9115-981fb022a616	monocyte	monocyte	0.327633	0.343026	1
8784ae8d-6bce-4d32-88d1-b5fbc14cb14a	neutrophil band	lymphocyte	0.0637857	0.0511321	0
8de19203-7e4a-437d-a973-5c501a1e00c6	artefact	basophil	0.58324	0.51882	0
bc71ce06-cc4e-4fe8-81b7-51052b529fa8	lymphocyte	lymphocyte	0.171074	0.369443	1
280c03e5-8c03-4c91-b1f0-ce1c2ba48b09	monocyte	lymphocyte	0.258588	0.305743	0
a87604f9-0fab-4805-9a98-bb7c9ab6f090	neutrophil band	neutrophil band	0.489621	0.527771	1
dc7d92d0-726b-4b4b-b98b-842bdfdf45bb	artefact	platelet	0.0569205	0.329889	0
11b7f236-4b0b-4563-aea3-1a2b6cd97293	lymphocyte	lymphocyte	0.261081	0.394219	1
bd40aed5-32b9-4d9a-85f7-37dbd0cf7a94	monocyte	monocyte	0.368481	0.379955	1
81269a42-b8ad-4bb3-8f1c-339278886a9b	neutrophil band	neutrophil band	0.514702	0.532072	1
a5b41eea-f7ec-4eb1-aaeb-86d8d2a5e2a3	artefact	artefact	0.614741	0.61523	1
6fff1248-07bf-43b2-bc23-689553197181	lymphocyte	lymphocyte	0.296259	0.343967	1
32280090-592b-45c5-93b8-39121098d0a1	monocyte	monocyte	0.228111	0.370966	1
68b5afe5-4c86-4f4e-a288-dc291bc7cb83	neutrophil band	neutrophil band	0.483968	0.553731	1
3f07ee24-2550-422d-8bd7-6c333abd922b	artefact	artefact	0.538578	0.607735	1
24fe33e8-5cfc-4432-8aee-65840a5e7b9e	lymphocyte	lymphocyte	0.344478	0.334877	1
772f8f07-4bf2-4291-88a4-dd0dfb1b0391	monocyte	monocyte	0.247789	0.314877	1
dafca384-d1a9-4576-af54-7c3c5073165e	neutrophil band	neutrophil band	0.455244	0.478858	1
e94a023a-a203-4839-b56f-1c8079bac804	artefact	artefact	0.574086	0.535042	1
285b1001-df14-47c7-b1ef-42dc0dea9ee3	lymphocyte	lymphocyte	0.335388	0.366122	1
5238f1b9-af27-49ec-b6b9-c85fdd732bd3	monocyte	monocyte	0.523704	0.525911	1
4b990c3c-7108-45fb-8223-4bcfdac3ad96	neutrophil band	neutrophil band	0.476535	0.456048	1
9e8ad6bb-1e8a-404c-9d50-5287374e426d	artefact	artefact	0.356548	0.398969	1
785e87bf-00fb-49c2-aefd-c01f80cbf1a1	lymphocyte	lymphocyte	0.325384	0.529156	1
43babbf5-20af-46e2-9bfb-2306f77e35db	monocyte	immature granulocyte	0.309033	0.341466	0
02831b42-06da-442e-a69d-ea9ad9855e4a	neutrophil band	neutrophil band	0.4403	0.519814	1
246b0e56-5039-413d-a97f-4d6705c79624	artefact	artefact	0.622604	0.628715	1
65be23b7-ac84-4f32-aef7-fedbb6ddc389	lymphocyte	lymphocyte	0.224906	0.290056	1
d2974dec-58a7-41b8-84e0-d60872a40335	monocyte	blast	0.0174399	0.199443	0
1eeddfaa-38d8-451d-ac0e-767ad875b837	neutrophil band	neutrophil band	0.228223	0.313363	1
53a05e09-4e4a-40b5-8847-ce641cdffe90	artefact	artefact	0.442158	0.595463	1
e164d15b-a70a-4848-937f-1ab96b67666d	lymphocyte	lymphocyte	0.319305	0.457589	1
a240c740-75b7-4e45-85f8-767824a88a2d	monocyte	monocyte	0.384328	0.406678	1
f0ebe266-19fa-4ebd-80f3-f06cfcccf2b1	neutrophil band	neutrophil band	0.0417033	0.294709	1
9de4cda8-7d75-40b6-994b-c038d0754d1a	artefact	artefact	0.644858	0.628595	1
702eda67-30bc-494a-81be-100e4c58cf05	lymphocyte	lymphocyte	0.149632	0.306896	1
7e834608-fb13-4438-b175-4f982a430d74	monocyte	monocyte	0.384871	0.436315	1
717ba100-6de4-4df1-b63f-93b7d6d00ea2	neutrophil band	neutrophil band	0.739463	0.653785	1
9e38348e-3023-4272-a006-7a7e3552567d	artefact	artefact	0.662634	0.629872	1
f1cb62dc-8e0f-4e2e-ae62-237098b00f29	lymphocyte	lymphocyte	0.456514	0.471776	1
ac9ebdbe-f193-4039-a95a-e0ec4e39c79c	monocyte	monocyte	0.369915	0.425315	1
926fdee9-8575-4c98-b621-b8ba273ae5db	neutrophil band	neutrophil band	0.532045	0.570006	1
88917e34-961c-4cd3-bdcb-d20294edcba6	artefact	artefact	0.222003	0.37349	1
dd512932-7c72-4e51-9ce2-c534732719b5	lymphocyte	lymphocyte	0.0900173	0.458157	1
7cd47a5a-1b4a-414a-947c-f0c72e5394f5	monocyte	monocyte	0.491972	0.517916	1
38e15243-50d0-49e7-b567-5d4a0291a603	neutrophil band	neutrophil band	0.645717	0.595526	1
8b96e0a3-cd5b-4278-aed1-56550ff08058	artefact	artefact	0.326387	0.311648	1
e70c8370-da4b-4f14-b202-1924ef062a42	lymphocyte	lymphocyte	0.5377	0.549125	1
1f4e1030-66e8-4f9b-9b78-246840df5442	monocyte	monocyte	0.423997	0.464209	1
411e41f0-dbe2-4d53-af1f-566216bd01da	neutrophil band	neutrophil band	0.539077	0.538309	1
2f81c46d-a846-4fdc-a617-2bc840457980	artefact	artefact	0.533222	0.501612	1
815b8fbb-0f1a-43e1-961e-5cdf6b173b14	lymphocyte	lymphocyte	0.257782	0.347611	1
fbc47f5e-4808-4e2f-8291-74b489b8a7ec	monocyte	monocyte	0.387427	0.412952	1
c4b9a6d7-ec34-4e0e-87bb-f10bce9c10b2	neutrophil band	neutrophil band	0.272304	0.375588	1
0362b8d8-5c37-440b-b668-3e6b1b94bd19	artefact	artefact	0.05996	0.352566	1
571f149f-185a-450d-9ef1-d53e6123509e	lymphocyte	lymphocyte	0.485127	0.478818	1
22b2ff3d-6307-49d6-983e-8d1bc86d5d4b	neutrophil band	neutrophil band	0.642151	0.613878	1
c3a50da1-9ae6-412a-af0a-0708a244572c	artefact	artefact	0.0372391	0.460511	1
a4e0967c-658f-400e-8778-67b0371a5cb6	lymphocyte	lymphocyte	0.463728	0.513855	1
d3a3e6fb-ba7a-4f45-b735-93c874cc6c9c	neutrophil band	neutrophil band	0.587552	0.603192	1
51d200b9-c63b-48f2-8592-c730fe29027e	artefact	artefact	0.651033	0.613716	1
68a94bd1-274f-417b-8f68-2a7447e7f659	lymphocyte	lymphocyte	0.132727	0.320363	1
15436feb-5327-4892-8953-60ab745fe03e	neutrophil band	neutrophil band	0.432598	0.478535	1
67b6957b-b542-4f5a-b8cb-9d8639e49662	artefact	artefact	0.0578026	0.345636	1
e9f05eb6-a10c-4a38-8c6c-0675b7f82709	lymphocyte	lymphocyte	0.169425	0.390744	1
7531c3d6-9132-417e-83f9-052a8853f3ba	neutrophil band	neutrophil band	0.35711	0.340519	1
94c67976-b3b4-498f-b081-102545940850	artefact	artefact	0.518971	0.480034	1
ddbae8a1-c51e-4480-823b-1117e383bcc3	lymphocyte	artefact	0.00145206	0.342816	0
a15b9cbc-7dda-420c-abf6-5931918cdc02	neutrophil band	neutrophil band	0.727025	0.680617	1
7a451571-1c85-4b7f-8cda-5563ee68f525	artefact	artefact	0.618971	0.622804	1
1e723d56-942b-4808-89c3-af313d554b37	lymphocyte	blast	0.0136496	0.309962	0
345ae0f3-9586-4aba-a79b-c34f5462c71d	neutrophil band	neutrophil band	0.63548	0.638496	1
d3454279-10b3-4478-893f-8f3e17105315	artefact	artefact	0.563713	0.54269	1
04ca4c40-36fb-47ec-9cdf-0261edc41756	lymphocyte	lymphocyte	0.245133	0.258812	1
31749f3b-acde-4e89-8633-1c166e02ad82	neutrophil band	neutrophil band	0.670163	0.644549	1
981475f6-7cf0-4cb8-9830-d997d75c12a2	artefact	artefact	0.469154	0.436248	1
1af0dfc8-0b30-4453-9843-60e5920d63c0	lymphocyte	lymphocyte	0.357794	0.406572	1
12d3ac91-b14c-4ccc-96b6-91f8f40c0a3b	neutrophil band	neutrophil band	0.414307	0.477496	1
a27ecb90-108e-4753-a575-d0df3589d12e	artefact	neutrophil band	0.0528984	0.234066	0
09e95e69-59dc-4a8b-b7ba-d1567d32554e	lymphocyte	lymphocyte	0.441526	0.55137	1
c3544c20-f771-464d-b69b-85f190cfcbad	neutrophil band	neutrophil band	0.630649	0.608417	1
50d61432-7503-418c-9e30-073f00e5b776	artefact	artefact	0.41858	0.450078	1
99336fb0-db4d-407b-8b08-6f66be3dd65f	lymphocyte	artefact	0.0212467	0.420788	0
6c2efacf-d357-48f0-a7e0-661ac22310da	neutrophil band	neutrophil band	0.528866	0.544803	1
9a44cf9a-fa9f-48cb-8452-b09c85dfad78	artefact	artefact	0.243552	0.424531	1
e3a4e37f-e4ee-464f-bedc-1ab013f2df5b	lymphocyte	artefact	0.000810594	0.388567	0
8173d3af-b432-4e72-80d6-79e4f4a9ecb8	neutrophil band	neutrophil band	0.414396	0.487296	1
f359ce0f-871c-4470-bbad-541f63fc0376	artefact	artefact	0.390578	0.439006	1
ed6fe51b-b426-42bf-970e-4a963344cd4b	lymphocyte	lymphocyte	0.293117	0.32512	1
5b74f08d-681e-4577-9369-5da85d6ac61b	neutrophil band	neutrophil band	0.568491	0.521843	1
3830ee36-6590-45e1-858f-5dd0cd19cfa1	artefact	artefact	0.566966	0.616256	1
9fcaf3ff-484c-4f49-93bb-899be200a2f4	lymphocyte	artefact	0.170311	0.395125	0
d316eeea-e5ac-4260-8e2f-e3414f372e59	neutrophil band	neutrophil band	0.225323	0.307993	1
ced07c2e-a632-4ca6-9421-03debacbd5ff	artefact	artefact	0.343775	0.332314	1
63eca559-827e-4b9c-a67f-bcc7a9a00bfd	lymphocyte	lymphocyte	0.331014	0.378782	1
9e51fe80-26e4-43df-b429-3fe0d6b4b336	neutrophil band	neutrophil band	0.609771	0.588286	1
0ca726b7-52b7-4434-8e9b-a2c7a95b34df	artefact	artefact	0.241765	0.395354	1
f5bc3617-297b-4e26-a38a-0b634ff72030	lymphocyte	lymphocyte	0.436024	0.447824	1
9f3aa341-e1ec-4aa7-8425-f9be90975477	neutrophil band	neutrophil band	0.478446	0.504648	1
cc5bead7-5c75-4482-b81f-2fe7ec0d36d0	artefact	artefact	0.582014	0.545271	1
daa2417d-ef5d-4ac6-bed4-551bea0baeab	lymphocyte	lymphocyte	0.478037	0.569094	1
7a8625ca-6ca3-4d23-bd63-49ce32a59675	neutrophil band	neutrophil band	0.716102	0.671203	1
3ebc8b8f-84e2-4729-9182-0894d31ee84f	artefact	artefact	0.688544	0.663452	1
536855d3-0b1e-415d-8ca8-80b5a0124fb6	lymphocyte	lymphocyte	0.31927	0.330235	1
8effb171-a966-4c3e-95ff-ba5e76e7f6b0	neutrophil band	neutrophil band	0.655919	0.665825	1
1ce2665a-fcea-4d48-8354-b6101c674344	artefact	normoblast	0.419977	0.474321	0
c968b3b1-d4aa-4643-a4ae-4a04944ea3f6	lymphocyte	lymphocyte	0.233836	0.290803	1
fc1dad2e-bf37-4055-a430-d89f58eb3137	neutrophil band	neutrophil band	0.454276	0.42587	1
0ae4ab92-17bc-4ab0-8762-1b22799d5f2c	artefact	artefact	0.586883	0.604986	1
1521724d-9efd-4d49-baf6-64c4865bb44b	lymphocyte	lymphocyte	0.556963	0.584445	1
43974210-fd24-4822-94b6-31af3775ed05	neutrophil band	neutrophil band	0.554195	0.576431	1
63a3979d-7f78-48e7-ac74-273fa9e5ea4a	artefact	artefact	0.608815	0.576937	1
8215b11d-4f50-40ec-b172-397d09c48190	lymphocyte	lymphocyte	0.390106	0.385531	1
f8886014-a74a-4e9c-89a0-590fb7ba3ff6	neutrophil band	neutrophil band	0.539934	0.602244	1
35a36833-b1fe-4d3f-9126-9c19011604bc	artefact	artefact	0.239355	0.292104	1
0455da22-22e0-431d-bbb7-ae4bd6866f3b	lymphocyte	lymphocyte	0.34496	0.473844	1
8c0b7a30-7163-4c41-9484-e65950cef394	neutrophil band	neutrophil band	0.291348	0.361553	1
865c241c-504c-4aba-8a4a-d584443c8f99	artefact	artefact	0.168744	0.342844	1
20e96937-ea30-4bbd-8024-4b494f034bae	lymphocyte	lymphocyte	0.40572	0.541861	1
13d94bde-191b-40bb-86d2-c2cb4041bca2	neutrophil band	neutrophil band	0.661097	0.638913	1
15438df1-359e-43ed-bf4f-59a7f03f4b6c	artefact	artefact	0.178601	0.400837	1
87c18994-a1bb-4e38-8e84-bafe25f4dbd5	lymphocyte	lymphocyte	0.28268	0.469299	1
f17b674e-7962-4dcc-8726-a39a127a8b25	neutrophil band	neutrophil band	0.488927	0.447698	1
7a7e0e97-58f5-487b-886d-059afe14ce7a	artefact	artefact	0.0975963	0.296392	1
e59b368a-713b-4665-86e4-1ea86f1fd40e	lymphocyte	lymphocyte	0.416955	0.374491	1
e596cb3f-3b42-4e74-ab11-5f7d7c3469b0	neutrophil band	neutrophil band	0.605051	0.545082	1
a5f05ae7-4e9b-429a-ac5f-129c341126eb	artefact	artefact	0.0923557	0.384189	1
4cc8d637-ac93-47b5-bdf8-67446e2f8679	lymphocyte	monocyte	0.128285	0.260587	0
2a75e915-a8ee-4725-98af-1538c7a1564c	neutrophil band	neutrophil band	0.384113	0.379868	1
4ad4bcc1-2606-4441-a338-e603e1c7aa6f	artefact	artefact	0.408535	0.406119	1
7fc1eefd-1ba7-413f-96b7-71a9870dc4d6	lymphocyte	lymphocyte	0.0639518	0.408463	1
9a78a20b-1627-4c8e-9d31-58a42280da70	neutrophil band	neutrophil band	0.428917	0.443314	1
9f551661-a538-4561-aac6-f7f4b429007d	artefact	artefact	0.287777	0.4646	1
46fef602-159a-4051-9ca6-b61258c8168f	lymphocyte	lymphocyte	0.378789	0.306841	1
75699e88-f1d6-4a8e-8dcb-15c6468cb9f8	neutrophil band	neutrophil band	0.156645	0.291298	1
09a8be2a-e50b-4989-a77f-37e296d1fdb5	artefact	artefact	0.695713	0.630123	1
0009b317-2f29-402c-b51d-b53de26f7823	lymphocyte	blast	0.110648	0.219371	0
04cbfb45-2a81-4259-934e-dd0b3c1f2c8f	neutrophil band	neutrophil band	0.626757	0.641423	1
96715dc9-577a-4055-919f-7f9f9f8fdbe7	artefact	artefact	0.247325	0.378466	1
9d1b748f-0f47-4fdc-a2b4-0970e755a629	lymphocyte	artefact	0.0151636	0.40214	0
98cc20aa-20b6-449f-b18e-0dcb30d19f37	neutrophil band	neutrophil band	0.480823	0.525172	1
2a893868-144a-420a-82f3-09aeff389307	artefact	artefact	0.0142332	0.261649	1
1200bcf4-cd41-415e-9f35-ae456b9be939	lymphocyte	lymphocyte	0.213914	0.379238	1
65dac787-c16f-47bf-8074-44d5f208190e	neutrophil band	neutrophil band	0.429402	0.439085	1
d8e42c56-79ef-476f-b672-a0dd49727b89	artefact	artefact	0.59795	0.600887	1
191997eb-045f-4e2c-804b-d8b47bb6e65a	lymphocyte	lymphocyte	0.153126	0.240629	1
8b3228ca-173d-49b4-a13e-cd8702aafb97	neutrophil band	neutrophil band	0.32256	0.356437	1
445c8fe0-8c73-479c-8ff4-f048434eddfa	artefact	artefact	0.518097	0.498074	1
ecb136a5-9821-472e-9206-05739ae30889	lymphocyte	lymphocyte	0.424784	0.428432	1
df026af0-0e41-4fe5-97d6-2df7dfaa00a7	neutrophil band	neutrophil band	0.55663	0.510791	1
91985ca3-3cc1-4b6d-a6ee-2c2a96587f18	artefact	artefact	0.53284	0.593366	1
c38f025c-7d48-4da8-bd18-cf6aedc3dd42	lymphocyte	lymphocyte	0.612271	0.503737	1
6375f2d9-6d47-4486-acda-6c0612b1614e	neutrophil band	neutrophil band	0.138639	0.405298	1
3780a6b4-39b2-4b3c-beb5-f86ea3060ec1	artefact	artefact	0.222142	0.251533	1
b7c0f3d3-dc75-4219-86f6-d48d5576d8e1	lymphocyte	lymphocyte	0.402249	0.362313	1
b2a60250-c92d-4b79-90bf-d1bb3f86db23	neutrophil band	neutrophil band	0.424018	0.54705	1
60f456f6-446f-40e0-893e-d8cae87d8309	artefact	artefact	0.424629	0.445866	1
6901c07a-48eb-451a-98b3-4871ad85f099	lymphocyte	lymphocyte	0.216671	0.415036	1
a0321753-33bd-489b-947d-28a078db343e	neutrophil band	neutrophil band	0.598805	0.584737	1
1c9c2813-b8e5-4c16-b1b1-553f8022ac6d	artefact	artefact	0.543234	0.48252	1
6ed0e1a9-76d9-445f-9ce6-5be2b42d4297	lymphocyte	lymphocyte	0.311246	0.444867	1
b3f5bcdb-ffda-4b63-9ea3-16e5748dc809	neutrophil band	artefact	0.268372	0.342947	0
1311f6f8-be92-4c35-b29b-d6b0a089da0c	artefact	artefact	0.437454	0.481024	1
7264be58-5a14-40bf-851c-645da676e5c5	lymphocyte	blast	0.00544884	0.16435	0
17af1e94-84f4-4605-b01c-f19efdeea2b2	neutrophil band	neutrophil band	0.0443006	0.404028	1
34a01104-7204-4d2e-97e8-d784b762f0d3	artefact	artefact	0.556637	0.564165	1
9ea12ba2-9608-47a3-92ea-f4d4af757bbe	lymphocyte	lymphocyte	0.415404	0.43076	1
be6e8413-a298-4f21-be43-a4a067c7e2be	neutrophil band	neutrophil band	0.252414	0.438866	1
c66257ed-4f05-4aad-8e71-b4636a7dda61	artefact	artefact	0.525377	0.537642	1
5d56c845-d6fe-4abf-b0ba-9a3f98504ae7	lymphocyte	lymphocyte	0.12515	0.505293	1
20679a74-3bd4-4e04-9a06-6497860e556e	neutrophil band	neutrophil band	0.201936	0.408818	1
0ef93550-bcc5-4267-b278-8a5159d066d8	artefact	artefact	0.582008	0.585997	1
87c3dfc1-1705-44ab-9b3f-0b29d0a4328f	lymphocyte	lymphocyte	0.0610673	0.275763	1
2fa0a853-8455-4321-ae07-e3939330e37b	neutrophil band	neutrophil band	0.660323	0.659464	1
4e473a94-0fcf-4c59-bfc8-eee87b0c8240	artefact	artefact	0.235395	0.337725	1
1a17f646-42fc-4b66-9030-c03c3d7980b5	lymphocyte	lymphocyte	0.438819	0.427366	1
a15ca5f3-2160-496f-b982-edc86ad7fec7	neutrophil band	neutrophil band	0.521322	0.548857	1
589eda4e-3799-4996-b06b-73421d081662	artefact	artefact	0.324307	0.350319	1
76d8ef49-3e2e-417c-92b9-8b9058a4ecd1	lymphocyte	lymphocyte	0.319075	0.343801	1
ab7d2cf2-0a5b-4c11-ad8c-fb0f39bce99c	neutrophil band	neutrophil band	0.0923783	0.321541	1
37ca7faa-e1f8-4306-b949-fe86536bd0cd	artefact	artefact	0.655109	0.600958	1
844e6e6c-f868-48e6-9f2a-516b7ec5b79c	lymphocyte	lymphocyte	0.645837	0.59624	1
6a41e7e9-fe03-4023-83f6-91d9b901a2b4	neutrophil band	neutrophil band	0.352322	0.418973	1
11d9d42a-0109-4a2e-b82d-8d0d42a17b2d	artefact	artefact	0.749233	0.663867	1
a437aa5c-2c22-44b2-bc4c-460cd78716e7	lymphocyte	lymphocyte	0.468721	0.618259	1
dad8fe19-2d56-4856-8824-7a9f2f6318c2	neutrophil band	neutrophil band	0.261191	0.363243	1
8f40fa8f-f405-4f1d-82eb-4f5e38e7fb9c	artefact	artefact	0.485917	0.545776	1
aa2f3599-f4e9-4168-b036-3d382284d0df	lymphocyte	neutrophil band	0.0336046	0.397583	0
ff33ab09-43f3-4af1-81cb-046606a29f32	neutrophil band	neutrophil band	0.214296	0.24505	1
0ff84816-befd-46cc-93b4-0e71a25c687c	artefact	artefact	0.691566	0.732853	1
8770bb27-7dc5-4f32-9433-ace9687e4559	lymphocyte	lymphocyte	0.304937	0.236872	1
f307e84c-2f5a-4466-996c-c84f296a8639	neutrophil band	neutrophil band	0.649	0.652672	1
edda00ca-45f7-4b9f-81af-cc20bc591311	artefact	artefact	0.365508	0.39754	1
aa20f4f2-1f98-4829-a6d8-1f3f8cc19e66	lymphocyte	lymphocyte	0.372559	0.56466	1
99345c87-8ffa-4bbc-9174-d7210f913fbd	neutrophil band	neutrophil band	0.397274	0.512499	1
47e6bb69-dbfc-4974-8ea7-7776673da360	artefact	artefact	0.721203	0.683079	1
0a348a0e-0edb-41bb-9f32-29d61f0048a3	lymphocyte	lymphocyte	0.282467	0.361713	1
9e1c5349-4f4b-4ece-8460-49915c2d7e3d	neutrophil band	neutrophil band	0.266528	0.281831	1
970f3c55-a44d-41ec-8a0a-595833951add	artefact	artefact	0.488472	0.590477	1
87107bc7-27b3-423c-b365-6abd52941044	lymphocyte	lymphocyte	0.190767	0.259018	1
ffb1df0d-796d-4c95-bcac-7d72a0b0a1c9	neutrophil band	immature granulocyte	0.0526315	0.0899441	0
7239a1cd-dd32-4ffe-bb0c-70b449e83f24	artefact	artefact	0.397861	0.533501	1
92b96749-df34-4761-8ba9-5d348bc00a66	lymphocyte	artefact	0.00310461	0.32646	0
19448ed8-6c8b-4ebc-94dd-a511163f50eb	neutrophil band	neutrophil band	0.321553	0.417207	1
155ff8ef-6f5c-43c0-9103-3c36a39ef931	artefact	artefact	0.562137	0.499046	1
89c1d96e-dbce-4b8e-964f-52daad14f373	lymphocyte	lymphocyte	0.246039	0.310231	1
cc18cd75-daf4-4bc3-9144-1d414cfd21b2	neutrophil band	neutrophil band	0.429742	0.523922	1
193bd481-4b30-436e-8a90-06a74da72186	artefact	artefact	0.479078	0.570031	1
09499f41-7528-463d-973c-7b30fcc3e7f4	lymphocyte	blast	0.403681	0.393772	0
8d6d8110-117c-430b-8519-2240e01330dc	neutrophil band	neutrophil band	0.463827	0.51024	1
2509c723-6e44-49b0-a1b5-2f5fc929b101	artefact	artefact	0.704505	0.634673	1
9c12661c-3bfc-4124-96f0-68e6b5d3e64e	lymphocyte	lymphocyte	0.208255	0.374281	1
41584bd8-c0e4-471f-99fa-ddef340c2d64	neutrophil band	neutrophil band	0.529781	0.491839	1
66a592f6-51e7-4d59-a83a-9c7a83b36391	artefact	artefact	0.208804	0.461293	1
ad7d4f6b-4310-4164-826d-cc4cf85eeaa5	lymphocyte	lymphocyte	0.274528	0.412116	1
acc68785-826d-4264-ad5f-cada94c65c24	neutrophil band	neutrophil band	0.313027	0.343877	1
69559930-b960-495e-8841-803a0d870c7d	artefact	artefact	0.382662	0.447264	1
f3455a1e-f253-426f-a284-31a4fec25d8a	lymphocyte	lymphocyte	0.314139	0.295704	1
dd5fd2f0-69cc-4f78-89bf-1b7deba94723	neutrophil band	neutrophil band	0.550436	0.577959	1
7b81a0e2-dadd-4622-9367-3275b2b95062	artefact	artefact	0.614673	0.551452	1
f780d06c-5079-47f1-a993-ef134375a437	lymphocyte	blast	0.106869	0.181879	0
4b12ee7e-2051-46b0-a523-14151c21abae	neutrophil band	artefact	0.394779	0.296654	0
7ca9e3a5-9c1c-4107-8aaa-8befa56f45fd	artefact	artefact	0.720102	0.693881	1
8fe964d5-6c21-4f87-9835-5a6cade78cd7	lymphocyte	lymphocyte	0.381434	0.392159	1
ccbb1e24-c4a6-415e-af6f-013d26067ce3	neutrophil band	neutrophil band	0.646715	0.663109	1
2e74720e-cdac-4f71-9ff2-89b38d0d75fb	artefact	artefact	0.485194	0.438434	1
439ba0e5-d25d-4f7d-a77b-8acc8e5cee2a	lymphocyte	lymphocyte	0.218424	0.229882	1
6658d7c0-be64-4509-91a9-ac9000c9a1a1	neutrophil band	neutrophil band	0.20673	0.365148	1
ed14d53a-27cc-47c3-a335-edd9f09a6dec	artefact	artefact	0.397463	0.415581	1
c0aaf527-409c-4721-911a-88ce291a2ffb	lymphocyte	lymphocyte	0.0847572	0.228571	1
f9be9748-7a59-4bee-be07-48e7166c4047	neutrophil band	neutrophil band	0.515402	0.550831	1
0c1a966b-238f-4f86-878f-04fd736c7ce7	artefact	neutrophil band	0.111751	0.38586	0
a81b5063-5fbd-4046-8d8e-87e18290a275	lymphocyte	lymphocyte	0.491329	0.476722	1
e90815b5-6ca7-40db-bf3d-31dcd7c7d42e	neutrophil band	neutrophil band	0.612867	0.602317	1
245f9656-f94c-4446-a7d4-d2de25c69369	artefact	artefact	0.593383	0.63908	1
1326bc73-6026-41f5-a999-74d9ed169b52	lymphocyte	lymphocyte	0.294392	0.409208	1
65c8ae49-01ec-495c-ac9c-96cc2359aba4	neutrophil band	neutrophil band	0.564999	0.529221	1
a0f4e216-2d2a-4b47-aec0-5a1c62ceecc6	artefact	artefact	0.674766	0.595083	1
30414a0a-923f-4cd0-8c17-67e69e664ce1	lymphocyte	lymphocyte	0.403725	0.432163	1
de3de908-9875-4797-84d7-a732fcc1bf30	neutrophil band	neutrophil band	0.585549	0.577063	1
7ef9ea31-7aa9-477b-b17f-e25bb1d2b1eb	artefact	artefact	0.588692	0.547342	1
484b5f47-bf27-4cca-9bc5-d05f52135549	lymphocyte	lymphocyte	0.115129	0.271868	1
6983b89f-b8e6-4bcf-9105-cd37aa829b8d	neutrophil band	neutrophil band	0.485384	0.495918	1
fd6df69c-949f-4b19-9d12-f6aa7a259e2c	artefact	artefact	0.500793	0.493439	1
78025d58-d993-49f9-998c-eb8ffeee0845	lymphocyte	lymphocyte	0.391731	0.421804	1
de8ef57f-220a-4ddc-a945-171d21ab22ec	neutrophil band	neutrophil band	0.504996	0.511497	1
80bb94ce-3b1c-46af-89f9-3f6a0f5cd235	artefact	artefact	0.429646	0.493956	1
f8ddd71d-aa91-4e7e-9c44-a05e7aa19bf3	lymphocyte	lymphocyte	0.317736	0.367346	1
162568fa-5b13-4c23-b405-b43d09b6be6f	neutrophil band	neutrophil band	0.238072	0.317317	1
a2f3cd5a-11d4-4f7a-934a-f8fb73b6839a	artefact	artefact	0.632745	0.559273	1
46a5de58-d309-4da1-89d9-aa1553c57a08	lymphocyte	lymphocyte	0.265449	0.301445	1
224a9eb2-5508-4c72-9516-d23b59d30781	neutrophil band	immature granulocyte	0.116959	0.414808	0
8bd188b4-5158-4393-82f4-4041d1b43dfc	artefact	artefact	0.71481	0.617623	1
ba6f6161-c088-48f0-a1cf-bc837ba6b32b	lymphocyte	lymphocyte	0.0306036	0.486595	1
30ccb80f-668f-4e28-87ba-07eddd570e6f	neutrophil band	neutrophil band	0.393446	0.437399	1
42982d04-304e-466e-8907-b088219f1603	artefact	artefact	0.158233	0.464796	1
b7c2d15c-262c-4870-9b16-8f8d64c48f84	lymphocyte	lymphocyte	0.454854	0.563852	1
b4b62618-a322-4404-b633-75592a68e62a	neutrophil band	neutrophil band	0.52655	0.542591	1
1a73e0ef-692e-4da7-b2f0-3380a591d60c	artefact	artefact	0.588327	0.61645	1
c1d0e9a0-7ba6-44fc-9671-5f17bf8df06e	lymphocyte	lymphocyte	0.198381	0.207063	1
26933ec2-3dbc-4dcb-b5a1-3ec6e6c631bf	neutrophil band	neutrophil band	0.233113	0.374017	1
ced02656-3711-421a-b83b-a4742d394a20	artefact	artefact	0.101875	0.409116	1
f0d13e0e-158a-4d57-a852-818c8b5a9698	lymphocyte	lymphocyte	0.207402	0.235246	1
51080a5e-73d0-4631-9154-8eb6d6c578dc	neutrophil band	artefact	0.226552	0.306296	0
a1498f99-565b-4ac7-9814-9f29a32e904a	artefact	normoblast	0.149937	0.3793	0
08019c7f-a5b1-4b83-9a30-0d7b68d5a9a5	lymphocyte	lymphocyte	0.3004	0.343701	1
d851c577-ba55-405c-b4a4-bb68058d607a	neutrophil band	neutrophil band	0.604675	0.588506	1
93897417-2135-47ce-ac05-affdb15fbd16	artefact	platelet	0.0494469	0.258204	0
9c153234-c962-4f83-b762-b2bbc5975349	lymphocyte	lymphocyte	0.535744	0.495352	1
86dd6b54-68cc-40e2-b243-951bc0ee84ae	neutrophil band	neutrophil band	0.534521	0.577377	1
dcc3d9da-b06a-4d29-b2f3-594c63ab9b53	artefact	artefact	0.368012	0.448695	1
3a573905-90e6-4a20-afb0-70a263efc1c1	lymphocyte	lymphocyte	0.28397	0.320356	1
8390f475-9f44-42f3-9faa-35adfe05e2aa	neutrophil band	neutrophil band	0.606819	0.630219	1
f9f205f6-1418-4180-bb02-214daadc304f	artefact	artefact	0.165362	0.415245	1
1b8f4d60-f735-499a-bfcb-f24907fe0f9f	lymphocyte	lymphocyte	0.00824515	0.267238	1
03f6f5a0-2cd4-4023-9161-c82439f4b555	neutrophil band	neutrophil band	0.171708	0.390845	1
e90dd6d9-7e59-40ac-88c8-6a3a7a51b43b	artefact	artefact	0.506245	0.479684	1
0d626c67-b52c-4d8d-83f0-0525b32c2f46	lymphocyte	lymphocyte	0.326632	0.326429	1
24ca0996-77e4-4f86-8188-af07757c9ffe	neutrophil band	neutrophil band	0.322988	0.377515	1
7cfbd6b3-9c2c-4177-8d6c-151d1e6d3114	artefact	artefact	0.00391814	0.19447	1
56ca1d8c-6dbd-4668-a483-af208def0559	lymphocyte	lymphocyte	0.229778	0.39305	1
972e0e85-953f-43d2-a1d8-b80e6d031744	neutrophil band	neutrophil band	0.685456	0.711322	1
c62aaa8c-4b08-4f64-8a57-3108563a2f52	artefact	artefact	0.48268	0.52789	1
d88456d8-e357-4bc2-9655-6de934d07a45	lymphocyte	lymphocyte	0.0747747	0.486238	1
8002449d-f349-4849-85d4-e42d35042bf9	neutrophil band	neutrophil band	0.5926	0.608639	1
12aa1c81-af72-4d51-94fc-f2031959a59e	artefact	artefact	0.417286	0.430315	1
2e16b1d7-6af9-4bdb-96e4-766952b77d9d	lymphocyte	lymphocyte	0.282437	0.395809	1
e07e787b-7b29-4b8f-b321-f2323ad78bd4	neutrophil band	neutrophil band	0.447747	0.477723	1
f1a2494f-18f2-4aa0-a2b8-d07c63e2026a	lymphocyte	lymphocyte	0.0852754	0.433019	1
e5b75efc-b4e4-430f-88e7-fb7cb1a5b690	neutrophil band	neutrophil band	0.727302	0.664836	1
50e552c6-5394-4877-9dc9-f882ce4dc193	lymphocyte	lymphocyte	0.236034	0.307516	1
11eabe56-9f22-49d5-86f0-e93659b116d8	neutrophil band	immature granulocyte	0.219594	0.348258	0
2c61e9db-0d7f-4838-acf7-27564fc00c91	lymphocyte	lymphocyte	0.455915	0.423891	1
bd529a5d-c187-4841-b5b5-e7686668233a	neutrophil band	immature granulocyte	0.216251	0.400185	0
ece25b64-b212-4f4c-b3bd-f4f84b378da4	lymphocyte	lymphocyte	0.193567	0.439039	1
69cd5193-1d05-4a02-948f-d2ba79e04cff	neutrophil band	neutrophil band	0.408558	0.360278	1
f3873441-1674-46b4-8e5b-566043072225	lymphocyte	lymphocyte	0.161138	0.260064	1
191a6013-21a7-4467-8360-0cafb74e6efc	neutrophil band	neutrophil band	0.316161	0.417868	1
c4af3e91-862e-42a9-9112-2c6ad1c8b738	lymphocyte	lymphocyte	0.257517	0.330259	1
62904bb6-4366-4725-b022-5fc643b51396	neutrophil band	neutrophil band	0.460847	0.45499	1
df7d001a-1fb1-4d05-ad47-6cbafe38d1eb	lymphocyte	lymphocyte	0.132452	0.32855	1
19c4b436-f687-44cb-aded-40aefdb8468d	neutrophil band	neutrophil band	0.184326	0.407734	1
ead30155-83e4-444d-a751-fe9dbed33618	lymphocyte	lymphocyte	0.194207	0.3959	1
25a88bbc-492d-4ab3-9f8c-73aa39bd5f06	neutrophil band	neutrophil band	0.309976	0.49551	1
2b862c99-34bf-4134-b987-95df02594eaa	lymphocyte	lymphocyte	0.642266	0.621249	1
5198c253-e4ea-4f26-b46d-7ab00497b782	neutrophil band	neutrophil band	0.606034	0.541	1
a380de2f-5017-4256-a98e-952802533f22	lymphocyte	lymphocyte	0.118693	0.403415	1
9fdd955e-90ba-4f78-a93f-e14e202a9d40	neutrophil band	neutrophil band	0.444535	0.51631	1
d0633298-5888-42cc-8e6f-f1ab14cbacc5	lymphocyte	lymphocyte	0.622905	0.57212	1
03a73d91-5d72-4c84-a092-24ae5a07e075	neutrophil band	neutrophil band	0.681132	0.659019	1
57aa4107-e61a-4e00-a1a8-5d9765c69535	lymphocyte	lymphocyte	0.0167521	0.234402	1
8c7d1a30-7028-4a29-ada1-511812e8fd7b	neutrophil band	neutrophil band	0.352527	0.466563	1
6e5ddcdb-3ccd-4180-8d43-9268716afd5b	lymphocyte	lymphocyte	0.0723554	0.476379	1
c4ef1def-a248-41df-aa0a-236860ac9ed6	neutrophil band	neutrophil band	0.295169	0.461861	1
0db0e2bd-8251-4d9d-bcf5-01033db4151a	lymphocyte	lymphocyte	0.110667	0.448877	1
d079fda7-cf3f-4de3-beeb-0abd369a3546	neutrophil band	neutrophil band	0.592484	0.603458	1
a3b082b6-6611-4110-af95-e807417a0835	lymphocyte	blast	0.0260333	0.264075	0
78725a17-b8c6-4aa5-9536-a704cc105fa4	neutrophil band	neutrophil band	0.449549	0.550376	1
6362cf74-0434-4960-8773-2ffe2d92534c	lymphocyte	lymphocyte	0.184208	0.297497	1
37ce87ab-eb95-46f6-bf97-6aa0ff42e4ce	neutrophil band	neutrophil band	0.107361	0.312118	1
2e27999f-1c4a-4cb2-952f-f0144d562abc	lymphocyte	lymphocyte	0.476204	0.438634	1
ad7230a7-6650-4a13-a643-b5e924a46177	neutrophil band	neutrophil band	0.549284	0.556727	1
85ce0957-a492-4e23-9e80-5c270b76a789	lymphocyte	lymphocyte	0.00978272	0.237574	1
939c7426-4290-4c02-a99d-28ad754612f5	neutrophil band	neutrophil band	0.342385	0.444966	1
f3629827-e59b-4681-8fd6-daee744a472b	lymphocyte	lymphocyte	0.432231	0.415013	1
05b9322c-fd39-4b5d-bcad-c29d3a4f0e48	neutrophil band	neutrophil band	0.437617	0.548883	1
24ccf59d-d894-4ee9-bd31-518db603f2af	lymphocyte	lymphocyte	0.478162	0.551603	1
9447c19f-0d12-4227-8d9c-06fb834d5fc8	neutrophil band	neutrophil band	0.678091	0.650926	1
30b5252b-d0ab-4537-b8c3-3124239c5f4c	lymphocyte	lymphocyte	0.453824	0.486478	1
ad0249cc-253a-4639-8b5c-8fc38ca6e21c	neutrophil band	neutrophil band	0.580837	0.559287	1
09efd1c4-7dc4-4f28-b3ad-985b0b1b4c6e	lymphocyte	lymphocyte	0.390609	0.54837	1
653e1493-9b02-4c04-86b7-afae3cf8f0d4	neutrophil band	neutrophil band	0.637648	0.605619	1
0a07bb03-6c68-4a2f-8547-670edcaf596f	lymphocyte	lymphocyte	0.290894	0.333067	1
1e467f37-52e5-48df-a020-54a760c83066	neutrophil band	neutrophil band	0.529231	0.576436	1
018c3fb1-d9bb-40fd-954e-988365e15092	lymphocyte	lymphocyte	0.169966	0.215829	1
65d07e25-62fd-465c-a77f-6e2d9b852b5c	neutrophil band	artefact	0.157825	0.303466	0
c882034d-94dc-4469-a38a-3cbf6a580ea0	lymphocyte	lymphocyte	0.345436	0.408989	1
77d64c20-f0f9-4962-8b09-2dcbd9eef301	neutrophil band	neutrophil band	0.316516	0.398553	1
2ef72b18-a40e-4416-af94-5ef3b6871b77	lymphocyte	lymphocyte	0.203469	0.442997	1
5b0ee15a-6638-4ae4-afb4-dd5745e4b64c	neutrophil band	neutrophil band	0.411592	0.493896	1
e92bf806-86d0-4bd1-861b-42a560a0b328	lymphocyte	lymphocyte	0.118348	0.427197	1
1ee3a6ed-8c5f-4052-8c6c-545c3d8b22ca	neutrophil band	neutrophil band	0.570102	0.548856	1
c1019e42-2364-428f-aa19-a0995abcc506	lymphocyte	lymphocyte	0.211547	0.229407	1
02469336-3e1e-41d7-90eb-a34b09af0848	neutrophil band	neutrophil band	0.323966	0.520763	1
090f0c3d-ce8a-463e-b7f8-21d7adce0135	lymphocyte	lymphocyte	0.194778	0.376024	1
fc5c9696-1b17-445e-84cc-34367653db89	neutrophil band	neutrophil band	0.530838	0.504168	1
a64d51a3-58df-492e-89e6-35694be18cf3	lymphocyte	lymphocyte	0.250859	0.267257	1
a24ddc21-cfb4-4164-a4f9-9f7dfc1452ce	neutrophil band	neutrophil band	0.150812	0.386319	1
49e12162-dd0a-468e-bf12-7f4403989dc1	lymphocyte	lymphocyte	0.358887	0.425316	1
c1d8ae36-a107-416c-be8f-d652cda73dc8	neutrophil band	neutrophil band	0.246066	0.346325	1
0e31840f-f239-4ab1-9106-3373dcfed899	lymphocyte	lymphocyte	0.152132	0.217801	1
cca71f2e-4df7-4bb8-abdb-10a360a5d69b	neutrophil band	normoblast	0.0118889	0.0981232	0
517018fb-2614-422b-8982-69a40bf52780	lymphocyte	lymphocyte	0.0438426	0.166197	1
ada5d3ec-acd9-4687-b866-61f7b7b9cc4d	neutrophil band	neutrophil band	0.329376	0.397621	1
1a25d03c-2d0c-40d2-b467-56720d38e483	lymphocyte	lymphocyte	0.712081	0.605963	1
b239ecab-7a56-4096-9a8b-972a3cbb1c9f	neutrophil band	neutrophil band	0.238068	0.279768	1
75c8d56f-984e-4157-b18b-420f5a8de1e4	lymphocyte	lymphocyte	0.249628	0.251367	1
f914e402-578c-46f2-a1db-2f9c30e3eece	neutrophil band	neutrophil band	0.638295	0.590308	1
7cfa5d18-9990-4588-acc2-1e0fc9163da0	lymphocyte	lymphocyte	0.452083	0.408583	1
a8c4048a-d418-4f18-8262-55494a499527	neutrophil band	neutrophil band	0.457672	0.524897	1
1d078c0a-0a0c-4eaf-8f3e-f1507c7d18a2	lymphocyte	lymphocyte	0.277637	0.527685	1
096d2d68-4f17-4fb4-a7c6-1c1f8c599d6a	neutrophil band	neutrophil band	0.495867	0.573891	1
097b3af3-6e86-42ec-97cd-26d89cbdb0c6	neutrophil band	neutrophil band	0.424121	0.468499	1
cb58dd28-f717-40a2-9e97-15912833cd09	neutrophil band	neutrophil band	0.473611	0.447609	1
a185dafd-f61b-4d96-8c06-81197d486b61	neutrophil band	neutrophil band	0.723294	0.656796	1
7894d3e8-1bc0-470d-a83c-c9de52eee515	neutrophil band	neutrophil band	0.558554	0.579517	1
b3bfda97-daef-4445-8548-5753549915ed	neutrophil band	neutrophil band	0.146547	0.331628	1
854e9b4c-a72c-47a3-93ac-4b0734c7cf48	neutrophil band	immature granulocyte	0.0899233	0.418612	0
9ea95a94-1975-4b6d-b10d-3324b6ac4f9e	neutrophil band	neutrophil band	0.486626	0.484092	1
38e59f2d-2b8d-4474-95c8-656c68029ff7	neutrophil band	immature granulocyte	0.00615743	0.338373	0
06e9c78b-c775-4d1f-b3dd-51c4c88247e1	neutrophil band	neutrophil band	0.0552108	0.334846	1
2327d192-12b0-49d8-bb9b-a689fdfabc41	neutrophil band	normoblast	0.0846395	0.355628	0
8e5dc00b-0ecf-479d-975b-7d864800713c	neutrophil band	neutrophil band	0.620599	0.613249	1
5c6a930f-e930-4704-a04c-c9aab2ea62bf	neutrophil band	neutrophil band	0.548245	0.615672	1
ed896c2c-678f-4ec6-893d-69f6596f2d4b	neutrophil band	neutrophil band	0.505582	0.609223	1
23f3e4bf-7a12-4204-a44d-125273636810	neutrophil band	immature granulocyte	0.0685347	0.205931	0
8e7e1b51-841a-4866-9cb8-92c13be325f2	neutrophil band	neutrophil band	0.315528	0.423738	1
f1b62308-296e-4571-bfe6-bd3660f8b327	neutrophil band	neutrophil band	0.295062	0.378167	1
c30d19b9-f9fc-48fe-83fe-6c7665bc101b	neutrophil band	neutrophil band	0.263395	0.350523	1
b5085f30-022c-45d0-b428-99c2ef3befd1	neutrophil band	artefact	0.229746	0.311281	0
13a80c16-c09e-43ad-8c6f-df6825faf5b3	neutrophil band	artefact	0.249002	0.278253	0
ed4eb453-64e2-41ac-b44b-da5af8ccb55e	neutrophil band	neutrophil band	0.350558	0.480351	1
b762c658-1466-4463-8f22-980d961ed756	neutrophil band	neutrophil band	0.360013	0.380881	1
504dc715-3d09-4c25-b829-0011f47de194	neutrophil band	neutrophil band	0.0804748	0.30383	1
ba6cd687-c958-4cd0-8e95-8426a3e189b0	neutrophil band	neutrophil band	0.53165	0.548316	1
fbc2bda0-120f-4a5a-a001-343e5b4100fe	neutrophil band	neutrophil band	0.506816	0.584724	1
69e1ae10-9c1c-4f60-854d-6abe1ef94dd6	neutrophil band	neutrophil band	0.161271	0.348186	1
411df75a-4032-42fe-827a-686f20fa3d46	neutrophil band	neutrophil band	0.29897	0.307881	1
27ef6d38-d3cd-4522-a4d1-1e116114b667	neutrophil band	neutrophil band	0.544922	0.595668	1
d12d412c-b406-432f-aebf-ac26e84716a1	neutrophil band	neutrophil band	0.565941	0.567616	1
0e9f5f35-ab40-42bc-8011-179c5a60db16	neutrophil band	immature granulocyte	0.427671	0.460854	0
495ac94a-b3ac-4f28-a25d-f73af0bfc730	neutrophil band	neutrophil band	0.650254	0.622957	1
0e20d003-9f04-4142-937c-4c6923026e3e	neutrophil band	neutrophil band	0.554201	0.511469	1
20cb0e00-eb98-4730-a42b-0d66f45bd5e4	neutrophil band	neutrophil band	0.235826	0.402844	1
0528ad79-eb14-459b-8f32-70a04ac546b0	neutrophil band	neutrophil band	0.516526	0.46896	1
f9c28125-6c24-4054-b5d1-bd28aef62600	neutrophil band	neutrophil band	0.225493	0.287451	1
b6d18f6c-f161-40d1-9358-eeb22b44df75	neutrophil band	neutrophil band	0.459437	0.532664	1
32e9a784-d809-467a-8c9d-ca34cd772054	neutrophil band	neutrophil band	0.512534	0.555642	1
2b4de1d5-f690-4b8d-b25c-1a4e120e80ed	neutrophil band	neutrophil band	0.480199	0.515923	1
f71781a1-cee7-473e-8863-b2065270a9c0	neutrophil band	neutrophil band	0.697714	0.620525	1
ba9e3f18-a9cb-4703-a6ef-a87fe6605496	neutrophil band	neutrophil band	0.634306	0.641678	1
829472d8-1ca6-4f2b-86a5-f3b71293cdde	neutrophil band	neutrophil band	0.428222	0.406384	1
c094b7bc-36c4-4f76-bf77-e1b44999e063	neutrophil band	neutrophil band	0.426379	0.464924	1
8d4e2760-f55a-4b78-ad6f-be921ef2adad	neutrophil band	neutrophil band	0.477028	0.477814	1
dc109e17-a26c-45f8-9b0d-8556afdc7181	neutrophil band	neutrophil band	0.365923	0.433787	1
16cccdde-9acf-482b-bb5e-4d4b8e89d74a	neutrophil band	neutrophil band	0.268169	0.432495	1
54eaf4df-0345-44d5-bc2e-96caeacd8e23	neutrophil band	neutrophil band	0.244648	0.314614	1
dbb52efb-f7d4-4be5-a07b-df04994efa10	neutrophil band	neutrophil band	0.499611	0.488024	1
9dc4a89a-e5d6-48eb-a292-9e89ffa7c491	neutrophil band	neutrophil band	0.248041	0.441025	1
25caa9fe-00de-4f99-9492-05585444d863	neutrophil band	immature granulocyte	0.0665989	0.313231	0
1f7d817e-2f73-47d0-93dc-293c0e435d6a	neutrophil band	basophil	0.193922	0.27942	0
06ebea72-8c3e-4fcc-bcb5-759a07d9dfeb	neutrophil band	neutrophil band	0.327596	0.383353	1
380d214f-6ca1-48d9-bf3d-eb3e33041463	neutrophil band	neutrophil band	0.495473	0.598972	1
bdfff8b1-90aa-4e74-acb8-e8ec751ac635	neutrophil band	neutrophil band	0.444885	0.422252	1
bfad0874-4dc9-48bb-a69c-c6512818217f	neutrophil band	neutrophil band	0.334774	0.319108	1
e135fe4d-7dea-4c4c-9052-9ed87c7deefc	neutrophil band	neutrophil band	0.221366	0.289496	1
c434e7ed-9abe-4fd9-8d83-e02027106383	neutrophil band	neutrophil band	0.535979	0.516149	1
0e7f45c0-fef3-429e-b79d-d429d5a776a0	neutrophil band	neutrophil band	0.708807	0.655889	1
007caddd-acbe-4a83-bf47-1c915fe4df5a	neutrophil band	neutrophil band	0.690929	0.660397	1
955a59d5-14af-4cc7-b594-b4905f5b9fde	neutrophil band	neutrophil band	0.535162	0.632527	1
f9feae59-fa5c-4c6c-976e-97ab1e1fd093	neutrophil band	neutrophil band	0.479248	0.506357	1
467ec32e-f9e2-46b6-94da-dce5f3b7fc6b	neutrophil band	neutrophil band	0.461464	0.539078	1
807cafad-8d79-4098-a80c-53f14a4eb910	neutrophil band	neutrophil band	0.628367	0.586218	1
f0f2f9de-2d58-4fad-8fc0-590f1d2332e6	neutrophil band	neutrophil band	0.623031	0.644879	1
cb488178-e652-4f5f-8a5c-912666ce7561	neutrophil band	neutrophil band	0.326767	0.396079	1
34629f9f-e13e-4f5f-8bc3-e17be3936c42	neutrophil band	neutrophil band	0.0913855	0.278053	1
70248e59-89bd-43aa-81d7-1fb82f8daf1a	neutrophil band	neutrophil band	0.469765	0.455637	1
95e4fef7-a0d1-4f28-b89d-e0e859840e2b	neutrophil band	neutrophil band	0.563485	0.580549	1
7dd234d0-d88c-481e-b7a3-78e786a1577a	neutrophil band	neutrophil band	0.457506	0.4745	1
b4279e71-4ac2-460b-871f-6ce173b04f32	neutrophil band	neutrophil band	0.726059	0.676645	1
5f3d6a17-ff57-4e68-a56d-4b358824a4ac	neutrophil band	artefact	0.467702	0.543762	0
1b757025-6cc6-4e21-a225-0c3acaef3f79	neutrophil band	neutrophil band	0.0845385	0.465479	1
f1d76924-3caf-4405-9d41-e0b614cef0c4	neutrophil band	neutrophil band	0.438554	0.481718	1
1e170068-1ace-4cae-946d-f2e5544342ec	neutrophil band	neutrophil band	0.177827	0.299329	1
4d5350d6-fb46-4f5b-95d2-464ff6156c6f	neutrophil band	artefact	0.187356	0.354367	0
571363f8-160c-4357-98f0-8bf54cf50a01	neutrophil band	neutrophil band	0.177889	0.35697	1
de778785-5361-485b-a56e-d716ed853261	neutrophil band	neutrophil band	0.57629	0.54219	1
1fb51566-8dd0-459a-b580-b56ab572ae3d	neutrophil band	neutrophil band	0.444809	0.403908	1
bf6889a4-14bd-4bfa-8e6b-2312a80bf3d6	neutrophil band	neutrophil band	0.404252	0.496676	1
2b05525e-d0f0-4f3b-94a4-7df779b390c8	neutrophil band	neutrophil band	0.524512	0.551213	1
02ba287f-e91d-4ca7-aec9-83dc86e49613	neutrophil band	neutrophil band	0.513485	0.514523	1
425d9335-30cc-4c20-bd23-00159378b5eb	neutrophil band	neutrophil band	0.319492	0.471781	1
a27bd0b9-506d-43fa-af7e-bff5b4250042	neutrophil band	neutrophil band	0.543064	0.555685	1
3d81da4f-f445-4304-9b6a-0e0642f814f9	neutrophil band	neutrophil band	0.427822	0.440789	1
d44b1317-115f-4393-a3d5-8fc4bb086388	neutrophil band	neutrophil band	0.375348	0.377126	1
7f8b2df5-3c50-45ec-b3d5-88f890e5cf71	neutrophil band	immature granulocyte	0.321591	0.382669	0
33d28318-095e-43ff-8cdf-0be3988fca7c	neutrophil band	neutrophil band	0.511293	0.528898	1
213a0201-4498-4f18-8ddd-381400c12ce0	neutrophil band	immature granulocyte	0.0724152	0.384491	0
b943571f-3187-44ad-9b20-08cafbccaeff	neutrophil band	neutrophil band	0.636068	0.585727	1
c2444a0d-7588-4d8d-8f66-f4184353323a	neutrophil band	neutrophil band	0.478902	0.546219	1
62e1c454-c253-469c-97b5-7fe9ed7abb13	neutrophil band	neutrophil band	0.123661	0.385733	1
096a0556-0b8a-4a49-9a1b-82f6b2492517	neutrophil band	neutrophil band	0.562261	0.575081	1
64090d0c-2568-4782-9789-192dd12d34c6	neutrophil band	neutrophil band	0.47876	0.498259	1
d795eae7-d6c4-4e43-a334-3a68baa70d2c	neutrophil band	neutrophil band	0.604339	0.581015	1
00b04f62-f648-486d-a920-236f4fb55bf3	neutrophil band	neutrophil band	0.56416	0.563824	1
1cc74127-88e8-4c0a-b832-2740c4759e01	neutrophil band	neutrophil band	0.665928	0.640474	1
d9044d6a-0650-41c9-aabf-5130993b6644	neutrophil band	neutrophil band	0.442286	0.545555	1
3cba56e8-d37d-4ac1-83b9-2926db901773	neutrophil band	neutrophil band	0.659497	0.623527	1
6e23ad58-6fa3-4c85-bd10-75ad6c55a4fb	neutrophil band	neutrophil band	0.242666	0.356418	1
cca5c1ae-0ba7-4ac8-9019-30f94d2c9f4d	neutrophil band	neutrophil band	0.439135	0.527553	1
b6556ebd-2a6e-4c26-8409-7746813abd97	neutrophil band	neutrophil band	0.539811	0.57692	1
ca05b636-8dbd-4f04-8cf1-526df8dd9eb1	neutrophil band	neutrophil band	0.0498443	0.19443	1
336e3e62-02d3-4280-86e2-a5f4f6791efb	neutrophil band	neutrophil band	0.437411	0.414906	1
a1e45c65-eca5-48cf-9649-a5ae488a9740	neutrophil band	neutrophil band	0.594785	0.515531	1
eacc0087-f0cd-48cf-8181-c68b8cf30294	neutrophil band	neutrophil band	0.382022	0.381223	1
a4199732-d02b-44d7-9383-813366f67be4	neutrophil band	neutrophil band	0.607449	0.561445	1
ccf1fcd3-65cc-4d2a-b43a-990b38523f0b	neutrophil band	neutrophil band	0.529571	0.551376	1
2951c6ad-7e3f-43dd-9b03-a495663dbdc1	neutrophil band	neutrophil band	0.651264	0.656255	1

## Sheet: ViT
Image_Name	Label	Prediction	Logit_Difference	Zeta_Anomaly
0021155e-397c-42a8-844b-6518744ec349	0	0	0.00530314	0.267922
01a6d501-a15c-49df-89f3-551bfe1395e7	0	0	4.94836	0.874599
0362b8d8-5c37-440b-b668-3e6b1b94bd19	0	6	2.3687	0.720374
04732025-0195-4772-bbcb-95f4f9e4d686	0	0	1.52576	0.655913
06cf4468-33d3-4a74-9280-dd10f12bfe99	0	0	1.16243	0.591586
07c5fb70-59ee-48a0-9cf0-20396db12039	0	0	0.500227	0.401635
09a8be2a-e50b-4989-a77f-37e296d1fdb5	0	0	3.06906	0.805353
0ae4ab92-17bc-4ab0-8762-1b22799d5f2c	0	0	2.14795	0.745961
0c1a966b-238f-4f86-878f-04fd736c7ce7	0	0	2.22216	0.658082
0ca726b7-52b7-4434-8e9b-a2c7a95b34df	0	0	4.9197	0.873256
0ef93550-bcc5-4267-b278-8a5159d066d8	0	0	4.48762	0.866647
0ff84816-befd-46cc-93b4-0e71a25c687c	0	0	2.10885	0.73572
11d9d42a-0109-4a2e-b82d-8d0d42a17b2d	0	0	4.28368	0.868657
12aa1c81-af72-4d51-94fc-f2031959a59e	0	7	0.642533	0.207222
1311f6f8-be92-4c35-b29b-d6b0a089da0c	0	0	4.67537	0.860332
1516a54b-23d7-4c83-85cc-6bf0d56b9506	0	0	2.31629	0.763408
15438df1-359e-43ed-bf4f-59a7f03f4b6c	0	0	0.771246	0.207942
155ff8ef-6f5c-43c0-9103-3c36a39ef931	0	0	5.08964	0.87406
158bf372-8ccf-488a-97c3-cfce8c2b6bfa	0	0	5.30392	0.869572
193bd481-4b30-436e-8a90-06a74da72186	0	0	4.40255	0.860713
1a73e0ef-692e-4da7-b2f0-3380a591d60c	0	0	4.96318	0.863935
1c9c2813-b8e5-4c16-b1b1-553f8022ac6d	0	0	5.69338	0.879791
1ce2665a-fcea-4d48-8354-b6101c674344	0	4	1.5845	0.613793
1da398be-25b1-4275-9942-bcaf03631164	0	5	0.337307	0.35863
211e1ce8-f07c-4a71-bd2e-24ec063fceeb	0	0	3.65841	0.81705
238952cd-1346-4530-bdcf-985cd5613360	0	0	1.61077	0.662935
2429283e-3bce-4579-a0df-be1ef33a7ce5	0	5	0.40239	0.36544
245f9656-f94c-4446-a7d4-d2de25c69369	0	0	6.33894	0.883667
246b0e56-5039-413d-a97f-4d6705c79624	0	0	5.16595	0.870875
24c6600f-030d-49ce-9f31-7f572eef43e9	0	5	3.94783	0.849044
2509c723-6e44-49b0-a1b5-2f5fc929b101	0	0	5.59757	0.870852
27ddd8d9-a2dc-4445-9f2c-aeaa484ec465	0	0	5.07599	0.858538
29640f41-6a3a-47cf-a2ad-66d32add15b7	0	0	3.33315	0.820388
2a893868-144a-420a-82f3-09aeff389307	0	0	4.33828	0.838486
2bc8df3b-961d-4718-ad6c-decf75753e4d	0	0	1.6589	0.60227
2bf304e3-f191-42fa-b2bd-86072cd241c5	0	8	0.090672	0.152178
2ce6fdf4-5622-4ccb-b27b-3abe42d5113f	0	4	0.601228	0.394137
2cf789ae-7023-4656-a68f-d83ef7887f13	0	0	4.33645	0.849459
2d226d6c-e00a-4847-9524-57da8b59d89f	0	0	2.41405	0.646964
2e74720e-cdac-4f71-9ff2-89b38d0d75fb	0	9	1.72258	0.584929
2f81c46d-a846-4fdc-a617-2bc840457980	0	0	3.82744	0.842114
30b43ff5-b922-4424-81be-ce4657037d23	0	0	3.32506	0.823652
34a01104-7204-4d2e-97e8-d784b762f0d3	0	0	4.63041	0.870711
35a36833-b1fe-4d3f-9126-9c19011604bc	0	0	2.51985	0.747594
3780a6b4-39b2-4b3c-beb5-f86ea3060ec1	0	4	0.183807	0.172116
37ca7faa-e1f8-4306-b949-fe86536bd0cd	0	0	6.28129	0.880688
3830ee36-6590-45e1-858f-5dd0cd19cfa1	0	0	5.62864	0.877323
3ebc8b8f-84e2-4729-9182-0894d31ee84f	0	0	4.94592	0.867101
3f07ee24-2550-422d-8bd7-6c333abd922b	0	0	6.21599	0.881598
42982d04-304e-466e-8907-b088219f1603	0	0	0.0868609	0.276146
4353a69d-c0aa-469e-9db3-7c35e13a6f41	0	8	1.67745	0.652706
445c8fe0-8c73-479c-8ff4-f048434eddfa	0	0	2.85036	0.774593
447f617f-7c33-49c7-bb7e-f29529dd7fae	0	0	1.50297	0.607451
47e6bb69-dbfc-4974-8ea7-7776673da360	0	0	6.26118	0.880922
48a3f91d-98df-4391-ad4c-713b6cdf987c	0	8	1.65331	0.553244
4ad4bcc1-2606-4441-a338-e603e1c7aa6f	0	0	3.94063	0.835921
4e048283-feea-4f0c-8601-616e82fcb2cc	0	4	2.28891	0.674706
4e473a94-0fcf-4c59-bfc8-eee87b0c8240	0	0	4.23402	0.852772
509b2f3a-db92-4fce-a3fc-92e9399fc747	0	0	1.57587	0.530511
50d61432-7503-418c-9e30-073f00e5b776	0	0	3.23277	0.785674
51213909-6236-4dd8-85d1-43c11f5f5677	0	0	4.8391	0.86539
51d200b9-c63b-48f2-8592-c730fe29027e	0	0	4.83976	0.868775
53a05e09-4e4a-40b5-8847-ce641cdffe90	0	0	1.5747	0.660426
54b1274c-11a9-4686-b77a-1db5277d8257	0	0	0.766983	0.498819
589eda4e-3799-4996-b06b-73421d081662	0	0	3.17055	0.780913
60f456f6-446f-40e0-893e-d8cae87d8309	0	0	4.41055	0.860009
63a3979d-7f78-48e7-ac74-273fa9e5ea4a	0	0	5.88745	0.879992
654f1804-ac26-421d-92a8-97daa962bcb4	0	0	3.60955	0.830025
66a592f6-51e7-4d59-a83a-9c7a83b36391	0	8	4.30419	0.865285
67884b2c-643f-4c02-8734-6f8126e0182d	0	0	4.30089	0.855571
67b6957b-b542-4f5a-b8cb-9d8639e49662	0	0	3.99962	0.859413
69559930-b960-495e-8841-803a0d870c7d	0	8	1.88415	0.695982
6cfd17ce-ed62-4ca8-b412-73d60161f4c6	0	0	6.24095	0.880339
71c45564-9c43-41a1-a13c-6048c451f0ec	0	0	4.164	0.846423
7239a1cd-dd32-4ffe-bb0c-70b449e83f24	0	0	0.109718	0.292842
7a451571-1c85-4b7f-8cda-5563ee68f525	0	0	5.62672	0.881996
7a486fa2-3987-4a29-b09d-cd1f93620e87	0	6	1.56863	0.650461
7a7e0e97-58f5-487b-886d-059afe14ce7a	0	6	2.39479	0.721908
7b2f7140-9194-4ffa-8ec7-e9fec369f798	0	6	0.227175	0.119955
7b81a0e2-dadd-4622-9367-3275b2b95062	0	3	0.601929	0.40183
7ca9e3a5-9c1c-4107-8aaa-8befa56f45fd	0	0	5.1059	0.875918
7cfbd6b3-9c2c-4177-8d6c-151d1e6d3114	0	3	0.986764	0.544226
7e38db4b-51ef-4620-b095-dca7192ee522	0	0	3.4759	0.826663
7ef9ea31-7aa9-477b-b17f-e25bb1d2b1eb	0	0	4.99685	0.869982
7f1b3558-3337-452f-a36f-b5b3166c5055	0	0	3.69122	0.85051
7fa71462-d90b-49d3-a5ae-01ccf1a7dac1	0	6	2.62346	0.777447
80bb94ce-3b1c-46af-89f9-3f6a0f5cd235	0	0	2.91319	0.819899
81a2c561-b34a-475f-b562-836ff847d2b1	0	6	2.44311	0.773378
82fc25dd-c56b-415e-8e44-9d2ce6249d58	0	0	5.99428	0.881262
837ad7be-a3cb-4548-8a04-f9138abf04b8	0	0	5.18012	0.869911
865c241c-504c-4aba-8a4a-d584443c8f99	0	0	0.220438	0.334638
88917e34-961c-4cd3-bdcb-d20294edcba6	0	0	1.14144	0.486709
89fe15eb-093a-46bc-8d77-7105d5f478bb	0	3	0.171421	0.0659517
8b96e0a3-cd5b-4278-aed1-56550ff08058	0	0	5.40888	0.869294
8bd188b4-5158-4393-82f4-4041d1b43dfc	0	0	5.80396	0.87795
8de19203-7e4a-437d-a973-5c501a1e00c6	0	1	0.85377	0.384153
8ea80a7d-e863-4ebd-b801-6f112ede4f86	0	0	0.384286	0.3927
8f40fa8f-f405-4f1d-82eb-4f5e38e7fb9c	0	0	6.37618	0.881197
8f8aba96-6355-4211-b6db-4723010a697a	0	6	1.95825	0.685079
8fc36bfc-0d73-415b-bd6e-0d66b05a4e16	0	0	6.81073	0.884083
91985ca3-3cc1-4b6d-a6ee-2c2a96587f18	0	0	4.80166	0.856307
93897417-2135-47ce-ac05-affdb15fbd16	0	0	2.39741	0.642443
94c67976-b3b4-498f-b081-102545940850	0	0	2.99974	0.818771
96715dc9-577a-4055-919f-7f9f9f8fdbe7	0	8	0.854257	0.483002
970f3c55-a44d-41ec-8a0a-595833951add	0	0	3.22353	0.825737
981475f6-7cf0-4cb8-9830-d997d75c12a2	0	0	2.1661	0.756017
99e08e23-0138-480b-87c9-286d0527877a	0	0	1.47696	0.571079
9a44cf9a-fa9f-48cb-8452-b09c85dfad78	0	0	3.77599	0.825378
9c3b8700-13de-423c-a2ac-8b4182bd0c89	0	0	3.20776	0.824874
9de4cda8-7d75-40b6-994b-c038d0754d1a	0	0	3.98917	0.841553
9e38348e-3023-4272-a006-7a7e3552567d	0	0	6.86712	0.885042
9e8ad6bb-1e8a-404c-9d50-5287374e426d	0	0	1.89457	0.562372
9f551661-a538-4561-aac6-f7f4b429007d	0	3	0.529209	0.428546
a0f4e216-2d2a-4b47-aec0-5a1c62ceecc6	0	0	5.46789	0.878624
a1498f99-565b-4ac7-9814-9f29a32e904a	0	4	0.295712	0.21841
a2061272-57cb-460d-9dbe-ece1635f2fdc	0	6	2.3805	0.762855
a24ad361-95c4-43b4-8f61-9279a4ac4576	0	0	5.01441	0.864137
a27ecb90-108e-4753-a575-d0df3589d12e	0	0	2.20267	0.568165
a28ac1c9-8b45-4ba2-86fb-a48b29a344b0	0	5	2.68961	0.796951
a2f3cd5a-11d4-4f7a-934a-f8fb73b6839a	0	0	5.94643	0.879728
a5b41eea-f7ec-4eb1-aaeb-86d8d2a5e2a3	0	0	6.28904	0.884206
a5f05ae7-4e9b-429a-ac5f-129c341126eb	0	8	0.495771	0.404587
a64620e1-f305-4eee-87c0-b11c0405c6f2	0	0	5.41368	0.874768
a7f530cf-aa1c-4d73-8600-20323e115989	0	0	5.04832	0.86997
a84f6201-e742-44d6-9540-96d953097c37	0	0	4.87696	0.871529
af4c52df-52af-49cf-b111-b47de281cc65	0	8	1.35828	0.621096
b36d6920-bcb4-4ba0-909d-0eabece9d850	0	0	2.1298	0.749015
b6245486-45f9-4328-a195-273d95aba4fe	0	0	2.40476	0.780949
b6645a2d-a870-419b-abf2-49bb0aba5740	0	0	2.50502	0.718806
b6da1475-c80c-461d-9d57-a85d491900c5	0	6	0.705157	0.341526
b8d00c84-5472-471c-b18f-a378fcd23304	0	0	2.67256	0.726174
ba4138e9-09a3-4b07-9f96-6580b688b3b2	0	0	0.933431	0.499805
bb6dcabc-f49d-40aa-bdda-e58668dbc473	0	0	4.69498	0.868568
be785001-bb3b-4c66-9f4f-83513c0a5930	0	0	2.73299	0.807687
befaadb8-ab56-46f7-868a-cfe0d4bfe4fb	0	0	3.68069	0.839682
c0753225-7366-40f3-a9a8-4ab71b60a349	0	8	1.56649	0.593003
c3a50da1-9ae6-412a-af0a-0708a244572c	0	6	1.7644	0.692466
c4b442c8-fc47-4b7a-83be-fed1f74b87a2	0	0	6.10986	0.879798
c62aaa8c-4b08-4f64-8a57-3108563a2f52	0	0	5.04671	0.874795
c66257ed-4f05-4aad-8e71-b4636a7dda61	0	0	3.71689	0.810269
c7cc98f7-6c25-4a05-9503-4009cb7a74b1	0	8	2.57712	0.661045
cb6d3191-b37b-4494-8647-6d18e56dcf3f	0	0	1.64991	0.560448
cc5bead7-5c75-4482-b81f-2fe7ec0d36d0	0	0	1.7718	0.659147
cd08ded5-8185-46c9-b057-1ce2d46de91b	0	0	6.25387	0.882208
ced02656-3711-421a-b83b-a4742d394a20	0	6	1.87844	0.711854
ced07c2e-a632-4ca6-9421-03debacbd5ff	0	0	4.75763	0.865385
d2f7f4f7-705a-41c7-8b87-83d46761688b	0	0	3.49523	0.816045
d3454279-10b3-4478-893f-8f3e17105315	0	0	1.51531	0.656142
d49d4c3e-26de-4f85-b8ec-b13ee8de04f8	0	6	0.704336	0.310553
d8b7efe3-4dea-4c9a-934a-f6c0f84dd16e	0	0	3.3258	0.785552
d8e42c56-79ef-476f-b672-a0dd49727b89	0	0	5.08132	0.86315
dbe3ada6-316d-4215-960f-e5153bf80408	0	4	1.44374	0.567872
dc7d92d0-726b-4b4b-b98b-842bdfdf45bb	0	0	4.50183	0.856289
dcc3d9da-b06a-4d29-b2f3-594c63ab9b53	0	6	0.897815	0.307008
dd872897-b45e-4572-9fb8-eae47ee696d6	0	0	4.13913	0.835284
df44835f-e513-458f-b654-4e2c7a493b83	0	0	2.68246	0.794441
df6d117b-be22-48c2-8a63-6ac718d40b27	0	0	5.13504	0.86861
dfb594b9-9289-4e9a-9180-5b6163404098	0	0	5.702	0.880287
e0755913-5fec-437c-aa9d-6bae63d277e4	0	7	0.0223997	0.0822663
e44c595d-4b3b-490a-9aca-9801d59e9724	0	0	4.86276	0.871408
e90dd6d9-7e59-40ac-88c8-6a3a7a51b43b	0	0	3.80696	0.844689
e94a023a-a203-4839-b56f-1c8079bac804	0	0	5.25129	0.866872
eadcd703-32d4-4139-ad89-0c62cf3d6e36	0	0	6.2502	0.881986
ec117b90-60a3-4cae-98e7-ca1fce30d698	0	0	1.37967	0.617496
ed14d53a-27cc-47c3-a335-edd9f09a6dec	0	0	3.95078	0.846516
edda00ca-45f7-4b9f-81af-cc20bc591311	0	0	4.94724	0.869483
f359ce0f-871c-4470-bbad-541f63fc0376	0	0	3.73714	0.840693
f913d020-4a1f-4c2b-85e4-91ac602f7317	0	0	4.18349	0.84319
f94de9b0-aba4-4e3a-a7ce-fda5d51c29fe	0	0	5.73079	0.874742
f9f205f6-1418-4180-bb02-214daadc304f	0	0	5.29738	0.871886
faa10f7e-7cb0-4ba4-824d-01827e5a6d1b	0	0	2.4386	0.774623
fbafd54e-70b3-4d9a-9d40-96b50ee06684	0	0	3.29958	0.83004
fd6df69c-949f-4b19-9d12-f6aa7a259e2c	0	0	1.24793	0.579263
fd7496d2-dd79-4020-ae18-5c4740cc3d92	0	0	0.89332	0.502429
fe73cca6-70eb-431f-909c-5a8e20eb71b2	0	0	3.34765	0.817152
0a66d032-e3f5-4e31-99ee-0c5082eb18f4	1	1	0.87362	0.407011
1fc8222b-2a10-4fe9-a7f5-fa05c099e723	1	1	1.92723	0.722323
26da4625-5cd5-44d8-9e16-3cea6c34f48c	1	5	2.33264	0.705266
27b6982c-e232-428c-98f9-b868c750647a	1	6	1.14192	0.343783
28a6dfe6-e9cd-4a42-aa52-5393e087c1a5	1	1	3.21795	0.823073
28c69f9d-2962-41a0-9849-8330f7ee3141	1	1	0.919254	0.506036
28ea2ebd-971b-414d-a238-d684b0beda94	1	1	4.75891	0.874498
58934d4d-bffc-4531-a560-253288be5505	1	6	1.43296	0.60925
58b64c7a-8765-499c-8222-9e8f1938c643	1	1	3.09264	0.829561
5ba21a12-4c47-4012-a366-49c3a3dea0ec	1	8	2.03511	0.727789
5f5382e8-63c0-4a31-8aaa-235d8488b4eb	1	0	0.0463362	0.0857674
63c76159-bcf0-49cf-8b58-5ef5da77bb86	1	0	0.214271	0.318148
65917a72-70e3-4429-b6bd-07a7491259a3	1	1	3.47683	0.831042
6ac2c382-76aa-44a2-be0f-9d4fb2717fcd	1	1	4.94916	0.872854
6bc86d17-a713-4d22-9a28-83d95cc09dea	1	8	2.39381	0.673912
6f78f75e-ab2d-403f-97a0-5e27e75601bc	1	1	5.21014	0.875921
7bcc17fa-7000-44ef-99aa-b6aa3e88ca7e	1	1	3.96441	0.849253
95685de4-93b1-4ac0-b06c-b25a0357ab13	1	1	3.15448	0.83565
a68c51a8-14e7-4d49-8e42-8a5e4fb60883	1	1	4.39547	0.866509
aeb56a33-0372-4e31-87f9-ca2fa9a65b83	1	1	2.83212	0.781283
c81470f1-e574-4651-b180-f86790977869	1	1	1.7757	0.607332
e05e444c-b0e6-4921-9599-3fb85e466313	1	1	3.98816	0.850761
e4f61673-e28c-4b7a-8ea5-0665b755d019	1	1	3.00298	0.779379
e8da0955-e558-449a-a416-1a6e86d46b97	1	1	2.00628	0.726944
eae51ca4-298a-4b32-ad67-d2cf430c2cc4	1	1	2.87873	0.772444
fdc5c606-f705-41a2-a2f7-9ca791b8c545	1	1	3.44722	0.821271
ffe7a842-94a2-4acc-a35e-d4c9e505e9c4	1	1	3.38539	0.820882
00c257b4-9dbc-4d62-adad-d0353cd1973c	2	2	0.220775	0.28451
343078c4-0bd7-4cc1-a00d-aff31c751175	2	2	0.243157	0.285089
3932fecd-1c65-478f-8100-41db5969d2b8	2	7	1.25807	0.569919
46a22b16-4d2c-4226-bd8e-93defcadb18a	2	6	0.597095	0.352141
5eec7d4b-eb5e-4258-a86b-0b692f83e70f	2	6	0.0782556	0.1531
625a635d-4a86-4d3e-8a26-8f1166cf8111	2	2	0.147759	0.304496
7371633e-608b-4440-8bc0-d27d203f5d70	2	2	1.00721	0.488924
739c504d-3545-44d6-957f-b9521336a36f	2	0	0.722497	0.342327
7aeff956-d114-4d46-b0df-e3c0f2b8ca1c	2	2	0.0964892	0.292697
7c85a134-5bf8-4df8-9176-c082b38338bf	2	6	1.03122	0.525685
7dc4d516-412d-4d88-b11f-b36faaa031da	2	2	0.415107	0.21912
8b6011ea-3e0b-445b-818a-a9b68ed67df1	2	2	0.583032	0.401782
ab27b263-6727-4bfe-8d60-5e85b34f559f	2	2	0.485322	0.319622
aca6d024-2ffb-4e9e-b092-57ba70d94524	2	0	1.21053	0.473122
acb2beaf-b0c3-4614-b60a-84acc92868d6	2	6	0.3618	0.230831
bd4d75e6-f837-4603-aadb-dd329c829b5e	2	6	1.21695	0.449722
e34d7e90-acb7-489c-af71-e3622a7f3653	2	6	0.850756	0.456728
f4616068-e41d-4e96-baa5-de6c21fbfa94	2	2	0.648843	0.438056
f742b20f-5a2b-4b11-b09d-d2fba7450de5	2	2	1.02333	0.514575
fc595c1e-31f3-4c5a-b468-d59647557229	2	2	0.40389	0.245373
05272a11-d8e5-4832-b775-d5b76405b292	3	3	6.36375	0.885629
0b79315d-918a-4047-b071-9be9eb9495b2	3	3	3.70976	0.85574
156ceb7d-1967-438f-adc2-b5d850e7aebf	3	3	6.36681	0.884983
1bbfcc84-8db6-4c58-ad5f-8536c7cd33f2	3	3	7.05686	0.886641
1bd1b9ed-37cc-49a8-bc81-39feec78cb66	3	3	4.84846	0.875671
1c479b40-ebbc-45a0-a1c0-ed3152418ee1	3	3	6.75077	0.886217
23a183ce-6921-46ab-8025-ae2dd5893e6a	3	3	4.76614	0.856836
292475d4-ba24-49e6-8c08-fcf82bb07e09	3	3	4.10933	0.860016
30a5fd58-7560-4476-90d6-8d420fff15cd	3	3	6.02348	0.883204
3e4fb636-1916-4122-8c92-79efd0d1ad3e	3	3	1.84122	0.687222
3eddf632-d660-4ae6-96e1-807a6e494851	3	3	4.4613	0.869388
4949eace-f406-49b6-837d-217996fa836f	3	3	4.36733	0.870853
4b0e09cb-ac5e-4ded-a2f0-50168d8ff9a7	3	3	3.22449	0.834829
4f929fd5-7884-449d-9462-7df0636d6f71	3	3	6.15255	0.885015
52ba4e63-5b1d-4dd4-bf6d-c8e66f665fb7	3	3	6.53554	0.884803
63b97f67-b8c9-4210-b6f6-140abd553b32	3	3	5.3238	0.879548
664ee1d3-d2a9-451d-b0c7-6c9e75d473e2	3	3	4.06104	0.865708
761839c5-40bd-46fa-a973-1b1bee02f591	3	3	6.26781	0.88433
76413fdb-db10-421c-b710-93146c831f44	3	3	5.50405	0.881379
77209ce2-1cc7-4296-8989-35fb39d5050a	3	3	6.76096	0.886364
8e53b37f-6ffd-4892-bb6e-d282e9ef5d29	3	3	6.11496	0.884381
939b1ee5-c391-4d65-bc83-3f1040504ac8	3	0	1.86659	0.690693
949a4bd1-d351-423a-805c-b7b780227756	3	3	4.35682	0.864701
9866935c-c1f9-4437-a3d5-3cdb4e9ae004	3	3	3.70999	0.855897
9dae47d0-aa10-4d5f-9d7f-a4f03dde5481	3	3	5.86234	0.882122
9e3581e0-30fe-44f9-9817-9164fa3adb26	3	3	6.77893	0.885744
9f00401b-c5c9-4f71-bd71-ee0eb13a0c09	3	3	5.31916	0.880681
a31d63dc-d368-4ae9-8a5f-f5237cea5a92	3	3	4.83327	0.877916
af11bb1f-6416-46de-b551-100f8860b87a	3	3	6.17564	0.883881
bf3257d4-e997-47ef-90ef-abb6c8e6ff34	3	3	4.8004	0.87538
bff03f2b-d00f-4c73-912f-635ecc90d677	3	3	1.88368	0.718929
c53c0219-de1e-4467-98bf-72996ce9b354	3	3	6.58245	0.885646
cc9c5dfa-5913-403a-b0cf-132f8e82da2b	3	3	1.61873	0.686256
cf951a85-2960-4d10-a2ac-f425af704822	3	3	5.38816	0.881537
d1fce291-4482-4f80-85d8-00f470d21e35	3	3	6.34025	0.885078
d9b130b6-c286-4c46-b65a-d7413f193e6f	3	3	5.95987	0.884546
da15ce70-b21a-418b-ad46-bf8e47e25b74	3	3	6.47771	0.88558
dbbade5b-e57e-4862-90a2-28f6ecd6349a	3	3	5.97528	0.882783
e0b5d4e5-5174-48a2-a5ef-47bc9604f3a4	3	3	4.99168	0.87802
e19a982a-9336-47f5-8e58-11a69024f340	3	3	5.05229	0.876304
e342969e-f600-4613-b24b-acee8d6dd149	3	3	4.5722	0.873169
e418732c-7ae5-4465-8ced-343702681807	3	3	5.11053	0.878267
e423ecb9-f7b4-49b0-bae3-530716cafef1	3	3	6.62483	0.88592
e603e73e-3abd-47a5-b057-59aae6269f3a	3	3	0.593721	0.455455
e7d8d1fb-44d6-459d-ad74-ace2abe65455	3	3	5.5908	0.882217
f5a31027-bc68-4f2a-bdbd-92adea735e2e	3	3	2.30464	0.776563
fb8ce396-825f-412f-aac1-aea46fe5dc5b	3	3	5.87947	0.88201
14b13f7b-5458-4a2f-98c1-ee803c615f5f	4	4	3.59025	0.848279
14b5080e-9328-438c-b0a6-c79f4aac8e29	4	4	4.12074	0.856273
23005945-595c-4707-a272-bbf3f72b168b	4	4	5.05416	0.871549
279d6a33-2389-42cf-8387-e26a43a8d95a	4	4	5.21596	0.872969
35b7d88d-b3dd-4b19-b9bb-b989c8e0cbb8	4	4	4.56046	0.861347
395010b1-974a-4284-850f-3c3fa784cd11	4	4	5.20411	0.877006
3d6369bb-b915-4fbc-9df4-e244cd1b9f38	4	4	0.464761	0.309728
4af735fa-8525-423a-8208-51a0341ce6c7	4	4	3.89323	0.850797
4b6e1dbd-fa0f-4313-8248-09bf2f13dc59	4	4	4.94418	0.864353
4b7e926a-1abf-4642-8be9-8fc324098fbc	4	4	4.91006	0.871341
4e70fc53-0deb-4583-9778-d03e7bff6963	4	4	4.77516	0.869954
6b1ac041-6220-4188-9907-58891e9100e0	4	4	4.98033	0.871295
6b231db9-2e8f-4cf2-95d6-8c2275df4267	4	4	3.36591	0.821789
6fa728ad-d905-4a49-9f1b-43b78f7310d1	4	4	5.33478	0.873473
71c6fae0-b014-43db-a184-b49892e06a2c	4	4	4.7797	0.873521
79a27dd8-68c6-4756-bdff-da6ab9f7f617	4	4	4.30565	0.861581
7c998bb6-d43e-4dab-984a-91d21ae4180a	4	4	2.80942	0.789329
7d935376-a190-4863-b458-22c28fe9de40	4	4	3.57939	0.837668
8927ad0a-99ec-48ed-820c-d11cb88ebcef	4	4	4.29644	0.864429
89ccf601-114d-40fd-9b4c-c618f28345fb	4	4	3.33107	0.832907
9c9b791e-0ed7-4c44-9e59-5deacfb09eeb	4	4	3.31989	0.828569
9cbf096e-db0f-448a-b302-e8ac713e1c3d	4	4	4.72673	0.869477
a4749b2f-5e61-4205-8023-c0f0b3d3768c	4	4	1.6155	0.65901
a5b25358-a8d9-4456-a8f6-4811ae03a3e1	4	4	1.22411	0.507334
aa85bb80-59a9-44ed-89ff-de34578db078	4	4	4.36088	0.865739
ab9b720b-e16b-45f8-b9b2-5c13c208c118	4	4	4.58999	0.862255
adcc13a0-3af8-406b-a4b8-20b9e7d66c96	4	4	4.37088	0.851507
aec68a57-ad26-494c-a58a-d35b96210292	4	4	3.49348	0.844745
aec693f5-5526-4028-978d-0316e774ec56	4	4	4.51125	0.862095
bb9e0515-325e-4ae7-a3ef-dbd2170d88eb	4	4	0.38101	0.202547
c8f55ad7-c7f6-4982-98b7-b403be9310b2	4	4	2.37112	0.694273
ce36284e-c67b-4ff8-98af-98c1dc974a20	4	4	3.98429	0.857981
e4ba3bb6-d9ae-423a-9a2e-0d36367edd7e	4	4	3.05588	0.822812
e6b8762f-92d3-49b4-92bd-e6239d85b628	4	4	4.78595	0.866622
e89d3ac2-faee-40df-98be-e3e2d281e502	4	4	3.95112	0.853901
f292a98d-4398-4cbb-a890-5cf978bcaaa9	4	4	3.95198	0.854511
fc86214a-70bf-4bb9-bfae-ab12c331c9ca	4	4	3.74549	0.848915
fe279f78-1044-45df-a993-41ea54fd2012	4	4	4.8814	0.87115
08f44d71-7a8d-4c7d-b125-94f62c6dfc70	5	5	1.57421	0.664214
0d320c79-9704-4d38-b653-0e2838db0d04	5	5	7.92829	0.887992
0db014b2-a0bf-4e3c-8e61-78a136fad607	5	5	1.43469	0.607018
10fc2177-5c53-4710-8086-c275cf3c60fd	5	5	2.61852	0.717261
140fd06d-1701-41f5-a54a-38870390431e	5	5	5.54487	0.881588
191cfc21-1f0a-4e96-acc5-8252a73792b1	5	5	1.67519	0.692131
1c272bf7-f3fb-4dd6-b449-5a317e41c6d4	5	5	3.95178	0.837406
1e0752c6-86cb-4da6-9b49-6795acddfa4b	5	5	2.14793	0.752507
28165e99-6b3e-4b53-860f-0816ea065372	5	5	0.516373	0.412333
37cbdb34-7a07-4d72-9040-d764f3987b25	5	7	0.146969	0.200657
38ce30e1-ce13-445e-ae11-877e369f26dc	5	5	3.4806	0.825299
3b311865-7987-4156-bd82-5220672cc33d	5	5	4.12174	0.853922
3fe57d8f-ab93-40a8-be00-6a08b949991b	5	5	0.0905566	0.300486
5edfdfda-c3f0-44be-a3cf-f0053e48f21f	5	5	1.92353	0.687005
5f45e38b-7d94-4b6e-8946-1b5fc252e17e	5	7	3.01425	0.787248
669d8c26-8cbc-4731-933c-0ae2adf97595	5	5	6.96229	0.886481
675443fb-f3e5-4420-881d-0e400723b5b2	5	5	7.44309	0.887095
77907f08-ac71-40f1-b069-8ac535ebde57	5	5	1.10608	0.458125
7c113aec-eba0-417b-9f57-05eba540f712	5	5	0.338121	0.237569
7de82445-f8a5-484e-bf5f-1c8019bf9553	5	8	0.0532801	0.121639
82268b96-0585-4603-a4c5-13041c1ed8dd	5	5	5.69902	0.876138
88fead10-b8bd-4b5b-8732-45690a892d3e	5	5	5.39136	0.872613
9ac91d17-4c65-421f-902c-753a30713f0b	5	0	1.67046	0.655126
9f21625a-5a77-4f42-a694-f1263cb1f8d7	5	5	5.58525	0.878908
a6f91f19-2176-4ea9-943f-fbf4f70e70a3	5	5	1.49437	0.56076
aa7a5416-0cd5-43a5-ac1e-59efd82cf2af	5	5	3.76464	0.840301
ae21c496-def0-4e35-8448-84b7857ca8f4	5	6	0.902407	0.42202
aea3924d-d94c-4476-a3a4-6b9f4f3c1200	5	8	1.15769	0.502401
b0164f99-9c9a-4857-b220-7eba40ffdeaa	5	5	1.71485	0.664984
b53521db-aee7-438d-b2c4-e4a591ac06ff	5	5	6.50725	0.886077
bb088372-6aaa-47d9-853b-2eb97a074bb3	5	5	0.0431926	0.206275
bdb821b2-4709-4ec7-8326-9a2733533b81	5	5	0.218478	0.201318
bffca9c7-bce2-4b9a-880e-78f164154607	5	5	4.1873	0.858275
c519311d-2f30-41e1-af9c-f7b913c7454c	5	5	7.96467	0.888032
d340a875-5fa9-4577-b487-8c9a92566cd8	5	0	4.74097	0.852734
d4c9ff43-932e-464f-b601-5340f59aa476	5	5	0.528458	0.308572
d8d72178-646c-40f4-a427-3ff8f164e24b	5	8	1.63934	0.607151
d8eee632-9642-485f-b309-12406ea2e31e	5	8	1.86975	0.704003
d9de5c52-20f6-4cbf-b6db-c3af01efe3f2	5	5	5.24813	0.875254
dd55fbb6-3f28-4c15-88a0-c8d2e3a07490	5	5	0.540204	0.358694
f123e07a-32f9-4c6f-bcd7-94c4515932d6	5	8	4.1705	0.858912
f2b5af5b-53e1-4d32-a8a0-a507f5a1233e	5	5	2.78568	0.811884
f5712423-8dcc-4fb3-be2d-a7272f0293ad	5	5	4.09019	0.83513
fbc6905a-64d8-4a49-944f-4bba5835ce47	5	6	0.0995389	0.0448911
0009b317-2f29-402c-b51d-b53de26f7823	6	0	0.221332	0.243554
018c3fb1-d9bb-40fd-954e-988365e15092	6	6	2.42743	0.743628
01a6e6b6-e59c-47b7-b992-5327a81e3f3c	6	6	1.28148	0.590758
041d6a8b-e5bd-412b-ac30-e14a554404cf	6	5	0.320155	0.231875
0455da22-22e0-431d-bbb7-ae4bd6866f3b	6	0	0.835111	0.487276
04ca4c40-36fb-47ec-9cdf-0261edc41756	6	6	3.2586	0.783058
08019c7f-a5b1-4b83-9a30-0d7b68d5a9a5	6	6	1.49138	0.620449
090f0c3d-ce8a-463e-b7f8-21d7adce0135	6	6	2.43532	0.764936
09499f41-7528-463d-973c-7b30fcc3e7f4	6	6	1.10471	0.505015
09a3f03a-5f5a-48bd-8068-5132d881ac5e	6	6	2.44874	0.70105
09e95e69-59dc-4a8b-b7ba-d1567d32554e	6	6	0.639358	0.435794
09efd1c4-7dc4-4f28-b3ad-985b0b1b4c6e	6	6	3.26389	0.82454
0a07bb03-6c68-4a2f-8547-670edcaf596f	6	6	4.02578	0.855427
0a348a0e-0edb-41bb-9f32-29d61f0048a3	6	6	1.32813	0.611485
0b63564e-97f2-4597-8ddf-de3568c409e0	6	6	1.72224	0.47777
0d626c67-b52c-4d8d-83f0-0525b32c2f46	6	6	3.01133	0.793211
0db0e2bd-8251-4d9d-bcf5-01033db4151a	6	6	3.46074	0.84109
0e31840f-f239-4ab1-9106-3373dcfed899	6	0	2.25909	0.680499
0eee460e-b3a2-4e11-83b7-f18ddd2283ba	6	6	3.28529	0.826657
11b7f236-4b0b-4563-aea3-1a2b6cd97293	6	6	2.07715	0.632525
1200bcf4-cd41-415e-9f35-ae456b9be939	6	6	2.71074	0.794283
1326bc73-6026-41f5-a999-74d9ed169b52	6	6	2.94038	0.813501
1521724d-9efd-4d49-baf6-64c4865bb44b	6	6	3.82026	0.839651
191997eb-045f-4e2c-804b-d8b47bb6e65a	6	6	0.910551	0.412591
19fb0ff3-b35c-467b-87af-c35ce13dec2c	6	6	2.30829	0.739456
1a17f646-42fc-4b66-9030-c03c3d7980b5	6	6	3.11287	0.768169
1a25d03c-2d0c-40d2-b467-56720d38e483	6	6	4.42508	0.852534
1ad4bee8-1dd7-488e-8117-144b4e9e387e	6	6	3.89679	0.852591
1af0dfc8-0b30-4453-9843-60e5920d63c0	6	6	4.63075	0.868715
1b8f4d60-f735-499a-bfcb-f24907fe0f9f	6	6	3.63523	0.80849
1d078c0a-0a0c-4eaf-8f3e-f1507c7d18a2	6	6	3.22711	0.828428
1e723d56-942b-4808-89c3-af313d554b37	6	5	0.0414855	0.17933
20cc9bf2-dd14-4162-85db-c76415a9badb	6	6	2.59868	0.792069
20e96937-ea30-4bbd-8024-4b494f034bae	6	6	1.65552	0.658225
22db71c7-3104-4619-9352-2e18cc6f7921	6	6	3.8575	0.852271
22e3f471-ee19-4dbf-88ca-fbf104b73723	6	6	1.86533	0.696222
24ccf59d-d894-4ee9-bd31-518db603f2af	6	6	3.71146	0.835532
24fe33e8-5cfc-4432-8aee-65840a5e7b9e	6	6	2.04771	0.697776
25abaf59-7ef2-47c0-aade-4ad3de27b0a9	6	6	5.11243	0.862394
285b1001-df14-47c7-b1ef-42dc0dea9ee3	6	6	3.70091	0.8212
2a4e9d35-91f4-4ea7-b050-e3aa485c2259	6	6	3.50799	0.844658
2b862c99-34bf-4134-b987-95df02594eaa	6	6	3.50805	0.840107
2c61e9db-0d7f-4838-acf7-27564fc00c91	6	7	0.375628	0.231329
2dc223bf-fb48-477d-a3f1-f72d41a5348e	6	6	4.29534	0.861482
2e16b1d7-6af9-4bdb-96e4-766952b77d9d	6	6	2.53209	0.740725
2e27999f-1c4a-4cb2-952f-f0144d562abc	6	6	2.7409	0.725738
2ef72b18-a40e-4416-af94-5ef3b6871b77	6	6	3.29157	0.829827
2f102600-77ad-480c-836a-c4b51492cb12	6	6	2.51189	0.709217
30414a0a-923f-4cd0-8c17-67e69e664ce1	6	6	2.64929	0.74749
30b5252b-d0ab-4537-b8c3-3124239c5f4c	6	6	2.40003	0.714016
32101785-41c2-4453-a069-aeb10187d05c	6	6	0.841456	0.510855
3282c335-7e70-40e1-8b5a-47f6e100f595	6	5	0.831398	0.493992
3a573905-90e6-4a20-afb0-70a263efc1c1	6	6	0.173045	0.259094
40a9064c-f6e3-4aff-8d0a-89d54f8552dd	6	6	3.48429	0.826217
412de978-39be-47b8-aafb-e386dedd3d27	6	6	3.71533	0.850422
436ccddd-07c1-45b0-a20a-7562f7b64fa8	6	6	3.32325	0.773233
439ba0e5-d25d-4f7d-a77b-8acc8e5cee2a	6	6	0.53967	0.361137
44a68bfe-50a9-4e2f-8a0a-cc5b7347940e	6	6	0.863851	0.290089
44a8e772-0f7b-4d06-8920-4b95d04e8a56	6	6	2.87638	0.812114
46a5de58-d309-4da1-89d9-aa1553c57a08	6	6	2.31879	0.741468
46fef602-159a-4051-9ca6-b61258c8168f	6	6	4.33439	0.84924
484b5f47-bf27-4cca-9bc5-d05f52135549	6	6	2.22445	0.696551
492a6175-41e9-47d1-866d-63671e09072e	6	7	1.20253	0.528684
497573d1-999d-42d6-bbb7-c47991f8f926	6	6	3.44093	0.837496
49e12162-dd0a-468e-bf12-7f4403989dc1	6	6	4.10921	0.857385
4b9a3e8d-e72a-484c-92e1-6eb08217b891	6	6	4.20708	0.861566
4cc8d637-ac93-47b5-bdf8-67446e2f8679	6	7	2.78552	0.785973
50e552c6-5394-4877-9dc9-f882ce4dc193	6	5	1.04212	0.549587
517018fb-2614-422b-8982-69a40bf52780	6	6	2.1197	0.617471
536855d3-0b1e-415d-8ca8-80b5a0124fb6	6	6	2.69089	0.782305
567d04f4-dd47-4caa-b3ce-4e22838ee083	6	0	0.100915	0.282764
56ca1d8c-6dbd-4668-a483-af208def0559	6	6	4.12232	0.84953
571f149f-185a-450d-9ef1-d53e6123509e	6	6	4.77209	0.867966
57aa4107-e61a-4e00-a1a8-5d9765c69535	6	6	0.318208	0.345443
5d17a2bc-866e-49f1-b0f0-d0c4f71988e4	6	6	3.98005	0.852674
5d56c845-d6fe-4abf-b0ba-9a3f98504ae7	6	6	1.5178	0.612429
5d685805-298c-4bc7-a98a-16b71ce2dc1d	6	7	0.457135	0.179752
605a38db-1b0c-4200-adea-d498f2623ff0	6	5	0.0825741	0.173094
60f86a12-57c3-4d0c-861b-4a116defce96	6	6	1.93859	0.701759
62d1ef9c-5239-4eae-a492-109c992296ea	6	6	4.51546	0.862002
6362cf74-0434-4960-8773-2ffe2d92534c	6	6	3.04909	0.799482
63eca559-827e-4b9c-a67f-bcc7a9a00bfd	6	6	3.20073	0.829904
65be23b7-ac84-4f32-aef7-fedbb6ddc389	6	6	3.43671	0.810766
65e81423-e322-45b2-87fb-8512c8ce5002	6	6	4.67765	0.869155
67edfdca-2355-45b2-a9be-90b1ade36a12	6	5	0.523621	0.419703
68a94bd1-274f-417b-8f68-2a7447e7f659	6	6	3.53699	0.831869
6901c07a-48eb-451a-98b3-4871ad85f099	6	6	2.81626	0.813063
6aa27595-23bc-4634-9f1f-747e366a7708	6	6	5.5536	0.873778
6b07a9b7-a36b-4a9f-b43b-6a311a144236	6	6	4.79122	0.854756
6e5ddcdb-3ccd-4180-8d43-9268716afd5b	6	6	1.49594	0.620063
6ed0e1a9-76d9-445f-9ce6-5be2b42d4297	6	6	3.2857	0.8153
6fab55df-9ad9-4519-97a0-2b101f4f4009	6	6	2.31724	0.756971
6fff1248-07bf-43b2-bc23-689553197181	6	5	0.948145	0.472577
702eda67-30bc-494a-81be-100e4c58cf05	6	7	0.313902	0.326597
7264be58-5a14-40bf-851c-645da676e5c5	6	6	2.77746	0.752559
7424cc7a-b3b0-4ff8-89b7-52428844e5bb	6	6	3.28757	0.803128
75c8d56f-984e-4157-b18b-420f5a8de1e4	6	6	1.12423	0.541373
76d8ef49-3e2e-417c-92b9-8b9058a4ecd1	6	6	3.81444	0.829203
78025d58-d993-49f9-998c-eb8ffeee0845	6	6	3.34499	0.828744
7806a188-1c52-4fbc-a87e-6f752f911d81	6	6	3.84069	0.854679
785e87bf-00fb-49c2-aefd-c01f80cbf1a1	6	6	2.98725	0.817774
7cfa5d18-9990-4588-acc2-1e0fc9163da0	6	6	4.18451	0.852592
7fc1eefd-1ba7-413f-96b7-71a9870dc4d6	6	6	2.12207	0.732739
815b8fbb-0f1a-43e1-961e-5cdf6b173b14	6	6	1.54122	0.620741
8215b11d-4f50-40ec-b172-397d09c48190	6	6	2.03432	0.655932
83c9f4b3-0b5a-4761-9410-2c231e4ba00d	6	6	3.29411	0.834458
844e6e6c-f868-48e6-9f2a-516b7ec5b79c	6	6	3.37273	0.826917
855b8723-be99-4b3b-962b-0b2df15969f5	6	6	4.83742	0.872259
85ce0957-a492-4e23-9e80-5c270b76a789	6	6	1.12886	0.537862
87107bc7-27b3-423c-b365-6abd52941044	6	6	2.73525	0.76096
8770bb27-7dc5-4f32-9433-ace9687e4559	6	6	2.05354	0.702599
87c18994-a1bb-4e38-8e84-bafe25f4dbd5	6	6	3.06955	0.821625
87c3dfc1-1705-44ab-9b3f-0b29d0a4328f	6	6	1.69472	0.560837
87f972ee-a740-455b-92e9-7bc086ea820c	6	6	2.10204	0.637642
89c1d96e-dbce-4b8e-964f-52daad14f373	6	6	3.62496	0.825121
8eab9e6b-e52e-45d9-a081-c84a6c1f25ec	6	6	1.16916	0.426846
8ec70050-2f6a-4c04-adac-3456ba3fc07b	6	6	4.35616	0.858401
8fe964d5-6c21-4f87-9835-5a6cade78cd7	6	6	3.83591	0.849785
92b96749-df34-4761-8ba9-5d348bc00a66	6	0	0.424609	0.398126
92f7b039-0cb0-4000-9665-987fb1f5d39d	6	0	1.51362	0.608773
964aa015-aeea-4c8e-acd3-43901a61d34b	6	6	2.83792	0.786383
98fa9b61-64be-4a26-a771-1d134bfe8d09	6	6	2.30699	0.745625
99336fb0-db4d-407b-8b08-6f66be3dd65f	6	6	0.93552	0.528512
99e287bd-6a09-4ae5-ac4c-440035ed7187	6	6	3.08902	0.786508
9a931217-7f35-4c9d-9367-789eee44bdf2	6	6	1.40736	0.550286
9c12661c-3bfc-4124-96f0-68e6b5d3e64e	6	6	3.14346	0.762779
9c153234-c962-4f83-b762-b2bbc5975349	6	6	3.53709	0.843609
9d1b748f-0f47-4fdc-a2b4-0970e755a629	6	6	2.47334	0.748532
9ea12ba2-9608-47a3-92ea-f4d4af757bbe	6	6	0.519534	0.425926
9fcaf3ff-484c-4f49-93bb-899be200a2f4	6	0	2.04107	0.688158
a380de2f-5017-4256-a98e-952802533f22	6	0	1.72454	0.698974
a3b082b6-6611-4110-af95-e807417a0835	6	6	0.721265	0.387816
a437aa5c-2c22-44b2-bc4c-460cd78716e7	6	6	2.0048	0.656275
a4e0967c-658f-400e-8778-67b0371a5cb6	6	6	4.21913	0.861501
a64d51a3-58df-492e-89e6-35694be18cf3	6	6	1.8482	0.631795
a81b5063-5fbd-4046-8d8e-87e18290a275	6	6	4.62962	0.864551
aa20f4f2-1f98-4829-a6d8-1f3f8cc19e66	6	6	2.89891	0.799898
aa2f3599-f4e9-4168-b036-3d382284d0df	6	8	1.95626	0.652956
ab22c519-f1f3-496e-a3d4-91a989be2cb2	6	6	3.77148	0.852992
ac0c8036-c6ba-4c9d-ac4d-335a0a63c26c	6	6	0.722707	0.419559
ac90157b-a775-472f-8a96-349ce54f46ea	6	6	4.27148	0.856703
ad7d4f6b-4310-4164-826d-cc4cf85eeaa5	6	6	2.66029	0.796466
b2880091-c7b0-4116-b25a-fee305ea3515	6	6	3.88761	0.855346
b2a31398-7b49-4f46-83e2-de4f5ab2fd24	6	6	2.92344	0.819052
b3e8a98e-567b-4edd-aaf3-e5419e61b33f	6	6	1.29381	0.592691
b4059b06-91ee-48d0-b954-31ca59472872	6	6	0.460754	0.270138
b5b3f116-b2fd-4ea3-a632-5e978c621166	6	6	3.49314	0.816534
b73bdf1f-d2e7-447a-9d00-a4aaacaf6a99	6	6	4.602	0.861014
b7c0f3d3-dc75-4219-86f6-d48d5576d8e1	6	6	1.29784	0.505338
b7c2d15c-262c-4870-9b16-8f8d64c48f84	6	6	2.96688	0.823651
ba6f6161-c088-48f0-a1cf-bc837ba6b32b	6	6	1.83242	0.699306
bb7aabe8-ad7e-4980-bfa7-80e53a5d3344	6	6	2.66539	0.793768
bc71ce06-cc4e-4fe8-81b7-51052b529fa8	6	6	2.9609	0.815032
bcb09a4a-ebad-4c20-835d-a19b1136abe2	6	6	1.8949	0.666592
bfeb0d7c-0f3c-44ef-80cd-3b625e636239	6	6	4.64238	0.853771
c0aaf527-409c-4721-911a-88ce291a2ffb	6	7	0.316614	0.302277
c1019e42-2364-428f-aa19-a0995abcc506	6	6	1.57182	0.572372
c1d0e9a0-7ba6-44fc-9671-5f17bf8df06e	6	6	2.81881	0.730453
c38f025c-7d48-4da8-bd18-cf6aedc3dd42	6	6	4.47908	0.854042
c452110f-5b38-4dc0-9ac3-01d41439ff17	6	6	2.08816	0.729425
c4af3e91-862e-42a9-9112-2c6ad1c8b738	6	6	0.941987	0.476856
c755cfe8-c733-4b96-b756-fd125951a920	6	6	1.34368	0.5553
c882034d-94dc-4469-a38a-3cbf6a580ea0	6	6	3.86152	0.844239
c90548b2-c190-41aa-81a1-8804c7d3b307	6	6	0.1432	0.289828
c968b3b1-d4aa-4643-a4ae-4a04944ea3f6	6	6	2.85861	0.801679
cd7f9a54-1acf-470e-aa73-339ba66fd8ed	6	6	4.63424	0.868678
d0633298-5888-42cc-8e6f-f1ab14cbacc5	6	6	4.16645	0.857747
d130fb41-adf8-4433-a3e2-ec643c1b9833	6	6	1.92112	0.717409
d17c81aa-1d25-4cf1-bda6-6732803c4716	6	6	1.43817	0.395489
d1eebb99-8cf6-4e4c-9d6c-03522ff39608	6	0	0.732153	0.274352
d88456d8-e357-4bc2-9655-6de934d07a45	6	6	1.50357	0.584616
d96e5e0e-8325-4607-94d8-b07b627712d1	6	6	2.2079	0.736026
da6bb5a5-c9fd-4cfd-95b5-a3e51ab901ac	6	5	1.04576	0.399229
daa2417d-ef5d-4ac6-bed4-551bea0baeab	6	6	3.98465	0.857926
dc09b6ce-99dc-4074-bd21-73502387b67b	6	6	3.13867	0.787365
dc9e0fdd-d58c-42df-9846-95cbd3bff778	6	6	3.12672	0.788881
dd512932-7c72-4e51-9ce2-c534732719b5	6	6	2.95109	0.819325
ddbae8a1-c51e-4480-823b-1117e383bcc3	6	6	1.81859	0.682113
df7d001a-1fb1-4d05-ad47-6cbafe38d1eb	6	6	2.49831	0.783416
e164d15b-a70a-4848-937f-1ab96b67666d	6	6	2.72724	0.785333
e318aa01-cb37-43e0-b008-1b9587081ed8	6	6	1.41629	0.490548
e3a4e37f-e4ee-464f-bedc-1ab013f2df5b	6	6	1.56622	0.655322
e3d95f58-435f-4238-b5d3-2177962a5f7b	6	7	0.51314	0.384103
e49a1915-a17f-441e-8238-a971bc5b75bf	6	6	4.77808	0.858973
e4b93338-2d2a-4223-8f23-d7dc70d22543	6	6	2.04581	0.647531
e5611f63-c624-4c71-8d35-ba2811802b2f	6	6	4.78759	0.86698
e59b368a-713b-4665-86e4-1ea86f1fd40e	6	6	0.712297	0.445431
e6324a89-f358-4f3c-ab76-d3fcb17a87da	6	6	3.64377	0.847671
e6e76357-3188-44f8-a783-f5e1728f72b9	6	6	2.82022	0.784819
e70c8370-da4b-4f14-b202-1924ef062a42	6	6	3.89968	0.846985
e92bf806-86d0-4bd1-861b-42a560a0b328	6	6	2.88711	0.800823
e940b1c1-934a-48ee-b2cd-7d63619d0b6b	6	6	2.9593	0.75635
e9f05eb6-a10c-4a38-8c6c-0675b7f82709	6	6	2.85	0.812625
ead30155-83e4-444d-a751-fe9dbed33618	6	6	0.314645	0.374723
ec8e212c-3202-4273-b6b8-f17869cc2be5	6	6	4.02777	0.833678
ecb136a5-9821-472e-9206-05739ae30889	6	6	0.37764	0.337144
ece25b64-b212-4f4c-b3bd-f4f84b378da4	6	6	2.72941	0.804755
ed6fe51b-b426-42bf-970e-4a963344cd4b	6	7	0.855676	0.48299
eee57ac8-67cb-4451-9524-cc7f337af12d	6	7	0.374899	0.352185
f0d13e0e-158a-4d57-a852-818c8b5a9698	6	6	2.78476	0.694614
f1a2494f-18f2-4aa0-a2b8-d07c63e2026a	6	6	1.59996	0.656996
f1cb62dc-8e0f-4e2e-ae62-237098b00f29	6	6	4.03105	0.856255
f3249aa4-6e61-430b-9aae-822cbdde50f2	6	6	5.02388	0.867945
f3455a1e-f253-426f-a284-31a4fec25d8a	6	6	2.54992	0.702666
f3629827-e59b-4681-8fd6-daee744a472b	6	6	3.8571	0.849924
f3873441-1674-46b4-8e5b-566043072225	6	6	2.80957	0.763623
f3c81d00-73e0-4303-825e-8a7c192bfbb3	6	6	3.65527	0.812447
f3d94fbd-1d2e-4144-84ca-d2c30326d58b	6	6	1.02606	0.475185
f5bc3617-297b-4e26-a38a-0b634ff72030	6	6	2.88469	0.803073
f780d06c-5079-47f1-a993-ef134375a437	6	6	0.0838921	0.158579
f8ddd71d-aa91-4e7e-9c44-a05e7aa19bf3	6	6	4.14663	0.851454
f97968f4-d413-4377-b47b-de39e4b40ead	6	6	2.92885	0.818155
fc61fe9d-d03c-498d-b309-0d7c04422ed5	6	6	0.694044	0.312028
032a303f-fc59-42a8-8c58-449ba22049a6	7	7	2.19175	0.693495
0477b632-ee66-48f8-a54c-6edf05600eb2	7	7	3.43895	0.831959
06032a9e-2aae-4527-94eb-730113b91f4c	7	7	1.80445	0.654157
0609cb5d-79f8-4780-88f3-e37376d83a35	7	7	3.52672	0.846731
0d6643bf-5ca3-4799-bdb0-8e69ac639bd4	7	7	3.80261	0.847911
0fa7e89c-2ff6-4cc6-82e3-f4c45ea2a5f4	7	7	2.15447	0.737382
13ab41c3-c317-45d9-a318-e4027113b5c2	7	7	2.83661	0.782361
181bcdd4-a71e-45b7-b4bb-3d5176da3f02	7	7	1.76682	0.700353
1839d0ca-e8de-4179-a600-1e4896018b05	7	7	4.19664	0.85982
1b58658a-e3d8-44f9-b2ac-fd284b49568e	7	7	4.49344	0.858222
1f4e1030-66e8-4f9b-9b78-246840df5442	7	7	4.36736	0.855213
210042b4-0421-4472-8529-0dd4befedf10	7	7	2.19844	0.755312
22e16987-3687-43fd-92ec-329079536600	7	7	2.67288	0.791241
24cf2290-f61e-4803-8ebf-d04ef023085e	7	7	5.23574	0.876639
280c03e5-8c03-4c91-b1f0-ce1c2ba48b09	7	6	0.0406926	0.177691
2f6513dc-667a-46d9-a983-e7f9cba3bf43	7	7	0.91296	0.432072
31362a74-62f9-47ef-83b2-3b4295dd8e5c	7	5	0.365029	0.234894
32280090-592b-45c5-93b8-39121098d0a1	7	7	0.664859	0.314389
32707bed-67ea-4bb6-8ada-bfacce16bcb9	7	7	4.15355	0.853559
37f5d675-1be5-4c15-8521-96a3838e115b	7	7	3.0371	0.826625
3bbe97a6-cc72-4875-b6d8-f5e7613d7853	7	5	2.68835	0.763321
3be68158-ef32-4384-9afa-04e5776b35de	7	7	3.23123	0.799123
40776faa-3146-40f0-974c-f499299166c5	7	7	2.58803	0.783661
438bd8e9-dc42-46f4-a993-4a5eb5ef02a5	7	7	2.52082	0.686189
43babbf5-20af-46e2-9bfb-2306f77e35db	7	5	3.38322	0.808253
45379040-a74a-4031-b349-4b82097faa16	7	7	1.27293	0.532319
4a81db76-0ac3-4cb6-8987-d08aa5533a80	7	7	5.02109	0.877471
4a88b7de-02ba-4143-92c1-18b85a97783a	7	7	1.71868	0.627451
5238f1b9-af27-49ec-b6b9-c85fdd732bd3	7	7	4.33821	0.865125
52d08bc8-83c0-4d3e-9010-998ba20cec5d	7	7	0.487977	0.349016
5952ad50-fbd5-4226-9c76-98633a7dd8b4	7	7	4.08502	0.851701
5cab8925-3d15-4785-8a83-168a07ffc836	7	6	1.76877	0.625839
5f464444-9e94-447d-a11e-9a6ae93fa4ec	7	7	0.0848556	0.281307
61f42808-72e5-406c-b532-2baa4f712bee	7	7	5.18704	0.877579
663e0b46-4d43-4d40-aa83-0375376e85b4	7	7	0.579349	0.35544
713c24ce-e441-49a1-8dbd-22449111e691	7	6	1.4858	0.485739
715eada2-0688-413d-ba02-967a255c872f	7	7	4.8811	0.871244
73f1657a-97ab-49d8-8466-e0f44084b776	7	7	2.86349	0.80377
74670331-916e-4eb7-94e3-0ecba6e137e5	7	7	2.41839	0.712135
75197a3c-a00b-40e1-8b3d-e6c30015b040	7	7	2.35356	0.636082
76ab9277-f12f-4c27-a54e-8680f469dba5	7	7	4.67615	0.86825
772f8f07-4bf2-4291-88a4-dd0dfb1b0391	7	7	1.27994	0.551182
78bc4e20-2971-49a4-b401-d2d4fa01ead1	7	6	1.11981	0.399674
79debd5c-80db-41c3-9248-16d2053a28f9	7	6	1.10439	0.495643
7a8ff152-1db7-4dce-b807-10a51f4ffd44	7	7	5.40786	0.872184
7cd47a5a-1b4a-414a-947c-f0c72e5394f5	7	7	5.73175	0.879185
7e834608-fb13-4438-b175-4f982a430d74	7	7	3.42935	0.820385
81b3f54c-20f1-4210-b274-e5de067c0322	7	7	6.35101	0.88507
8304e722-dd5a-4e9f-9bc6-19fa687c8e4c	7	7	0.5623	0.345857
90ec4ec7-af7c-4748-9326-2ae62fee3f0c	7	5	0.739019	0.317904
943219c0-47b8-4760-988a-4b128d59eac4	7	7	3.40058	0.819224
94c9be1c-7a14-4faa-a1af-f91b49df60df	7	7	0.764091	0.488288
95632b6c-fefc-4ce1-9507-ee8480ed1507	7	7	3.28662	0.824083
97448726-26a1-46ab-9dfd-dee6696949d9	7	5	0.339603	0.203577
9aceb82d-aeae-4a23-81a0-49a6ea781256	7	8	0.531778	0.414916
9b7cac06-c780-4c74-8fd1-3b87e1616d1f	7	5	0.268946	0.292649
9db01346-d960-4e46-9af8-c065d43a8346	7	7	3.94008	0.839186
9e5a2b31-b069-4030-8dec-7b0004a80335	7	8	0.0270786	0.0949446
a0f17306-fa58-4e04-9115-981fb022a616	7	5	0.667839	0.427384
a240c740-75b7-4e45-85f8-767824a88a2d	7	7	3.36435	0.799672
a5289ce4-647b-4334-b189-d8554581aac5	7	6	3.28156	0.79124
a5310831-b55d-4fda-83b7-d22712623cb9	7	6	0.902498	0.499762
a60be1bf-0ebe-4b46-8cea-98f049feff34	7	7	1.51933	0.647315
a7f2f084-8d58-4c96-9eb4-1352cd976bc3	7	7	5.31577	0.869265
ac9ebdbe-f193-4039-a95a-e0ec4e39c79c	7	7	1.06512	0.555454
ad6e7c26-324d-4ca9-8a29-563d03df28d2	7	5	1.08723	0.579937
afe24f7f-a709-4362-8c94-a99a160f9ace	7	7	4.07999	0.845243
b03fb685-c890-44a2-aa2a-ea50ac394ee2	7	7	3.20523	0.82417
b1315187-53ed-45f7-8618-63de3d238865	7	6	0.280122	0.276709
b172d5b0-aad4-4040-bec1-2e1f98b1864c	7	7	0.89802	0.456929
b5963290-04ce-448a-a0ed-6ab3bd965b91	7	7	3.68361	0.834088
b7fb3726-bdfa-4f9d-a24a-147f5e47b2fb	7	7	1.22063	0.411525
bd40aed5-32b9-4d9a-85f7-37dbd0cf7a94	7	7	0.819092	0.429116
bde74aa0-fb14-414c-bc95-cb1747d940cb	7	6	0.92007	0.399435
bf210197-56ca-476d-94d5-17373cee4486	7	7	1.31969	0.599243
c203c07e-a0ff-4276-a8a9-2afc304af3bd	7	6	0.771074	0.451501
c27157d2-2962-4f5c-af26-ef42b2d558fc	7	7	1.27964	0.515766
c564c797-a880-46e0-84a5-0cb6335213d1	7	7	3.01604	0.821569
c81d1270-355b-4b0b-967c-125c40584ae0	7	7	1.91297	0.666762
ccde4a5a-1115-442b-8e00-5a156693fd74	7	5	0.0491753	0.285543
d2974dec-58a7-41b8-84e0-d60872a40335	7	7	1.28934	0.485811
d6f9fb12-8c1b-4c15-88d5-722988ab862f	7	7	2.81999	0.758868
dc9d69b9-e6c6-4323-896e-1eb233acbe93	7	7	2.71897	0.76437
df0f4fd1-2842-44df-bc50-d19ecccd7fc2	7	7	3.15656	0.79581
e0f8e5b5-38ff-4c54-b312-3fb71cf28f92	7	7	2.51625	0.778357
e1796ed3-cede-4cc0-a8bb-9d80d1c89012	7	7	1.74316	0.689012
e1f94b21-25cf-457d-b649-453e4d9db40f	7	6	0.938107	0.320549
e584ee06-7297-47e5-a725-828e42db2aec	7	7	0.434987	0.206844
e7ffc92d-2495-4dab-b5ce-5b5d2565acc6	7	7	0.551624	0.173163
e8e88ae6-73ac-4c5b-bf47-072f86366745	7	7	2.29116	0.730293
e8f2f11e-dc44-4837-a9a4-6c252049584e	7	7	0.406092	0.371096
ea905e39-9030-46da-85b8-5ef22eaf7865	7	6	0.710182	0.325749
ee1c4d20-6080-4d1c-8938-6414fe251ee0	7	7	1.74859	0.609932
fbc47f5e-4808-4e2f-8291-74b489b8a7ec	7	7	2.40627	0.75924
fc06396e-f1f5-4bed-beb1-c22278a8a069	7	7	1.21728	0.521521
fcf5eaa1-b408-4883-b286-82afc09876e8	7	7	1.55053	0.664225
fd71f780-0a10-498d-8c4f-75e05f0aa561	7	7	4.05412	0.859723
ff19c330-3048-4a29-b45b-855896ce8b12	7	7	2.84019	0.787918
003f4dc8-4b6a-46d1-8864-7983f4560c1b	8	8	6.06763	0.880566
007caddd-acbe-4a83-bf47-1c915fe4df5a	8	8	6.13896	0.880215
00b04f62-f648-486d-a920-236f4fb55bf3	8	8	4.52967	0.861218
012c44e3-f5f9-44e1-9cc2-1faeebe8db49	8	8	4.10996	0.84758
02469336-3e1e-41d7-90eb-a34b09af0848	8	8	5.36923	0.876962
02831b42-06da-442e-a69d-ea9ad9855e4a	8	8	5.83682	0.878532
02ba287f-e91d-4ca7-aec9-83dc86e49613	8	8	5.16444	0.871208
03a73d91-5d72-4c84-a092-24ae5a07e075	8	8	5.77817	0.874638
03f6f5a0-2cd4-4023-9161-c82439f4b555	8	8	4.32048	0.863763
04cbfb45-2a81-4259-934e-dd0b3c1f2c8f	8	8	5.21007	0.873856
0528ad79-eb14-459b-8f32-70a04ac546b0	8	8	4.78787	0.869756
05b9322c-fd39-4b5d-bcad-c29d3a4f0e48	8	8	5.21505	0.870814
06e9c78b-c775-4d1f-b3dd-51c4c88247e1	8	8	2.3968	0.745909
06ebea72-8c3e-4fcc-bcb5-759a07d9dfeb	8	8	5.36766	0.876163
096a0556-0b8a-4a49-9a1b-82f6b2492517	8	8	5.73905	0.877169
096d2d68-4f17-4fb4-a7c6-1c1f8c599d6a	8	8	5.28339	0.867378
097b3af3-6e86-42ec-97cd-26d89cbdb0c6	8	8	4.51348	0.855126
0e20d003-9f04-4142-937c-4c6923026e3e	8	8	6.37029	0.880918
0e7f45c0-fef3-429e-b79d-d429d5a776a0	8	8	5.58197	0.876375
0e9f5f35-ab40-42bc-8011-179c5a60db16	8	5	6.61399	0.883767
1132669e-e3d2-4369-afb1-fdbc4c39a054	8	8	3.03709	0.803587
11eabe56-9f22-49d5-86f0-e93659b116d8	8	5	0.780211	0.48935
12d3ac91-b14c-4ccc-96b6-91f8f40c0a3b	8	8	4.89083	0.868426
13a80c16-c09e-43ad-8c6f-df6825faf5b3	8	8	1.37894	0.536078
13d94bde-191b-40bb-86d2-c2cb4041bca2	8	8	5.32018	0.873509
15436feb-5327-4892-8953-60ab745fe03e	8	8	5.62175	0.874562
162568fa-5b13-4c23-b405-b43d09b6be6f	8	3	0.324635	0.355033
16cccdde-9acf-482b-bb5e-4d4b8e89d74a	8	5	3.1006	0.830508
17af1e94-84f4-4605-b01c-f19efdeea2b2	8	8	4.13303	0.84453
191a6013-21a7-4467-8360-0cafb74e6efc	8	8	4.62231	0.85757
19448ed8-6c8b-4ebc-94dd-a511163f50eb	8	8	5.85426	0.877471
19c4b436-f687-44cb-aded-40aefdb8468d	8	8	3.54982	0.845531
1a05b91d-82bb-4c7d-894c-26b476f83ca0	8	5	2.45735	0.767997
1a1b6872-7e45-422b-9db2-72a305412bc7	8	5	0.666991	0.350691
1af5f8a6-3d04-4778-af50-7748bfb82c19	8	8	5.12476	0.870376
1b757025-6cc6-4e21-a225-0c3acaef3f79	8	8	0.807071	0.503766
1cc74127-88e8-4c0a-b832-2740c4759e01	8	8	5.0797	0.87186
1e1628c9-aa56-4145-9f62-85896b31f9a3	8	8	5.12174	0.874439
1e170068-1ace-4cae-946d-f2e5544342ec	8	8	4.31276	0.853514
1e467f37-52e5-48df-a020-54a760c83066	8	8	5.42579	0.875234
1ee3a6ed-8c5f-4052-8c6c-545c3d8b22ca	8	8	6.12496	0.880027
1eeddfaa-38d8-451d-ac0e-767ad875b837	8	8	1.30773	0.584577
1f7d817e-2f73-47d0-93dc-293c0e435d6a	8	8	6.01193	0.87766
1fb51566-8dd0-459a-b580-b56ab572ae3d	8	8	4.83121	0.865056
20679a74-3bd4-4e04-9a06-6497860e556e	8	8	0.926393	0.473864
20cb0e00-eb98-4730-a42b-0d66f45bd5e4	8	8	2.66602	0.779732
213a0201-4498-4f18-8ddd-381400c12ce0	8	5	3.64465	0.817189
216276dd-90d6-4f96-bd6d-1aaab91bf398	8	8	5.38487	0.870835
21833288-e5c4-463c-b7e9-e2206f0ae47e	8	8	4.69872	0.857852
224a9eb2-5508-4c72-9516-d23b59d30781	8	5	2.25695	0.752973
22b2ff3d-6307-49d6-983e-8d1bc86d5d4b	8	8	5.96563	0.878456
2327d192-12b0-49d8-bb9b-a689fdfabc41	8	8	3.99646	0.834078
23f3e4bf-7a12-4204-a44d-125273636810	8	8	1.22619	0.577635
24ca0996-77e4-4f86-8188-af07757c9ffe	8	8	5.12709	0.867179
24e094e5-1efd-46f5-b7ad-9aec9ffcbf31	8	8	3.32827	0.789646
25a88bbc-492d-4ab3-9f8c-73aa39bd5f06	8	8	3.31416	0.816482
25caa9fe-00de-4f99-9492-05585444d863	8	8	1.69211	0.641954
26933ec2-3dbc-4dcb-b5a1-3ec6e6c631bf	8	8	3.35282	0.824472
27ef6d38-d3cd-4522-a4d1-1e116114b667	8	8	5.73974	0.877762
2951c6ad-7e3f-43dd-9b03-a495663dbdc1	8	8	5.74893	0.872682
2a75e915-a8ee-4725-98af-1538c7a1564c	8	8	4.0371	0.850779
2b05525e-d0f0-4f3b-94a4-7df779b390c8	8	8	5.40591	0.876054
2b4de1d5-f690-4b8d-b25c-1a4e120e80ed	8	8	5.00178	0.865976
2f43c477-2ce6-498a-be1a-e07b7d85e969	8	8	5.72301	0.876863
2fa0a853-8455-4321-ae07-e3939330e37b	8	8	5.78159	0.876646
2faa9102-60ac-4b83-b024-7df2220a1927	8	8	5.0877	0.870143
3009fbc9-3ab0-4474-95d8-630e4d2ed98e	8	8	6.41055	0.881461
30ccb80f-668f-4e28-87ba-07eddd570e6f	8	8	2.38064	0.754864
31749f3b-acde-4e89-8633-1c166e02ad82	8	8	6.09705	0.879284
31ecd617-3ab2-41ba-9be4-73f5570d8a51	8	8	5.05789	0.867858
32e9a784-d809-467a-8c9d-ca34cd772054	8	8	4.86646	0.860884
336e3e62-02d3-4280-86e2-a5f4f6791efb	8	8	5.01471	0.86077
33d28318-095e-43ff-8cdf-0be3988fca7c	8	8	3.7962	0.848248
345ae0f3-9586-4aba-a79b-c34f5462c71d	8	8	5.44219	0.870117
34629f9f-e13e-4f5f-8bc3-e17be3936c42	8	5	1.24239	0.569087
37ce87ab-eb95-46f6-bf97-6aa0ff42e4ce	8	8	1.45294	0.513191
380d214f-6ca1-48d9-bf3d-eb3e33041463	8	8	4.77605	0.868219
38e15243-50d0-49e7-b567-5d4a0291a603	8	8	4.70127	0.861526
38e59f2d-2b8d-4474-95c8-656c68029ff7	8	8	2.20327	0.7546
39158818-31d3-4906-afac-e0b18f2ac6e7	8	8	4.40935	0.855813
39965638-adc3-4749-8b62-ed88e4bb7b63	8	8	5.91575	0.877744
39fc6e5b-841f-4a6d-883b-22ca41d398e2	8	8	1.64879	0.664858
3cba56e8-d37d-4ac1-83b9-2926db901773	8	8	5.5383	0.871911
3d81da4f-f445-4304-9b6a-0e0642f814f9	8	8	4.99439	0.86861
411df75a-4032-42fe-827a-686f20fa3d46	8	6	2.57835	0.669512
411e41f0-dbe2-4d53-af1f-566216bd01da	8	8	5.7543	0.873615
41584bd8-c0e4-471f-99fa-ddef340c2d64	8	8	6.17808	0.880859
425d9335-30cc-4c20-bd23-00159378b5eb	8	8	5.88162	0.879642
42878217-d7b1-4b81-99bc-bde0251d66cb	8	8	5.9371	0.878276
43974210-fd24-4822-94b6-31af3775ed05	8	8	6.03266	0.878337
467ec32e-f9e2-46b6-94da-dce5f3b7fc6b	8	8	4.70061	0.859836
46b7245a-a99d-46c9-9ebb-0c2f10586953	8	5	0.18332	0.302515
495ac94a-b3ac-4f28-a25d-f73af0bfc730	8	8	4.81726	0.860434
49e60417-786c-42ab-a9e4-e2f053e90e05	8	8	5.85292	0.878186
4a659d43-8ce2-42e7-ae05-0161062843cc	8	8	4.13767	0.84767
4ac61cbb-8f81-4268-9354-8acf5bdcd5d4	8	8	3.1169	0.801954
4b12ee7e-2051-46b0-a523-14151c21abae	8	0	0.273354	0.164884
4b990c3c-7108-45fb-8223-4bcfdac3ad96	8	8	4.74781	0.864705
4cc92b0b-1919-43af-8d36-4e91fcd6041c	8	8	5.61772	0.873315
4d5350d6-fb46-4f5b-95d2-464ff6156c6f	8	8	2.14549	0.692773
504dc715-3d09-4c25-b829-0011f47de194	8	8	2.16091	0.679741
51080a5e-73d0-4631-9154-8eb6d6c578dc	8	0	3.14615	0.796667
5198c253-e4ea-4f26-b46d-7ab00497b782	8	8	5.76203	0.873979
53dd180e-c1f0-4bf6-8dd8-f1da99d9eded	8	5	7.63804	0.887199
5483507e-b80a-489d-8bb7-f1ec5a1b2439	8	8	2.25871	0.719511
54eaf4df-0345-44d5-bc2e-96caeacd8e23	8	0	0.89937	0.375859
571363f8-160c-4357-98f0-8bf54cf50a01	8	8	0.562413	0.264394
5b0ee15a-6638-4ae4-afb4-dd5745e4b64c	8	8	4.79794	0.864013
5b74f08d-681e-4577-9369-5da85d6ac61b	8	8	5.02736	0.865961
5c6a930f-e930-4704-a04c-c9aab2ea62bf	8	8	5.73846	0.879598
5f3d6a17-ff57-4e68-a56d-4b358824a4ac	8	0	3.63485	0.829565
60a47383-bade-43e0-a38a-d3cb7a90a885	8	8	2.09441	0.642902
62904bb6-4366-4725-b022-5fc643b51396	8	8	5.91076	0.87673
62e1c454-c253-469c-97b5-7fe9ed7abb13	8	8	0.073854	0.301141
6375f2d9-6d47-4486-acda-6c0612b1614e	8	8	3.48354	0.833772
64090d0c-2568-4782-9789-192dd12d34c6	8	8	5.134	0.870524
653e1493-9b02-4c04-86b7-afae3cf8f0d4	8	8	4.96876	0.867549
65c8ae49-01ec-495c-ac9c-96cc2359aba4	8	8	5.70592	0.878202
65d07e25-62fd-465c-a77f-6e2d9b852b5c	8	0	0.944817	0.530499
65dac787-c16f-47bf-8074-44d5f208190e	8	8	6.05384	0.878494
664e479c-160a-404e-b4ff-0b0a5076fb40	8	8	3.23759	0.810159
6658d7c0-be64-4509-91a9-ac9000c9a1a1	8	8	2.09795	0.70094
667007ff-9749-49f2-9045-99d8b85cb884	8	8	5.76579	0.876491
671879f5-afdf-4e48-bba9-da518736faaf	8	0	0.139585	0.30215
68b5afe5-4c86-4f4e-a288-dc291bc7cb83	8	8	4.69307	0.857675
6983b89f-b8e6-4bcf-9105-cd37aa829b8d	8	8	4.67474	0.869987
69cd5193-1d05-4a02-948f-d2ba79e04cff	8	8	5.64506	0.876342
69e1ae10-9c1c-4f60-854d-6abe1ef94dd6	8	8	3.06723	0.81349
6a41e7e9-fe03-4023-83f6-91d9b901a2b4	8	8	1.02158	0.536301
6c2efacf-d357-48f0-a7e0-661ac22310da	8	8	4.87457	0.862013
6e23ad58-6fa3-4c85-bd10-75ad6c55a4fb	8	8	4.10861	0.839674
70248e59-89bd-43aa-81d7-1fb82f8daf1a	8	8	5.61404	0.878852
717ba100-6de4-4df1-b63f-93b7d6d00ea2	8	8	4.39775	0.864807
7531c3d6-9132-417e-83f9-052a8853f3ba	8	8	0.716191	0.389529
75699e88-f1d6-4a8e-8dcb-15c6468cb9f8	8	8	1.8397	0.665701
761c5d12-e21f-4435-a85b-83bc48bdb652	8	8	5.61433	0.874362
764ac70d-db82-4c91-8f61-ed704c0c58ba	8	8	1.296	0.616195
774ffed2-5a3a-4dab-a9fe-2f63a7b26c4f	8	5	0.885903	0.407785
77d64c20-f0f9-4962-8b09-2dcbd9eef301	8	8	5.33065	0.873494
78725a17-b8c6-4aa5-9536-a704cc105fa4	8	8	3.99548	0.849767
788836cf-f30d-4656-9bc7-869cd18c49b5	8	8	4.05887	0.841806
7894d3e8-1bc0-470d-a83c-c9de52eee515	8	8	5.92394	0.876735
7983a109-d2df-4e5b-9f00-40bb278db899	8	8	4.80699	0.868155
7a8625ca-6ca3-4d23-bd63-49ce32a59675	8	8	5.74472	0.879123
7b795ac8-a2af-4ac6-aa30-72fe3aedff21	8	8	6.05541	0.879589
7dd234d0-d88c-481e-b7a3-78e786a1577a	8	8	3.89063	0.840711
7e2b03b8-e8f3-492e-85d2-c7578753f83b	8	8	0.482191	0.352272
7f21f187-f86d-4a03-98e3-7a99f8afdaa0	8	8	3.9349	0.846324
7f8b2df5-3c50-45ec-b3d5-88f890e5cf71	8	5	3.36017	0.829443
8002449d-f349-4849-85d4-e42d35042bf9	8	8	5.41658	0.872949
807cafad-8d79-4098-a80c-53f14a4eb910	8	8	4.13566	0.848762
81269a42-b8ad-4bb3-8f1c-339278886a9b	8	8	5.54242	0.874366
8173d3af-b432-4e72-80d6-79e4f4a9ecb8	8	8	4.50417	0.857418
829472d8-1ca6-4f2b-86a5-f3b71293cdde	8	8	5.31046	0.869671
8390f475-9f44-42f3-9faa-35adfe05e2aa	8	8	5.23588	0.873674
83d96ca3-b609-44b1-90ad-edae5d9b3345	8	6	0.0469308	0.249352
846230a6-1105-4cfd-9383-9bb6c839e838	8	8	5.06078	0.868162
854e9b4c-a72c-47a3-93ac-4b0734c7cf48	8	5	6.93649	0.885851
86dd6b54-68cc-40e2-b243-951bc0ee84ae	8	8	5.55018	0.874532
8784ae8d-6bce-4d32-88d1-b5fbc14cb14a	8	6	1.13916	0.309167
87b7f3ab-715b-4d87-adff-97280fe3c528	8	0	0.00282526	0.217263
89bbc715-00c6-4a64-93e0-e9ea6af86cca	8	8	6.15022	0.878844
8b3228ca-173d-49b4-a13e-cd8702aafb97	8	8	3.89045	0.831733
8c0b7a30-7163-4c41-9484-e65950cef394	8	4	0.233558	0.170314
8c7d1a30-7028-4a29-ada1-511812e8fd7b	8	8	4.17857	0.861083
8d4e2760-f55a-4b78-ad6f-be921ef2adad	8	8	4.46609	0.852898
8d6d8110-117c-430b-8519-2240e01330dc	8	8	4.28944	0.854695
8e5dc00b-0ecf-479d-975b-7d864800713c	8	8	4.75101	0.870619
8e7e1b51-841a-4866-9cb8-92c13be325f2	8	8	5.37347	0.873697
8effb171-a966-4c3e-95ff-ba5e76e7f6b0	8	8	6.12811	0.881822
926fdee9-8575-4c98-b621-b8ba273ae5db	8	8	4.252	0.857919
939c7426-4290-4c02-a99d-28ad754612f5	8	8	5.01279	0.870707
94021191-7f94-4866-a045-35fd82fe32ff	8	8	3.73632	0.821642
9447c19f-0d12-4227-8d9c-06fb834d5fc8	8	8	5.337	0.872233
955a59d5-14af-4cc7-b594-b4905f5b9fde	8	8	4.98592	0.874157
95e4fef7-a0d1-4f28-b89d-e0e859840e2b	8	8	5.79135	0.876875
962cdfc2-552e-4745-9efa-d89319173209	8	8	4.96912	0.870047
96d059f8-4645-4c2b-8acd-4018dae7bd60	8	8	4.60393	0.869443
96d0e73a-1645-42e7-b26f-377190bcc144	8	8	5.29681	0.873142
972e0e85-953f-43d2-a1d8-b80e6d031744	8	8	5.5161	0.877478
9825640e-7981-48d0-be73-bd4bfd468af2	8	8	5.15796	0.864155
98cc20aa-20b6-449f-b18e-0dcb30d19f37	8	8	4.8262	0.870093
99345c87-8ffa-4bbc-9174-d7210f913fbd	8	8	4.14165	0.839733
9a78a20b-1627-4c8e-9d31-58a42280da70	8	8	3.06221	0.798926
9b2c5e38-69fa-45f4-8c6a-05a6b34a102c	8	8	1.69334	0.662879
9c409127-f188-468e-b8bd-13ce1719da3b	8	8	4.53156	0.85961
9c475060-e926-45fc-a737-20644afc8405	8	8	5.82305	0.875593
9dc4a89a-e5d6-48eb-a292-9e89ffa7c491	8	8	3.70568	0.844731
9e1c5349-4f4b-4ece-8460-49915c2d7e3d	8	5	0.461408	0.402637
9e51fe80-26e4-43df-b429-3fe0d6b4b336	8	8	5.90763	0.880657
9ea95a94-1975-4b6d-b10d-3324b6ac4f9e	8	8	4.33473	0.854853
9f3aa341-e1ec-4aa7-8425-f9be90975477	8	8	3.7922	0.837972
9fdd955e-90ba-4f78-a93f-e14e202a9d40	8	8	2.36616	0.763002
a0321753-33bd-489b-947d-28a078db343e	8	8	5.17597	0.869335
a0d735a2-3541-4abc-97ac-763f79a682e7	8	8	5.75294	0.879243
a14258cf-7d68-4621-b848-ef448abe0a2e	8	8	5.8659	0.875911
a15b9cbc-7dda-420c-abf6-5931918cdc02	8	8	5.69411	0.876496
a15ca5f3-2160-496f-b982-edc86ad7fec7	8	8	4.27204	0.847018
a185dafd-f61b-4d96-8c06-81197d486b61	8	8	6.27228	0.881048
a1e45c65-eca5-48cf-9649-a5ae488a9740	8	8	3.12992	0.810672
a24c355e-12a1-4bc7-ac2c-d952dbc1f425	8	8	4.70372	0.860371
a24ddc21-cfb4-4164-a4f9-9f7dfc1452ce	8	8	5.0013	0.871142
a27bd0b9-506d-43fa-af7e-bff5b4250042	8	8	6.01395	0.877665
a3220381-2e3f-48b2-a71e-01ec602d6c0c	8	8	4.50499	0.856567
a3747b9d-f37a-416b-8740-1fdc971940a6	8	8	3.96137	0.846569
a4199732-d02b-44d7-9383-813366f67be4	8	8	5.73105	0.878912
a6112db9-b85d-40dd-bd93-122de1eba091	8	8	0.692123	0.299751
a65f7cba-bb85-435e-8966-77a77c2dca37	8	8	6.18464	0.8821
a87604f9-0fab-4805-9a98-bb7c9ab6f090	8	8	5.95907	0.875018
a8c4048a-d418-4f18-8262-55494a499527	8	8	4.78972	0.851965
ab7d2cf2-0a5b-4c11-ad8c-fb0f39bce99c	8	8	2.42763	0.76388
ac184614-80b0-45a2-a241-c868797b1dbf	8	8	5.28071	0.870059
acc68785-826d-4264-ad5f-cada94c65c24	8	8	1.76906	0.621556
ad0249cc-253a-4639-8b5c-8fc38ca6e21c	8	8	5.70158	0.875716
ad7230a7-6650-4a13-a643-b5e924a46177	8	8	5.05129	0.866422
ada5d3ec-acd9-4687-b866-61f7b7b9cc4d	8	8	3.76312	0.849565
aea459ee-d703-413e-a526-87545673f1c1	8	8	5.47905	0.872919
afec631d-d6c3-4cb9-816b-4206d1c18df3	8	8	5.95301	0.879781
b239ecab-7a56-4096-9a8b-972a3cbb1c9f	8	8	4.9238	0.867413
b2a60250-c92d-4b79-90bf-d1bb3f86db23	8	8	3.7763	0.830796
b3bfda97-daef-4445-8548-5753549915ed	8	8	4.47428	0.852411
b3f5bcdb-ffda-4b63-9ea3-16e5748dc809	8	0	0.994536	0.413546
b4279e71-4ac2-460b-871f-6ce173b04f32	8	8	5.19157	0.868602
b48b2f20-b881-40c9-b95b-b7cd9d4d62ce	8	8	5.17337	0.870589
b4b62618-a322-4404-b633-75592a68e62a	8	8	5.47212	0.872172
b5085f30-022c-45d0-b428-99c2ef3befd1	8	8	1.08834	0.544473
b6556ebd-2a6e-4c26-8409-7746813abd97	8	8	4.63641	0.86593
b6d18f6c-f161-40d1-9358-eeb22b44df75	8	8	4.3689	0.850496
b762c658-1466-4463-8f22-980d961ed756	8	8	1.2595	0.550823
b885248b-55a1-4e19-8ae3-4066ccdd15cd	8	8	5.46506	0.874899
b890bed2-85d6-45f6-bf43-0c7d7e9e9d8d	8	8	5.75803	0.877677
b943571f-3187-44ad-9b20-08cafbccaeff	8	8	5.9535	0.878655
ba6cd687-c958-4cd0-8e95-8426a3e189b0	8	8	5.8061	0.879212
ba9e3f18-a9cb-4703-a6ef-a87fe6605496	8	8	5.67433	0.875675
bd529a5d-c187-4841-b5b5-e7686668233a	8	5	0.371703	0.374092
bdfff8b1-90aa-4e74-acb8-e8ec751ac635	8	8	0.899483	0.368827
be6e8413-a298-4f21-be43-a4a067c7e2be	8	8	5.47214	0.87386
bf6889a4-14bd-4bfa-8e6b-2312a80bf3d6	8	8	3.53968	0.837708
bfad0874-4dc9-48bb-a69c-c6512818217f	8	8	1.55206	0.648685
c094b7bc-36c4-4f76-bf77-e1b44999e063	8	8	3.32199	0.817354
c0d27d08-b651-423f-8829-9501a8bf80d1	8	8	6.30262	0.880882
c0de5091-63f5-497c-a467-c36fdf45872b	8	8	4.42019	0.852768
c1843ca4-d3a5-4040-bd1b-44ba8e69eb0d	8	8	4.62906	0.86688
c1d8ae36-a107-416c-be8f-d652cda73dc8	8	8	1.73523	0.581932
c2444a0d-7588-4d8d-8f66-f4184353323a	8	8	4.95768	0.870529
c30d19b9-f9fc-48fe-83fe-6c7665bc101b	8	8	4.57713	0.863749
c3544c20-f771-464d-b69b-85f190cfcbad	8	8	5.07223	0.869889
c434e7ed-9abe-4fd9-8d83-e02027106383	8	8	6.00094	0.876395
c4b9a6d7-ec34-4e0e-87bb-f10bce9c10b2	8	8	5.1601	0.874004
c4ef1def-a248-41df-aa0a-236860ac9ed6	8	8	4.85784	0.868996
c4f29186-01f4-4bba-a542-28d9456675df	8	8	5.19821	0.869443
c69290f2-480c-43de-b8fa-eaf60394e579	8	8	5.24901	0.875241
c80ee2f6-9125-48ac-9454-6714d7210162	8	8	4.8491	0.871692
ca05b636-8dbd-4f04-8cf1-526df8dd9eb1	8	8	5.27753	0.874149
cb488178-e652-4f5f-8a5c-912666ce7561	8	8	2.31831	0.680206
cb58dd28-f717-40a2-9e97-15912833cd09	8	8	5.65882	0.877235
cc18cd75-daf4-4bc3-9144-1d414cfd21b2	8	8	3.9288	0.837736
cc545091-af4d-4cd6-82d4-d62cc0fe52e6	8	8	5.21394	0.868
cca5c1ae-0ba7-4ac8-9019-30f94d2c9f4d	8	8	4.984	0.874216
cca71f2e-4df7-4bb8-abdb-10a360a5d69b	8	4	4.13727	0.844295
ccbb1e24-c4a6-415e-af6f-013d26067ce3	8	8	5.26179	0.877424
ccf1fcd3-65cc-4d2a-b43a-990b38523f0b	8	8	3.71055	0.838446
d079fda7-cf3f-4de3-beeb-0abd369a3546	8	8	5.51341	0.876324
d12d412c-b406-432f-aebf-ac26e84716a1	8	8	4.37516	0.861784
d316eeea-e5ac-4260-8e2f-e3414f372e59	8	8	4.07156	0.853811
d3a3e6fb-ba7a-4f45-b735-93c874cc6c9c	8	8	4.10583	0.854815
d44b1317-115f-4393-a3d5-8fc4bb086388	8	8	4.65169	0.865392
d795eae7-d6c4-4e43-a334-3a68baa70d2c	8	8	6.05801	0.878477
d851c577-ba55-405c-b4a4-bb68058d607a	8	8	5.72019	0.874477
d9044d6a-0650-41c9-aabf-5130993b6644	8	8	4.03945	0.854269
dad8fe19-2d56-4856-8824-7a9f2f6318c2	8	8	4.73578	0.866056
dafca384-d1a9-4576-af54-7c3c5073165e	8	8	3.97468	0.843151
dbb52efb-f7d4-4be5-a07b-df04994efa10	8	8	6.1423	0.8787
dc109e17-a26c-45f8-9b0d-8556afdc7181	8	8	5.94257	0.879175
dc261004-86e6-4336-82d2-93ad105e252f	8	8	4.54844	0.855406
dd5fd2f0-69cc-4f78-89bf-1b7deba94723	8	8	5.79405	0.876449
de3de908-9875-4797-84d7-a732fcc1bf30	8	8	5.95542	0.877381
de778785-5361-485b-a56e-d716ed853261	8	8	5.69931	0.877831
de8ef57f-220a-4ddc-a945-171d21ab22ec	8	8	5.47396	0.874005
df026af0-0e41-4fe5-97d6-2df7dfaa00a7	8	8	5.82219	0.878113
e07e787b-7b29-4b8f-b321-f2323ad78bd4	8	8	5.36869	0.874596
e135fe4d-7dea-4c4c-9052-9ed87c7deefc	8	8	3.52926	0.835503
e45a901f-8444-4533-9b74-14a3e3732b6d	8	8	5.57881	0.877695
e551fd88-008f-415e-8cca-819606ddd6ce	8	5	1.61517	0.459917
e596cb3f-3b42-4e74-ab11-5f7d7c3469b0	8	8	5.65339	0.878926
e5b75efc-b4e4-430f-88e7-fb7cb1a5b690	8	8	5.1189	0.871238
e66182b4-4d6d-4a12-a25a-0296ce245abd	8	5	3.88892	0.849271
e68e5fc8-bcd2-43c0-a923-c89f75dbc7ee	8	8	5.90667	0.875645
e88ca83a-7adb-4eb8-91a2-4811b9d3b07e	8	8	4.24651	0.851364
e90815b5-6ca7-40db-bf3d-31dcd7c7d42e	8	8	5.4568	0.876587
ea9f3997-a2b2-4b49-9af5-c996a33a95e6	8	8	4.10388	0.847524
eacc0087-f0cd-48cf-8181-c68b8cf30294	8	8	3.17101	0.786306
ec98ec59-0d71-4d1f-a4b8-ab8fa2cb3026	8	8	3.29661	0.801362
ed4eb453-64e2-41ac-b44b-da5af8ccb55e	8	8	4.08244	0.847221
ed896c2c-678f-4ec6-893d-69f6596f2d4b	8	8	5.51082	0.874008
ee89ca9e-4429-4202-ac95-3491c3cac0cf	8	8	4.1626	0.854806
ef2288be-2ec2-49a4-8cc1-2566db84b06f	8	8	4.95655	0.864177
ef2bd4db-02f7-4eff-9ad5-1a3ccc178b3c	8	5	0.631506	0.43109
efb0b326-a5e2-4030-94bc-6c89155d472f	8	8	6.38351	0.882107
eff44e3c-0753-4ea2-abad-ed5988b10be6	8	8	5.80468	0.877448
f0ebe266-19fa-4ebd-80f3-f06cfcccf2b1	8	8	4.30797	0.851209
f0f2f9de-2d58-4fad-8fc0-590f1d2332e6	8	8	6.07885	0.879484
f17b674e-7962-4dcc-8726-a39a127a8b25	8	8	4.05562	0.85517
f1b62308-296e-4571-bfe6-bd3660f8b327	8	8	2.13675	0.646348
f1d76924-3caf-4405-9d41-e0b614cef0c4	8	8	5.54275	0.876236
f307e84c-2f5a-4466-996c-c84f296a8639	8	8	5.84058	0.878554
f6594d7a-8d79-406f-b54d-a69c92bafba1	8	8	5.68522	0.87693
f71781a1-cee7-473e-8863-b2065270a9c0	8	8	5.97214	0.878636
f8886014-a74a-4e9c-89a0-590fb7ba3ff6	8	8	5.14856	0.871845
f914e402-578c-46f2-a1db-2f9c30e3eece	8	8	5.20025	0.86933
f9be9748-7a59-4bee-be07-48e7166c4047	8	8	6.50192	0.882148
f9c28125-6c24-4054-b5d1-bd28aef62600	8	8	3.67743	0.805873
f9feae59-fa5c-4c6c-976e-97ab1e1fd093	8	8	5.42733	0.875153
fbc2bda0-120f-4a5a-a001-343e5b4100fe	8	8	5.76234	0.873935
fc1dad2e-bf37-4055-a430-d89f58eb3137	8	8	4.5124	0.852542
fc5c9696-1b17-445e-84cc-34367653db89	8	8	3.8456	0.831788
fc5f8ae1-9f5b-482d-a050-8177771c3ac5	8	8	1.41283	0.626719
ff33ab09-43f3-4af1-81cb-046606a29f32	8	8	0.942624	0.479087
ffb1df0d-796d-4c95-bcac-7d72a0b0a1c9	8	5	2.72385	0.729517
28dbac47-a625-4ffa-a3d4-0f95d82624fe	9	9	2.27975	0.647662
328a2c80-05bd-4b5b-adbe-99692449b3fd	9	9	3.06996	0.750204
3e86e97b-1d97-45c6-83c4-92953909bf86	9	9	4.49616	0.864755
40eb50a8-281c-4421-8de5-6ccb1f3d37d7	9	8	1.74155	0.498717
4f611a29-ce0f-4ecc-8733-8e23cf81a0b8	9	5	4.21646	0.842051
506ee8df-f2b3-4723-98a4-e9b1797673d9	9	9	4.17379	0.843795
5ab86cd1-88b7-4bbe-a7d2-87dcef3bc8ab	9	9	4.21536	0.843836
62f2e819-234b-462c-ad11-389ec1063c7c	9	6	0.138842	0.242877
634fa868-c3ce-44e5-8487-e40ce59835bc	9	9	5.09782	0.868922
80d63d48-f14e-4c50-96cf-d3576aa0f136	9	9	2.60342	0.762676
83328f99-0d3a-4f99-b689-727bb744e8ea	9	9	4.11946	0.861145
9f00eb1d-747f-42ef-8323-2a737d60b496	9	9	0.757275	0.483669
ae997108-4e4e-4f04-8459-fd38cab933c3	9	0	1.49272	0.645636
c169114b-2923-4a5c-9b84-77475f2a40fd	9	9	2.8555	0.781234
c1eb169d-fb4d-4e18-85b6-fe95df3241f4	9	9	0.593523	0.193172
c9444523-a19f-4839-97f6-c331eeb181db	9	9	2.24054	0.63526
e03fa3a2-2682-4c37-8a79-f2c3dde35b22	9	9	2.09789	0.563454
e76e343d-dba7-4fb2-af4b-f4dedc25eb99	9	9	4.23855	0.855523
e85519d8-8e7b-4e45-ad0d-0b31787a8917	9	9	3.47926	0.779962
