# Supplementary material for: Deep generative classification of blood cell morphology
Source: Nat Mach Intell. 2025 Nov 19;7(11):1791–803. doi: 10.1038/s42256-025-01122-7 (PMC12629977; doi:10.1038/s42256-025-01122-7)
Supplement: Supplementary file 4 — Source data for Fig. 3. [file 42256_2025_1122_MOESM4_ESM.xlsx]

## Sheet: Summary_3a
Cell_Type	Normal_Count	Normal_Mean	Normal_Std	Normal_Min	Normal_Max	Abnormal_Count	Abnormal_Mean	Abnormal_Std	Abnormal_Min	Abnormal_Max
PBC_CytoDiffusion	2352	0.568732	0.109323	0.0852273	0.762621	1513	0.148642	0.0984791	-0.0166354	0.521584
Bodzas_CytoDiffusion	2157	0.576238	0.0963953	0.0761766	0.778851	5036	0.2298	0.116684	-0.0233624	0.625165
CytoData_ViT	787	0.69804	0.189717	0.0300249	0.844844	191	0.486943	0.191213	0.0753636	0.826315
CytoData_CytoDiffusion	787	0.427242	0.170353	-0.0568537	0.788987	191	0.205007	0.0834734	-0.00875484	0.459826
PBC_ViT	2352	3.95455	0.713098	0.378391	5.38274	1513	2.34465	0.94568	-0.0486177	4.75127
Bodzas_ViT	2157	4.17264	0.707081	0.71303	6.23004	5036	3.62988	0.943512	-0.246052	5.63455

## Sheet: PBC_CytoDiffusion_3a
Normal_Anomaly_Score	Abnormal_Anomaly_Score
0.536895	0.24767
0.612669	0.129972
0.292281	0.0995743
0.561789	0.153102
0.591866	0.0539167
0.579457	0.340977
0.453479	0.340579
0.598135	0.212946
0.634739	0.0552319
0.654958	0.0636734
0.603142	0.0264341
0.511424	0.00835093
0.559153	0.0305675
0.562387	0.0474488
0.570271	0.157355
0.661581	0.0515541
0.575397	0.0538523
0.441881	0.0867141
0.504276	0.206878
0.374262	0.202802
0.452528	0.19103
0.656668	0.0521611
0.596462	0.0987545
0.621413	0.0217928
0.509552	0.0689731
0.606171	0.224822
0.613319	0.0668309
0.566255	0.157605
0.602478	0.0848033
0.688891	0.154124
0.587511	0.168872
0.48323	0.163083
0.535623	0.422969
0.629428	0.0618387
0.587551	0.0442983
0.538705	0.273813
0.666623	0.14397
0.549536	0.114825
0.577474	0.0633134
0.50521	0.0347225
0.71629	0.154992
0.558292	0.0891387
0.655293	0.076383
0.721941	0.150172
0.632905	0.346423
0.592255	0.0825989
0.60464	0.188683
0.679908	0.0254329
0.365306	0.12013
0.691105	0.136777
0.617208	0.127811
0.608421	0.172016
0.476833	0.29448
0.422485	0.255457
0.678568	0.165446
0.519061	0.296605
0.453623	0.282974
0.624615	0.179851
0.649403	0.22111
0.567927	0.065832
0.471755	0.0437591
0.517814	0.122622
0.475357	0.125512
0.717301	0.0125855
0.587676	0.0688395
0.639013	0.0665443
0.539336	0.0815506
0.515177	0.188061
0.628533	0.14608
0.463075	0.134977
0.494966	0.205504
0.713937	0.0277394
0.688091	0.258497
0.640457	0.0662056
0.506761	0.0432274
0.62977	0.183732
0.572311	0.0367019
0.696598	0.146953
0.643657	0.17903
0.672846	0.189209
0.48925	0.0135105
0.531547	0.0907858
0.680487	0.166615
0.593504	0.1092
0.643169	0.103269
0.357258	0.351057
0.697886	0.126574
0.445041	0.0608839
0.43597	0.169839
0.718835	0.0864546
0.292406	0.148205
0.691734	0.0531866
0.615759	0.0558096
0.709351	0.050543
0.43752	0.11637
0.522437	0.0724437
0.649101	0.157899
0.490474	0.356785
0.577686	0.0913777
0.720288	0.159671
0.661855	0.0796157
0.502859	0.0916116
0.626352	0.229406
0.595144	0.115213
0.509194	0.368026
0.663667	0.155632
0.498711	0.244636
0.65482	0.0155411
0.460506	0.149219
0.575008	0.249369
0.609789	0.215574
0.564295	0.190661
0.594942	0.327951
0.674439	0.0775121
0.593665	0.0402934
0.557172	0.0295421
0.5852	0.305116
0.543574	0.0314442
0.601634	0.12822
0.600016	0.0850472
0.55749	0.150935
0.704899	0.173918
0.581436	0.136207
0.524384	0.31098
0.655627	0.103758
0.623326	0.0393427
0.65067	0.147364
0.6456	0.206886
0.61332	0.129953
0.452418	0.0424011
0.61302	0.350734
0.586376	0.0490855
0.583538	0.165697
0.549717	0.113841
0.67733	0.287822
0.736457	0.118973
0.534612	0.212217
0.694388	0.121445
0.664534	0.102893
0.459468	0.0216566
0.656637	0.134315
0.6493	0.354149
0.656127	0.198722
0.436338	0.052016
0.56811	0.132189
0.568826	0.195548
0.533179	0.180313
0.318591	0.0679274
0.688098	0.0683639
0.634241	0.123526
0.164333	0.0921423
0.604427	0.111515
0.69339	0.0353734
0.644872	0.129749
0.542089	0.34125
0.623801	0.148931
0.694329	-0.0147209
0.417801	0.154157
0.471007	0.181361
0.538469	0.168558
0.448155	0.205528
0.669644	0.322824
0.659226	0.0555465
0.543131	0.308148
0.525102	0.220129
0.501414	0.029849
0.587399	0.0832844
0.459839	0.446694
0.51531	0.107492
0.604755	0.0822499
0.704196	0.097504
0.433137	0.15893
0.415944	-0.00936791
0.612546	0.411673
0.456507	0.0995893
0.542218	0.0200712
0.611029	0.239128
0.59727	0.029568
0.508443	0.152693
0.566258	0.437984
0.637294	0.0313191
0.464171	0.127411
0.707719	0.121415
0.662158	0.361509
0.646233	0.101288
0.452534	0.0937464
0.504875	0.125103
0.454076	0.195508
0.565577	0.155145
0.647935	0.0969687
0.618271	0.0926258
0.657558	0.286619
0.436916	0.215255
0.137617	0.203362
0.587323	0.139663
0.458547	0.238358
0.576865	0.0829392
0.678814	0.160242
0.598352	0.212303
0.495262	0.0516927
0.555682	0.054793
0.686389	0.225934
0.467311	0.144228
0.626052	0.245626
0.671819	0.0825862
0.631937	0.166263
0.538643	0.120895
0.606217	0.208381
0.588325	0.171048
0.589019	0.0431192
0.678702	0.175897
0.574905	0.22036
0.541663	0.341332
0.457122	0.173224
0.572506	0.107861
0.610529	-0.00950312
0.190113	0.0626903
0.489551	0.119137
0.623934	0.266581
0.535721	0.0756964
0.526467	0.125079
0.556287	0.167844
0.66481	0.205414
0.556874	0.283825
0.601359	0.0313388
0.609645	0.0551556
0.708542	0.151028
0.531129	0.0345986
0.641967	0.270308
0.617852	0.155432
0.35484	0.190348
0.564122	0.372768
0.651349	0.0226226
0.578523	0.00941366
0.618485	0.144078
0.629806	0.123605
0.651736	0.0109337
0.576709	0.0410676
0.631199	0.212257
0.636188	0.0551081
0.617807	0.0348644
0.445199	0.11617
0.35365	0.177439
0.544066	0.0528089
0.257146	0.289618
0.664412	0.0432216
0.696405	0.0064124
0.66634	0.207857
0.256886	0.0725842
0.622306	0.0717059
0.570545	0.135507
0.434903	0.342156
0.657743	0.0721304
0.649073	0.223189
0.539748	0.162562
0.332534	0.215877
0.141149	0.0350937
0.663119	0.0385897
0.537996	0.0470689
0.700848	0.0636369
0.729451	0.0514671
0.695522	0.0350032
0.643978	0.173426
0.557275	0.110564
0.651387	0.0782584
0.596307	0.110224
0.521297	0.127607
0.529395	0.107623
0.538178	0.119795
0.517363	0.0844606
0.566772	0.0773589
0.636894	0.0129324
0.472952	0.146928
0.556868	0.118177
0.67119	0.080713
0.698508	0.0378749
0.647539	0.130863
0.701575	0.0306256
0.692565	0.0847146
0.469478	0.123974
0.698838	0.12587
0.561968	0.356593
0.66728	0.0933111
0.454358	0.0814098
0.549057	0.160392
0.702541	0.0754928
0.481478	0.038485
0.607508	0.0996228
0.639504	0.0663021
0.74969	0.164739
0.502827	0.0317759
0.589115	0.110843
0.614604	0.187484
0.477946	0.411716
0.513019	0.108355
0.599539	-0.0105887
0.472002	0.417855
0.548466	0.31022
0.681124	0.105798
0.590781	0.128632
0.493314	0.0585883
0.526264	0.202163
0.658393	0.189337
0.645541	0.325291
0.603102	0.286978
0.493894	0.108538
0.723716	0.165162
0.561458	0.178232
0.616617	0.0778143
0.625663	0.114538
0.595829	0.144674
0.589955	0.289168
0.479084	0.028375
0.630885	0.105476
0.514834	0.0496998
0.391592	0.463256
0.704804	0.254357
0.619332	0.0246062
0.565335	0.315616
0.547348	0.202536
0.52765	0.171903
0.642546	0.107997
0.630162	0.209947
0.682577	0.220138
0.539556	0.132354
0.560272	0.173008
0.606412	0.148072
0.689324	0.223512
0.60102	0.241515
0.600548	0.0406966
0.611417	0.214368
0.637311	0.257718
0.493165	0.0115763
0.172854	0.306501
0.490983	0.191802
0.545479	0.107586
0.441906	0.217716
0.594456	0.0710983
0.562658	0.0106006
0.46353	0.136543
0.569306	0.105126
0.643918	0.254349
0.513264	0.0584391
0.311286	0.0410303
0.652898	0.202466
0.537093	0.0930797
0.557606	0.0761875
0.566102	0.0416723
0.6187	0.0602741
0.532734	0.0436686
0.722621	0.13143
0.583962	0.122084
0.670944	0.0201456
0.522032	0.218014
0.660311	0.0730314
0.636309	0.0925586
0.538092	0.0556657
0.591791	0.191683
0.623415	0.0613215
0.663628	0.067507
0.488199	0.0347002
0.553471	0.135292
0.502244	0.15909
0.265046	0.102627
0.65738	0.2387
0.584412	0.0101603
0.661662	0.173881
0.314303	0.122556
0.599194	0.0508387
0.643093	0.150208
0.482493	0.368809
0.681282	0.0789295
0.697665	0.212939
0.327709	0.142786
0.37643	0.239121
0.52986	0.15923
0.676556	0.063058
0.569417	0.133832
0.618934	0.0672814
0.708258	0.00324408
0.561526	0.0639722
0.555159	0.0610307
0.638285	0.310965
0.627976	0.0945102
0.540564	0.158639
0.463959	0.279665
0.714772	0.319489
0.65218	0.431098
0.520931	0.309583
0.684033	0.142212
0.532583	0.16128
0.253685	0.0591026
0.515881	0.135893
0.714626	0.266608
0.636302	0.273174
0.435683	0.107243
0.519323	0.014793
0.571438	0.10413
0.338216	0.0647082
0.662971	0.103018
0.604091	0.262292
0.659453	0.1444
0.577367	0.33082
0.221798	0.0691504
0.687348	0.124128
0.604346	0.200975
0.622014	0.388484
0.659113	0.292133
0.645512	0.022952
0.357294	0.267027
0.624967	0.324209
0.587075	0.0882068
0.275284	-0.00265147
0.702638	0.161689
0.732176	0.306848
0.616105	0.375988
0.390436	0.125347
0.513532	0.262407
0.570798	0.0803137
0.269875	0.37902
0.631276	0.0656404
0.633175	0.276818
0.285803	0.0287158
0.333695	0.104405
0.383456	0.238724
0.366786	0.180352
0.447526	0.0430205
0.435941	0.107605
0.645267	0.198708
0.68121	0.144299
0.563375	0.021982
0.676073	0.0344888
0.661914	0.198633
0.523509	0.0501668
0.578676	0.0877068
0.656553	0.0905812
0.705419	0.153006
0.591178	0.229122
0.521643	0.0887556
0.622192	0.211955
0.505081	0.106592
0.610484	0.152174
0.694957	0.0542525
0.686659	0.242339
0.516778	0.0848203
0.621454	0.145358
0.681314	0.225169
0.500083	0.0256586
0.367602	0.09551
0.658028	0.13679
0.584226	0.196729
0.471418	0.0357341
0.584085	0.139648
0.580553	0.103048
0.548068	0.0413304
0.598488	0.0574185
0.679658	0.190754
0.730155	0.168114
0.31568	0.00682677
0.631504	0.0837413
0.565029	0.370019
0.53596	0.144549
0.219003	0.337035
0.666146	0.0630763
0.705386	0.175096
0.626274	0.177094
0.141907	0.16631
0.560298	0.22052
0.522216	0.177919
0.596444	0.0538461
0.637061	0.0591618
0.639675	0.0163749
0.524904	0.176514
0.465809	0.0228677
0.64003	0.125316
0.406154	0.0667811
0.553346	0.0781935
0.642882	0.195873
0.713959	0.0333823
0.469324	0.102275
0.249706	0.11694
0.542842	0.154495
0.475849	0.217946
0.634256	0.104084
0.593366	0.14101
0.622377	0.0860624
0.528829	0.0947728
0.162516	0.16261
0.452386	0.149223
0.483747	0.186587
0.601207	0.151359
0.576979	0.313727
0.729069	0.188086
0.364001	0.197927
0.229394	0.0672834
0.640959	0.118973
0.377152	0.116699
0.563859	0.0802129
0.68347	0.158897
0.716257	0.0342426
0.606009	0.225736
0.531182	0.114457
0.547581	0.164577
0.469799	0.179283
0.707195	0.104913
0.648186	0.120785
0.717887	0.0411441
0.552617	0.121075
0.498051	0.184685
0.618882	0.239261
0.537133	0.25518
0.558647	0.174449
0.678477	0.0938756
0.639244	0.00568609
0.406864	0.0361594
0.517129	0.0907769
0.676227	0.123172
0.251074	0.305022
0.518307	0.0940226
0.672953	0.0683779
0.666645	0.0505229
0.365386	0.34402
0.381801	0.104412
0.580234	0.112125
0.512641	0.250156
0.685428	0.103127
0.476317	0.18424
0.632384	0.178584
0.453872	0.194079
0.631833	0.3055
0.651344	0.160299
0.28785	0.147047
0.621339	0.15177
0.682711	0.00890899
0.657376	0.0201416
0.543121	0.180003
0.631331	0.366716
0.583139	0.128103
0.590574	0.0980552
0.576643	0.120744
0.662866	0.269549
0.625527	0.0877278
0.27206	0.313141
0.367928	0.0548129
0.610775	0.243272
0.564279	0.0643305
0.707534	0.170116
0.658075	0.308987
0.661521	0.0762225
0.623308	0.0173693
0.414467	0.409124
0.707611	0.122752
0.628592	0.115873
0.624442	0.344032
0.705202	0.120141
0.575792	0.0506203
0.569246	0.262329
0.162455	0.0328238
0.635184	0.0473755
0.407521	0.107706
0.685701	0.253117
0.681342	0.239711
0.661753	0.228264
0.175026	0.0474829
0.285447	0.2563
0.585641	0.175961
0.500546	0.292816
0.608575	0.142897
0.64862	0.179812
0.598523	0.309419
0.598794	0.267227
0.535689	0.0535597
0.676557	0.085665
0.540285	0.0549439
0.671078	0.0647736
0.695641	0.229235
0.68201	0.114533
0.429848	0.162446
0.590182	0.130514
0.610533	0.0243883
0.627298	0.149309
0.597629	0.189075
0.663692	0.440393
0.434203	0.0249319
0.399728	0.0624995
0.507611	0.0878994
0.676685	0.0362207
0.64288	0.36124
0.64425	0.0708251
0.650464	0.376143
0.653682	0.106868
0.604572	0.0433416
0.570725	0.29371
0.659647	0.389385
0.173282	0.159295
0.711526	0.16818
0.715763	0.067951
0.650259	0.378961
0.566684	0.0799017
0.665132	0.130071
0.521504	0.222908
0.527191	0.0607351
0.650658	0.112551
0.682894	0.0644716
0.617609	0.0322524
0.572201	0.289015
0.546772	0.0840404
0.572911	0.00825139
0.585821	0.305159
0.579592	0.106035
0.71638	0.119958
0.513867	0.258445
0.521551	0.107365
0.174977	0.131466
0.669051	0.168349
0.429483	0.244644
0.627084	0.331593
0.640195	0.191305
0.696818	0.0616863
0.60373	0.0805273
0.572259	0.0963519
0.584397	0.016201
0.634179	0.0998684
0.654325	0.0466522
0.639426	0.110325
0.469407	0.149298
0.615002	0.174849
0.59399	0.0805689
0.59983	0.123924
0.546727	0.0635823
0.597432	0.0277862
0.668751	0.0744085
0.489186	0.0800253
0.497298	0.241296
0.55482	0.153329
0.544656	0.0308042
0.526845	0.0357571
0.677944	0.233998
0.699692	0.219813
0.639576	0.0431426
0.574544	0.0812864
0.39365	0.440571
0.603201	0.060053
0.459065	0.358158
0.679686	0.331814
0.64561	0.16898
0.618362	0.277011
0.604167	0.279145
0.509494	0.101566
0.61722	0.253303
0.394584	0.150387
0.455594	0.0721734
0.683097	0.210935
0.668307	0.140032
0.555598	0.111954
0.546003	0.16478
0.556572	0.148607
0.514757	0.156646
0.552807	0.140664
0.544398	0.177684
0.629961	0.108466
0.491437	0.105054
0.65237	0.17565
0.536314	0.14985
0.452397	0.330328
0.755522	0.0525902
0.653832	0.149623
0.693159	0.346634
0.516737	0.115103
0.633729	0.283571
0.602854	0.0709082
0.432009	0.0190278
0.633828	0.292275
0.63431	0.0840611
0.627274	0.0363229
0.420806	0.369066
0.503053	0.117239
0.573566	0.13209
0.547454	-0.0131403
0.517364	0.182608
0.635317	0.258057
0.652058	0.134777
0.565449	0.0508377
0.631058	0.114413
0.684181	0.442795
0.231925	0.264753
0.417527	0.276887
0.689262	0.0703941
0.643767	0.097908
0.610533	0.076992
0.560687	0.154161
0.53519	0.22555
0.132134	0.0672383
0.668483	0.146711
0.682334	0.0946674
0.637109	0.125181
0.504255	0.101563
0.60534	0.0869844
0.623702	0.0493066
0.501525	0.157973
0.641718	0.0286256
0.605474	0.321379
0.605765	0.0419577
0.520505	0.00299809
0.534859	0.0508251
0.672239	0.132974
0.412242	0.0907168
0.502145	0.134657
0.718566	0.134395
0.685541	0.389645
0.475228	0.186175
0.590648	0.407623
0.656438	0.190918
0.499832	0.15975
0.55487	0.314025
0.574414	0.347504
0.690793	0.117626
0.632914	0.103078
0.626974	0.0968876
0.640606	0.079508
0.41823	0.190044
0.658809	0.484381
0.682891	0.145427
0.499719	0.0453695
0.333938	0.10734
0.50403	0.119856
0.680928	0.223938
0.555683	0.0655063
0.528548	0.156318
0.707226	0.0899259
0.457619	0.27277
0.625851	0.100232
0.600967	0.135597
0.58309	0.384311
0.540314	0.0847202
0.447159	0.257399
0.659814	0.119615
0.688702	0.166036
0.420735	0.122458
0.540148	0.185765
0.703436	0.3186
0.560383	0.196827
0.598026	0.0699621
0.624543	0.378804
0.566686	0.0533334
0.46699	0.225066
0.38998	0.133106
0.664316	0.201459
0.40536	0.121232
0.415731	0.0236012
0.59087	0.0678878
0.581337	0.044637
0.597172	0.244538
0.558592	0.165895
0.49661	0.217272
0.404117	0.00657228
0.642819	0.266461
0.594367	0.134703
0.64592	0.354456
0.602818	0.140762
0.572674	0.139301
0.597858	0.0971386
0.535881	0.267083
0.575327	0.312628
0.583832	0.0202976
0.693718	0.26677
0.352873	-0.0127906
0.475751	0.290515
0.61211	-0.00739939
0.571987	0.128276
0.526822	-0.0166354
0.597177	0.0219416
0.379867	0.105451
0.593632	0.136033
0.629208	0.104156
0.572821	0.151821
0.332601	0.282961
0.559501	0.134274
0.625111	0.187163
0.671767	0.190139
0.52163	0.17015
0.564942	0.147886
0.723109	0.172238
0.570256	0.273506
0.506118	0.282579
0.663062	0.0391137
0.715946	0.0681822
0.500261	0.106896
0.522779	0.123642
0.614269	0.035783
0.551274	0.127135
0.545518	0.235455
0.605884	0.00531218
0.711466	0.0761843
0.599279	0.0798778
0.53513	0.261675
0.598336	0.131772
0.517068	0.125115
0.646533	0.132106
0.491725	0.359262
0.655833	0.107784
0.596243	0.0937464
0.605338	0.0413293
0.564885	0.368418
0.521306	0.217711
0.605901	0.180128
0.749564	0.127117
0.658058	0.200343
0.544617	0.112298
0.450049	0.0368331
0.650054	0.0874169
0.51866	0.0987872
0.528947	0.251855
0.650193	0.289785
0.693599	0.109958
0.271296	0.235343
0.525666	0.324888
0.579872	0.0632134
0.486593	0.17716
0.618732	0.0590495
0.633409	0.195002
0.611971	0.10017
0.527308	0.273156
0.677412	0.103208
0.539298	0.0792805
0.606369	0.243841
0.605972	0.270541
0.728692	0.101426
0.635533	0.114144
0.550921	0.0423962
0.563945	0.07932
0.61795	0.0911184
0.555824	0.114893
0.579313	0.305894
0.648704	0.0364932
0.427562	0.095573
0.394541	0.0553912
0.633944	0.275884
0.626849	0.248168
0.603773	0.0280371
0.577915	0.14502
0.667268	0.0192778
0.584296	0.0764173
0.512322	0.253353
0.558575	0.237411
0.60614	0.301556
0.314656	0.0376798
0.668214	0.148226
0.69495	0.107675
0.666781	0.11934
0.489401	0.0532132
0.607838	0.113998
0.660066	0.0702407
0.561586	0.242268
0.688185	0.0642221
0.525934	0.107492
0.474538	0.114049
0.549925	0.073812
0.37079	0.177758
0.628213	0.10123
0.562217	0.151861
0.679276	0.146164
0.708501	0.131379
0.684833	0.0971267
0.539279	0.0847952
0.59676	0.0573296
0.553331	0.0600178
0.628098	0.0716007
0.622897	0.0881466
0.614493	0.230816
0.718567	0.116353
0.440711	0.121221
0.62524	0.0876022
0.701152	0.0321484
0.586604	0.129849
0.585537	0.16258
0.679584	0.115045
0.665563	0.106515
0.437897	0.0178852
0.0943558	0.0542893
0.589165	0.123952
0.296927	0.19433
0.574328	0.520281
0.60429	0.125413
0.530163	0.111635
0.509744	0.165522
0.627125	0.0484823
0.633221	0.245262
0.481431	0.0655528
0.408464	0.0374169
0.647337	0.146693
0.559249	0.166918
0.444997	0.259078
0.651654	0.0547629
0.539336	0.119471
0.508859	0.0184674
0.612446	0.218561
0.665564	0.0312015
0.593254	0.304268
0.497001	0.188082
0.3936	0.117181
0.604622	0.267104
0.55259	0.0165177
0.531711	0.119681
0.607687	0.0629299
0.627116	0.166645
0.536853	0.171493
0.672179	0.132517
0.546736	0.0870211
0.530116	0.0379996
0.52334	0.249677
0.700753	0.255935
0.731985	0.160127
0.728432	0.114172
0.586755	0.0506689
0.618881	0.102002
0.491672	0.00212533
0.598923	0.223324
0.610854	-0.00421544
0.617918	0.106659
0.538017	0.0365113
0.583113	0.0994488
0.633748	0.32719
0.598012	0.20592
0.600483	0.157445
0.655567	0.279467
0.650383	0.278254
0.500598	0.0633252
0.55842	0.199159
0.649723	0.293251
0.444561	0.131624
0.578419	0.0932227
0.701033	0.0706066
0.683164	0.0682768
0.473556	0.0501853
0.278679	0.061084
0.688783	0.159196
0.487023	0.237921
0.590944	0.147829
0.611523	0.0915441
0.658974	0.0901102
0.463571	0.293123
0.144764	0.0468546
0.641448	0.0332988
0.481461	0.0707557
0.614261	0.336114
0.693772	0.0293103
0.654776	0.187909
0.525595	0.123309
0.579475	0.0605349
0.650102	0.158894
0.314229	0.115373
0.613343	0.0956551
0.659712	0.267984
0.720813	0.114404
0.520508	0.195033
0.507618	0.0584306
0.659397	0.121998
0.315244	0.0811887
0.579752	0.112935
0.723594	0.148754
0.641532	0.219236
0.497259	0.13394
0.506661	0.392139
0.673817	0.121448
0.395078	0.0282905
0.642379	0.153509
0.65603	0.0451673
0.708605	0.152987
0.487371	0.107933
0.430144	0.00864659
0.367489	0.138478
0.518407	0.192606
0.641572	0.244909
0.723415	0.521584
0.667608	0.0832776
0.290861	0.0736489
0.510664	0.0875239
0.671563	0.190869
0.489449	0.0706844
0.409038	0.092466
0.476934	0.230689
0.391856	0.365031
0.370991	0.121621
0.3836	0.236649
0.664667	0.188268
0.157936	0.0184828
0.631056	0.199604
0.452357	0.114598
0.628133	0.0424136
0.48839	0.158298
0.579258	0.0959115
0.610898	0.186382
0.571029	0.079614
0.523661	0.0997234
0.684512	0.0124805
0.606865	0.198292
0.509086	0.22357
0.574151	0.199827
0.647652	0.128477
0.468712	0.119661
0.591489	0.203792
0.696273	0.286307
0.689073	0.29002
0.532528	0.430398
0.613999	0.179427
0.609237	0.27939
0.445739	0.162921
0.608981	0.376716
0.621623	0.261762
0.633381	0.0324656
0.450588	0.152744
0.602187	0.24721
0.590432	0.129254
0.554956	0.0513576
0.629474	0.0729684
0.701835	0.260807
0.715196	0.0510145
0.58024	0.0689522
0.739416	0.00822961
0.60727	0.111443
0.563249	0.250163
0.581968	0.0327325
0.6954	0.106938
0.457773	0.115923
0.519953	0.174094
0.572457	0.173314
0.643952	0.176705
0.575519	0.0766885
0.656161	0.130897
0.65315	0.0353096
0.716666	0.107183
0.426862	0.00270788
0.692333	0.237158
0.61813	0.218887
0.47116	0.11783
0.594927	0.106438
0.547134	0.147862
0.597363	0.11702
0.522372	0.0835008
0.58951	0.0787588
0.612904	0.129082
0.187449	0.0227799
0.504648	0.159602
0.539033	0.0275557
0.642077	0.141562
0.536689	0.0231021
0.351053	0.391901
0.606856	0.0704239
0.597986	0.17137
0.544573	0.0467135
0.664668	0.120593
0.668311	0.174061
0.407199	0.168223
0.37639	0.0653146
0.682431	0.205679
0.378711	0.227354
0.540999	0.33172
0.606451	0.044086
0.639935	0.10885
0.411081	0.0883498
0.482651	0.0589673
0.51158	0.0662736
0.458203	0.177066
0.660154	0.126735
0.670091	0.0475659
0.705197	0.409734
0.515137	0.14691
0.489911	0.234194
0.666327	0.127662
0.271182	0.0518236
0.344307	0.268987
0.356571	0.139995
0.59144	0.122509
0.472979	0.0755254
0.516063	0.0609349
0.641137	0.0420833
0.615639	0.207202
0.439728	0.202902
0.591464	0.152679
0.653452	0.139295
0.551191	0.0703309
0.631861	0.0914261
0.54231	0.145454
0.618211	0.0118552
0.433505	0.225593
0.699899	0.166668
0.658961	0.356117
0.491245	0.0721205
0.577917	0.121894
0.424565	0.040401
0.545191	0.184663
0.56058	0.0557907
0.594286	0.0844125
0.683721	0.411182
0.48317	0.25506
0.44023	0.248529
0.580616	0.160668
0.344163	0.264468
0.396596	0.189585
0.695704	0.119471
0.662706	0.157116
0.58564	0.232271
0.513017	0.0397253
0.643738	0.0571121
0.49796	0.180665
0.679105	0.114679
0.718845	0.120421
0.707374	0.254121
0.344102	0.032986
0.492488	0.06228
0.509184	0.279464
0.568061	0.230455
0.583406	0.145567
0.711028	0.0894807
0.697902	0.0357388
0.547446	0.0395144
0.386994	0.248184
0.64732	0.178022
0.603229	0.0407012
0.596793	0.164943
0.650926	0.0737848
0.725203	0.180453
0.531117	0.0102877
0.591607	0.110729
0.628983	0.0129592
0.488414	0.0674291
0.624438	0.33332
0.603831	0.0244107
0.712318	0.06553
0.583524	0.110105
0.421952	0.277311
0.592088	0.190378
0.589528	0.238127
0.504467	0.238796
0.631781	0.0863855
0.679272	0.207387
0.420437	0.174175
0.698331	0.100766
0.751366	0.155571
0.521181	0.246159
0.653337	0.220261
0.632434	0.0763621
0.674601	0.0663206
0.445111	0.179812
0.503792	0.095663
0.650435	0.104684
0.530423	0.0461033
0.514135	0.161266
0.646041	0.100216
0.578782	0.174489
0.511176	0.312572
0.590066	0.0906242
0.608383	0.0539018
0.579834	0.137476
0.667201	0.113287
0.647716	0.088342
0.63914	0.0928742
0.646383	0.0374112
0.631773	0.0839921
0.567666	0.0665751
0.293832	0.136016
0.1741	0.101729
0.706515	0.0352549
0.66081	0.30838
0.559838	0.134099
0.482187	0.25049
0.616149	0.107601
0.481458	0.150795
0.604105	0.084524
0.676751	0.211869
0.552532	0.379457
0.565891	0.121175
0.572347	0.133215
0.604817	0.28675
0.478812	0.148831
0.542816	0.141689
0.593227	0.288247
0.570171	0.20335
0.518519	0.177474
0.480326	0.120242
0.665259	-0.00481206
0.309141	0.0289124
0.630727	0.241281
0.668732	0.0682398
0.636082	0.29138
0.565185	0.180779
0.557632	0.350577
0.656734	0.135853
0.561609	0.108057
0.500033	0.0286051
0.683012	0.160653
0.564738	0.247861
0.560731	0.261726
0.336675	0.178394
0.615748	0.0499708
0.460019	0.222747
0.559185	0.173073
0.687345	0.018956
0.599857	0.221927
0.517366	0.022212
0.661852	0.0553753
0.672298	0.155616
0.60247	0.224671
0.604026	0.123848
0.679497	0.191098
0.637734	0.130719
0.647039	0.141932
0.473047	0.0930678
0.694108	0.0150519
0.33745	0.324097
0.717168	0.0464328
0.595732	0.103444
0.551662	0.118327
0.300547	0.0530663
0.494148	0.191568
0.655272	0.17494
0.51874	0.132436
0.604384	0.330518
0.632932	0.265836
0.627416	0.136344
0.439561	0.319954
0.577583	0.0200138
0.432021	0.0976575
0.33557	0.112057
0.52709	0.129278
0.649793	0.0457529
0.674367	0.00202107
0.353104	0.0723919
0.543766	0.102371
0.693354	0.00854828
0.403155	0.226732
0.640184	0.0895365
0.659566	0.303465
0.713821	0.0102856
0.539327	0.115292
0.462778	0.0221582
0.596619	0.09583
0.525467	0.262956
0.518029	0.229455
0.635197	0.109857
0.660489	0.0430795
0.476436	0.169151
0.527855	0.299201
0.594934	0.102855
0.632993	0.104606
0.566283	0.0752965
0.692695	0.108987
0.659791	0.172874
0.538746	0.26594
0.565401	0.333474
0.526942	0.11008
0.285232	0.0808794
0.676895	0.113039
0.649092	0.126949
0.657115	0.192371
0.525177	0.170473
0.651099	0.0365954
0.626646	0.124047
0.490277	0.164508
0.559024	0.442814
0.477459	0.0615505
0.429322	0.43689
0.519172	0.0865247
0.616537	0.090768
0.544752	0.166598
0.552073	0.192934
0.499306	0.0919728
0.587543	0.0824952
0.644214	0.0851794
0.342405	0.0304162
0.499645	0.250178
0.637954	0.0996745
0.446494	0.0452069
0.478246	0.102424
0.653205	0.36336
0.643672	0.0797833
0.601708	0.0753119
0.677355	0.0104891
0.68253	0.138011
0.605914	0.182059
0.630094	0.205576
0.66176	0.1801
0.635622	0.145005
0.50952	0.0906224
0.567242	0.0807068
0.57329	0.0878057
0.21718	0.102114
0.409145	0.319337
0.68872	0.108697
0.632854	0.338502
0.566813	0.0879951
0.524301	0.0188484
0.507286	0.325675
0.482561	0.177665
0.551803	0.0742919
0.640961	0.0495726
0.700364	0.107129
0.521623	0.0809385
0.55522	0.0600342
0.557816	0.0475629
0.527348	0.252744
0.694479	0.0692687
0.650815	0.0849859
0.621859	-0.00191436
0.583667	0.124732
0.532266	0.131661
0.611727	0.139356
0.474289	0.234075
0.409711	0.127827
0.623013	0.164715
0.697851	0.310317
0.482055	0.107603
0.524604	0.157234
0.581188	0.0969312
0.478855	0.195333
0.524101	0.0552945
0.6466	0.0942621
0.639059	0.0301653
0.668276	0.441549
0.626899	0.083522
0.702881	0.0845741
0.494969	0.0949608
0.556469	0.199519
0.693933	0.27462
0.721454	0.151038
0.585384	0.432609
0.576078	0.0373527
0.701813	0.169448
0.571879	0.253015
0.557701	0.0375329
0.673954	0.349299
0.688486	0.240697
0.554228	0.11464
0.42959	0.128733
0.627287	0.292359
0.535452	0.423971
0.561766	0.146001
0.652794	0.000927795
0.622108	0.0633641
0.447883	0.190799
0.599119	0.0554084
0.641672	0.144581
0.593953	0.0822213
0.61127	0.355393
0.594442	0.113959
0.574177	0.0772061
0.531976	0.147767
0.66251	0.123504
0.555027	0.0127916
0.586898	0.410249
0.597961	0.212026
0.562443	0.0759555
0.418502	0.140133
0.610335	0.145683
0.614669	0.392588
0.538247	0.214627
0.645762	0.143985
0.554612	0.14664
0.620686	0.263725
0.724988	0.113355
0.479739	0.251895
0.63274	0.162517
0.629019	0.0493692
0.521439	0.0556558
0.667942	0.360794
0.660911	0.100732
0.668507	0.17884
0.658336	0.010994
0.530034	0.149776
0.642622	0.112599
0.204992	0.0509922
0.64946	0.237066
0.675146	0.105308
0.596357	0.131224
0.377513	0.072161
0.592795	0.134005
0.583092	0.0996106
0.437303	0.159786
0.364105	0.137001
0.508179	0.221064
0.719857	0.36667
0.629541	0.265394
0.578291	0.202996
0.662231	0.126944
0.688283	0.0535772
0.547125	0.128712
0.644039	0.0617592
0.675004	0.135532
0.528542	0.114875
0.510781	0.219247
0.546494	0.10253
0.501679	0.0600145
0.624268	0.106894
0.64437	0.20715
0.573218	0.0939605
0.4555	0.101146
0.61498	0.158101
0.59665	0.0517667
0.380711	0.0771632
0.585405	0.0434385
0.592464	0.105581
0.635827	0.223612
0.685602	0.252175
0.564652	0.268962
0.600831	0.173309
0.516981	0.191087
0.668309	0.277605
0.663606	0.295971
0.637632	0.162039
0.568357	0.254319
0.543711	0.27307
0.587358	0.319977
0.637314	0.155549
0.616833	0.186101
0.610768	0.227162
0.716278	0.079256
0.443706	0.349494
0.595483	0.233623
0.642763	0.372094
0.59999	0.268205
0.607616	0.502581
0.631618	0.0421299
0.644128	0.0545027
0.698099	0.283
0.610835	0.26866
0.595661	0.232251
0.123557	0.394494
0.554524	0.091977
0.574488	0.102121
0.638585	0.0775838
0.55855	0.0967483
0.539044	0.0780097
0.708806	0.209538
0.476434	0.0493659
0.207906	0.225252
0.646995	0.0167328
0.677614	0.159388
0.517984	0.178292
0.258054	0.293687
0.637004	0.151173
0.473858	0.0987629
0.58904	0.0373153
0.669105	0.178667
0.464497	0.033759
0.544407	0.25213
0.621128	0.309634
0.707175	0.274953
0.254172	0.0661783
0.644687	0.148423
0.661553	0.441316
0.684639	0.338015
0.440784	0.065855
0.553588	0.321238
0.695665	0.0188454
0.604554	0.32078
0.652225	0.143855
0.709155	0.185956
0.660636	0.134997
0.600955	0.188408
0.690417	0.117631
0.468553	0.130482
0.601694	0.189752
0.526686	0.0465582
0.683086	0.142355
0.58789	0.103883
0.584745	0.0427324
0.486668	0.252539
0.69944	0.394311
0.550399	0.167584
0.522327	0.0215341
0.664386	0.162621
0.561263	0.157109
0.507656	0.420337
0.622703	0.0856348
0.738687	0.15904
0.558575	0.109093
0.678595	0.28122
0.599262	0.281835
0.679673	0.288864
0.564477	0.00493574
0.562987	0.245925
0.672525	0.188761
0.543398	0.114862
0.566997	0.0957841
0.672322	0.0478648
0.654763	0.0806432
0.346511	0.132691
0.550824	0.239751
0.630522	0.0128015
0.520953	0.0543846
0.659684	0.0587228
0.537815	0.151966
0.697701	0.238472
0.528723	0.0207033
0.574469	0.0923665
0.585576	0.0445272
0.63227	0.105354
0.535108	0.132853
0.692713	0.0603713
0.711233	0.0720449
0.484534	0.0734386
0.582593	0.0321137
0.701699	0.0277582
0.536006	0.247498
0.658471	0.0322154
0.655032	0.229878
0.591342	0.368298
0.408346	0.0595398
0.486063	0.204231
0.742065	0.103425
0.545412	0.274871
0.620584	0.230241
0.706923
0.66687
0.556376
0.476124
0.663499
0.35601
0.689884
0.625739
0.639986
0.528058
0.6801
0.656748
0.448583
0.267978
0.602324
0.681152
0.350035
0.283012
0.539681
0.385497
0.713023
0.649731
0.702283
0.486643
0.660202
0.633702
0.484727
0.578461
0.700471
0.604639
0.379852
0.504423
0.367442
0.590787
0.614307
0.604177
0.601597
0.441003
0.569751
0.691765
0.652294
0.685547
0.704201
0.652071
0.342772
0.492475
0.654432
0.57908
0.66061
0.69477
0.662603
0.512442
0.545193
0.583528
0.628149
0.597663
0.575582
0.629404
0.483295
0.351407
0.606405
0.533386
0.762621
0.634149
0.662656
0.53874
0.53115
0.641055
0.55371
0.694955
0.676945
0.633854
0.489648
0.536415
0.407
0.286469
0.650908
0.604626
0.699118
0.523125
0.542042
0.722641
0.59501
0.525896
0.570409
0.615051
0.593669
0.523943
0.703737
0.283328
0.618512
0.656058
0.362981
0.517248
0.538391
0.724848
0.5018
0.669379
0.615391
0.694939
0.562659
0.659511
0.589746
0.20338
0.57171
0.699804
0.640558
0.581144
0.511982
0.420282
0.497306
0.57533
0.64455
0.680492
0.578569
0.664885
0.571651
0.431133
0.510751
0.626864
0.602288
0.610275
0.364121
0.683432
0.586318
0.51424
0.569549
0.599286
0.432391
0.718975
0.663517
0.488149
0.570444
0.690326
0.721362
0.352592
0.626759
0.537005
0.398002
0.53433
0.701257
0.685103
0.399539
0.57158
0.570632
0.457785
0.708143
0.602397
0.659733
0.489951
0.643901
0.659682
0.110852
0.618567
0.623084
0.678764
0.545698
0.621432
0.67441
0.114599
0.631506
0.67284
0.679916
0.509072
0.366566
0.43339
0.452392
0.63815
0.615047
0.59155
0.435753
0.545988
0.607703
0.530886
0.630979
0.620051
0.654096
0.556568
0.594168
0.617936
0.491782
0.527508
0.65472
0.706048
0.568278
0.606584
0.62349
0.551061
0.638084
0.731177
0.670745
0.481618
0.490853
0.608829
0.628499
0.551537
0.519743
0.702529
0.63845
0.221507
0.57235
0.359201
0.65812
0.588249
0.707704
0.533025
0.0852273
0.588198
0.641074
0.537674
0.678563
0.604922
0.563462
0.552784
0.713693
0.267217
0.300967
0.611687
0.604982
0.521888
0.65611
0.650547
0.30105
0.575187
0.624436
0.682735
0.569873
0.593723
0.595036
0.543699
0.412456
0.574443
0.649471
0.68137
0.535596
0.609332
0.536162
0.635551
0.55968
0.701929
0.550019
0.609641
0.658951
0.594596
0.53906
0.579322
0.644281
0.549718
0.605512
0.665233
0.53861
0.669743
0.665319
0.633992
0.607028
0.541992
0.643818
0.449162
0.675948
0.634773
0.458345
0.554605
0.487233
0.658067
0.460511
0.493518
0.634014
0.424338
0.262943
0.5729
0.613653
0.455088
0.675726
0.675125
0.641292
0.560366
0.353829
0.645134
0.504564
0.622417
0.674219
0.687401
0.59647
0.356509
0.558415
0.573154
0.714935
0.62036
0.723241
0.47535
0.566723
0.704724
0.349139
0.589906
0.542703
0.615085
0.461955
0.461107
0.643108
0.587358
0.621967
0.678872
0.684444
0.443161
0.572643
0.463752
0.450988
0.678844
0.673817
0.503552
0.232466
0.538329
0.611071
0.482465
0.658819
0.694739
0.550625
0.402684
0.620564
0.70619
0.184055
0.584342
0.59934
0.696421
0.336914
0.583738
0.680327
0.315582
0.687616
0.694266
0.545147
0.435318
0.609366
0.674059
0.561306
0.643934
0.529164
0.698066
0.473419
0.269895
0.599151
0.450514
0.479737
0.673382
0.671019
0.578335
0.559817
0.619901
0.614389
0.70235
0.683167
0.68218
0.519716
0.277076
0.656416
0.520406
0.476191
0.624687
0.730892
0.536943
0.559903
0.698635
0.371057
0.413805
0.666006
0.675106
0.219506
0.655681
0.668837
0.598268
0.592282
0.642722
0.608497
0.552672
0.729931
0.680668
0.553765
0.670104
0.654454
0.647919
0.544735
0.602081
0.545186
0.247255
0.343638
0.696653
0.593955
0.477094
0.568171
0.539922
0.524373
0.665744
0.682114
0.712453
0.444853
0.600155
0.644013
0.490331
0.599129
0.669281
0.674053
0.547204
0.636087
0.575434
0.623216
0.633988
0.711185
0.47774
0.508576
0.582566
0.615578
0.556527
0.516587
0.637954
0.570897
0.462518
0.44303
0.638749
0.566654
0.621927
0.642645
0.697068
0.45665
0.511134
0.478801
0.477066
0.582907
0.61048
0.586585
0.530498
0.568833
0.507847
0.39766
0.539024
0.636728
0.705165
0.457143
0.620012
0.634176
0.517329
0.621891
0.592318
0.644657
0.417136
0.560259
0.568964
0.504305
0.581927
0.600574
0.371923
0.581163
0.460368
0.48683
0.554187
0.596946
0.621444
0.465979
0.519933
0.646861
0.573781
0.458875
0.510033
0.658432
0.651956
0.440807
0.376183
0.540296
0.423306
0.576451
0.63328
0.604202
0.394249
0.471229
0.64106
0.477356
0.457594
0.704559
0.708613
0.41476
0.602742
0.577888
0.279288
0.72109
0.626222
0.595193
0.433497
[truncated: 353 more rows]

## Sheet: PBC_ViT_3a
Normal_Anomaly_Score	Abnormal_Anomaly_Score
4.58536	4.01253
4.03389	0.213105
3.93519	1.67018
4.94623	2.10588
4.78715	2.23983
4.50017	4.30472
3.87875	1.1138
4.60884	-0.00819421
4.54912	3.63503
4.12688	3.3234
4.35491	2.55081
4.66297	2.59173
4.00449	3.10222
4.26982	3.38696
4.4399	3.22226
4.08929	2.77763
2.76814	1.64515
4.34035	2.33939
4.11278	2.66526
4.46337	2.52127
4.03949	1.09096
4.37732	3.06719
4.26848	1.87011
4.74109	1.8747
4.42159	0.663303
4.62232	3.16797
4.1222	2.28092
3.90337	1.02138
4.12991	1.17065
3.99749	2.69903
4.08345	1.9842
4.88681	2.41923
4.57454	3.1281
3.84216	3.30797
4.16455	1.84999
3.50045	0.855108
4.47713	3.50891
4.13445	1.0658
3.80551	3.1503
3.85804	4.41166
4.68323	1.37545
4.16508	3.6214
4.61066	2.14801
3.66977	2.17842
4.30182	2.00383
4.52648	3.46445
4.25096	3.42423
4.38517	2.22884
4.69394	2.24141
3.89816	2.84986
4.3249	1.8898
4.03276	0.289147
4.27314	3.00535
4.02393	1.20066
4.62002	1.55837
4.73905	1.98925
4.28971	2.2638
4.71459	1.84114
4.53683	2.74368
3.74581	3.80966
4.5225	1.97513
4.2663	2.91632
3.3823	2.60917
4.27482	1.91038
4.34966	1.97124
4.50304	1.7589
4.79044	3.469
2.5327	2.89848
3.96539	0.953074
4.39135	3.37521
4.81583	1.97188
4.51029	1.94747
4.16064	1.84087
4.11434	1.28435
4.45364	2.71841
3.5911	2.5033
4.45298	2.10642
4.453	2.92309
4.5583	0.463442
3.66303	1.06765
3.8532	2.78395
4.36831	1.58017
2.83374	3.2103
4.37102	3.39055
3.9867	1.12462
4.58287	2.37576
4.30381	3.24857
4.52499	1.94099
3.69449	2.24742
3.57302	3.26856
4.27019	1.64647
4.64032	2.44821
4.28138	2.96274
4.37394	0.550347
4.37368	2.3416
4.45671	4.09639
4.54999	2.58611
4.24962	2.82944
4.26871	3.19229
4.22674	2.62966
4.234	3.01233
4.64094	3.17918
4.71098	1.12056
4.50247	1.19675
4.74235	4.03984
3.94494	0.480702
4.60015	3.39981
4.35119	2.09818
4.47302	2.88438
4.04248	1.45612
4.40328	1.1244
4.7051	3.19037
4.69065	3.55182
4.79416	2.11244
4.36621	0.985985
3.91627	1.38468
4.65615	2.95106
4.27483	2.81006
3.12181	2.92925
4.42535	2.75034
4.35973	2.63438
4.6869	3.09231
4.7039	4.22334
4.46837	3.62325
4.6671	1.35888
4.77159	2.42225
4.35596	3.58385
3.83725	1.3088
3.27171	2.95034
4.54697	2.93616
4.4374	3.82921
3.10083	2.6745
3.67354	3.57535
4.60353	3.44845
4.01646	1.87079
3.5825	2.47933
4.65247	3.42419
4.64718	3.54753
4.26856	1.01472
4.16482	2.41813
4.17771	0.636253
4.62514	3.51777
4.3432	2.3357
4.38907	2.26124
4.48635	2.45896
4.64018	2.04358
4.58873	2.57238
4.36512	1.61482
3.53603	2.29487
3.81309	2.1009
4.4145	1.7027
4.48062	2.14168
4.88166	2.84939
4.72162	0.217993
3.9785	2.37245
4.65513	3.17235
4.80657	1.88616
4.17842	3.28979
4.40483	1.54256
3.39203	3.42069
4.16592	2.75884
3.01902	2.01161
4.09249	2.68299
4.43796	2.82771
4.71023	1.20454
4.58627	1.87082
4.05175	1.49029
4.47333	3.52932
4.34229	1.91375
4.47114	1.74994
4.10842	2.90525
4.42732	2.95333
4.53156	1.56259
4.45139	1.69543
2.57951	1.8941
4.03393	3.20316
3.27784	0.993349
4.50961	4.30179
4.4287	2.69728
4.66722	1.51834
4.56228	3.68929
4.65773	1.76492
4.74578	2.48129
4.63994	2.50843
4.69613	3.33012
3.04599	2.2505
4.16905	2.47297
3.92554	2.93456
4.2302	3.80726
4.16752	3.22893
4.57526	2.82438
1.54665	2.39461
4.687	2.54573
4.43048	4.26018
4.88691	1.90605
4.04232	0.738427
4.09289	1.776
4.78176	2.40644
4.1266	3.25779
4.55723	2.4661
4.40116	3.88039
4.4362	3.10702
4.14591	3.2811
4.51323	2.14304
4.37463	2.52109
4.89099	3.30906
4.99535	4.48861
4.56702	1.59749
3.70466	0.475833
4.16942	2.02254
4.36731	0.742953
4.84133	1.22542
4.76369	0.350035
2.96006	3.05394
4.53204	2.29397
3.75932	2.28637
4.39993	1.31256
4.70819	0.89476
4.37897	2.51087
4.78203	1.4798
3.63265	3.6781
4.06822	4.32828
4.55753	3.56459
4.61957	2.8292
4.18363	2.41269
4.16592	1.98675
4.6911	4.14252
3.17329	1.35771
4.43266	0.807315
4.05965	2.04167
4.67229	2.24247
4.50645	3.43688
4.04623	3.2975
4.80965	2.50755
4.41189	0.439624
4.58453	1.37327
4.44762	3.08227
4.40595	1.32222
3.42023	2.63955
4.57995	1.1983
2.92499	3.56062
4.64225	2.0614
4.26976	2.88905
4.55394	2.69985
4.19631	3.23632
4.14919	0.961254
4.48521	2.47784
4.85911	3.16148
4.30113	1.36299
4.2627	0.569989
4.79209	2.92936
4.47381	2.62983
4.12144	3.02496
4.63482	1.04174
4.05315	1.73209
3.47044	2.95309
3.89822	3.26989
4.36248	2.35541
4.42035	0.502333
4.02091	3.13379
4.78305	2.67324
2.72427	2.1119
4.43023	1.50832
4.03141	-0.0361327
4.45485	3.42866
4.80234	2.05138
4.41712	0.807238
4.52041	2.10933
4.58156	2.5059
4.67649	2.95916
3.7424	2.56984
3.29487	1.98121
4.62191	2.85422
4.73796	3.31372
4.47743	1.49224
4.19131	2.23522
4.56424	2.25228
3.44548	4.05851
4.68748	3.51331
4.5574	3.96315
4.52465	1.94815
3.86767	1.31227
4.79084	3.5716
4.17709	1.28122
4.8106	2.25912
4.2111	2.45108
4.33319	2.86067
4.79697	2.7973
4.65706	3.41022
3.79706	1.44
4.25467	1.90011
4.6947	2.61716
4.13599	3.47288
4.14093	2.54642
4.02861	1.09558
4.51374	3.09802
4.24971	1.71269
4.33045	0.610056
4.73799	3.99231
4.11681	3.92657
4.46738	0.419418
4.45883	0.39361
4.42305	2.66477
4.65016	0.7706
3.41775	1.43412
4.58433	2.62435
4.8022	3.60496
4.63357	4.17602
4.41781	2.4124
4.50878	2.0758
4.5789	2.85636
4.46525	2.38815
4.52944	1.73049
4.16759	2.91215
4.50691	1.98782
4.40674	2.14519
4.82446	0.859343
4.13462	2.37761
4.61046	2.61004
4.61083	3.74531
3.63353	3.2624
4.43852	0.713241
4.78409	2.42724
4.45497	1.93571
4.0775	0.580812
4.45393	1.92422
3.64946	3.26387
4.20411	1.78702
3.70533	2.00828
4.43299	2.59299
3.99032	3.55148
4.68262	2.13277
4.39356	2.1268
4.51421	1.12979
4.05216	2.87105
4.35328	2.10028
4.09371	4.21899
4.12596	1.94256
3.65198	4.06988
3.74124	4.21463
4.56436	1.42801
4.15198	2.42763
4.695	2.0442
4.39028	2.93802
3.90131	3.25403
2.38196	2.9069
3.9879	2.72484
4.30288	2.22709
4.35799	2.78254
3.2536	2.41937
4.25199	3.02461
4.03768	2.76384
3.9603	0.507975
3.24886	3.73966
4.7222	3.39103
3.31526	1.95578
4.38888	2.4705
4.15519	3.2987
4.25817	2.52856
2.99869	1.50269
4.18593	1.17969
4.04807	2.26647
2.01134	2.649
3.55924	1.90098
4.0505	3.09674
4.56078	3.5343
1.2744	3.74319
3.73521	3.10188
4.17086	2.831
4.0664	2.16768
3.5418	3.31766
3.10382	2.43019
3.2687	1.59269
4.63228	2.07899
3.84253	1.64213
4.29706	1.47186
4.59725	3.21525
4.49796	1.55133
4.49278	2.33547
3.42252	1.85141
4.0662	2.25224
4.12406	2.24634
3.58013	2.15356
4.2271	1.5955
3.8395	2.9862
3.56176	0.76045
3.74752	3.08204
3.6314	2.89855
3.98165	4.75127
4.52757	2.88465
2.29548	3.26763
4.40991	1.40931
4.304	1.45325
3.97908	3.13174
4.39385	1.82505
4.2123	2.62447
1.7577	2.57797
3.81742	2.6945
4.39469	1.38538
3.91119	1.05551
3.47131	3.47804
4.27478	2.42165
4.21857	2.11585
4.58054	2.443
4.29661	2.11411
4.39031	2.96806
4.20521	2.68593
4.4262	1.2094
1.75899	1.11128
4.11371	1.67502
4.28477	2.55396
4.49193	2.24713
3.81064	2.0326
4.08513	1.65121
4.00772	3.06815
4.14651	4.17689
4.29204	1.30728
4.30029	3.77772
4.10514	1.02308
4.27565	2.54539
4.30837	1.5726
4.27804	2.89478
4.62238	3.45909
4.15868	1.19512
4.3009	0.337335
4.46888	1.76133
4.31772	3.83661
4.61264	2.55512
4.34877	3.58415
4.2208	3.39344
4.26745	3.24025
4.27387	1.49416
3.52745	2.90357
3.99673	3.0321
4.10047	2.9653
4.26975	1.70761
2.77329	1.92293
4.00114	1.27906
4.21286	2.74436
4.31248	0.940533
4.40485	1.92934
3.77264	1.90028
1.97785	2.82079
4.18155	1.53289
4.40339	0.415331
3.80691	3.30018
4.23313	0.48656
4.08226	3.82241
2.26659	3.28768
4.21686	1.60081
4.52665	1.40062
4.08753	0.833316
4.47371	1.89865
4.22208	3.83723
4.51862	1.11267
4.2982	2.69331
4.47033	2.91052
4.27668	1.87628
4.19911	2.47708
4.37018	0.304953
3.95365	2.41836
4.83033	2.41828
4.12843	0.979926
4.11334	3.34361
4.44486	1.09448
4.15636	1.71643
4.44498	2.68525
4.29714	2.69772
4.28079	2.8296
4.5347	3.97848
2.97571	2.0116
3.86375	3.61592
3.98099	2.40944
4.08605	2.76648
4.4715	2.11249
3.96663	3.41912
3.3309	2.12891
4.20265	2.55706
4.41526	4.16315
3.98336	2.89973
4.42701	1.56417
2.2118	2.99205
4.30854	3.08892
3.67288	1.10863
4.42957	0.485157
3.76295	0.559782
4.2856	2.42807
4.51278	3.24235
4.24713	3.26503
4.13263	2.34496
4.55734	1.22928
3.66025	3.4943
3.5966	3.09671
3.72324	0.690845
3.94257	3.80524
4.70405	3.61349
4.47838	3.54139
4.30367	2.24841
4.53749	1.99924
4.03326	3.11232
4.27525	0.765298
3.87345	1.21921
4.28881	1.66713
3.80189	3.57735
4.16121	1.29451
4.36512	1.39699
2.87883	2.53853
4.19199	3.60056
4.23648	3.82281
4.21023	2.0348
4.24219	2.43889
3.55218	0.639345
4.0492	1.10706
3.95823	2.14006
3.87772	2.38397
2.05039	3.03275
3.9974	0.867817
4.40791	0.749182
3.63742	0.23638
4.17399	2.41077
4.24246	2.60979
3.91434	2.00936
4.52757	0.667075
3.59927	0.805786
4.24719	3.07771
4.19825	0.789792
4.27434	0.360439
4.00083	2.86071
4.10569	2.50548
4.32728	2.45734
4.28619	1.73199
4.41749	3.72977
4.70716	3.19567
3.85299	2.20704
4.35663	3.00427
4.4407	3.86609
3.49671	3.51547
3.98817	3.04669
4.20602	2.26282
4.6133	3.00956
3.86568	2.71176
3.94151	3.26201
4.24134	3.42513
3.89984	0.656567
4.04118	2.44949
4.10461	2.55022
3.3589	3.56361
4.07805	1.83443
4.18442	3.5024
4.33531	2.21036
4.55563	1.85136
4.62703	3.31003
4.1641	0.769713
3.95819	2.01335
4.21526	2.88874
3.94148	3.80293
3.61059	0.844524
3.10787	1.1265
4.31616	0.249391
3.44656	3.15524
4.12854	3.20483
2.14203	1.7859
1.53888	2.98868
4.16959	1.75935
3.72964	3.37045
4.03493	1.94157
4.03318	2.23555
4.48745	1.72816
3.47027	2.62069
2.97472	2.64341
3.2223	2.22033
3.84565	2.48006
2.94867	2.5358
4.21768	3.8782
3.79722	2.96571
4.0142	2.30864
4.28234	1.66809
3.97999	0.663199
4.42546	1.92462
4.13011	2.5088
4.36115	0.907286
4.25739	2.72326
4.48146	3.61366
4.06727	2.5847
4.40095	3.19479
4.39909	3.68133
4.11535	2.74438
4.13528	2.44813
4.35244	3.24314
4.10683	1.72253
4.17903	1.47409
4.25725	0.609627
4.58122	3.36489
3.87738	3.00253
4.05768	1.48541
3.67083	2.31229
4.18676	3.19592
3.80868	0.732829
4.29243	2.93901
4.07615	2.69344
3.61744	1.98844
3.96299	1.88467
3.7443	2.61281
4.10827	3.53781
3.94581	1.95946
4.39899	2.97007
4.23484	2.90647
4.40004	2.9476
4.3793	3.16245
3.76657	1.43015
3.77847	2.0274
3.87282	2.38469
3.79174	0.443035
4.13119	2.7115
3.93184	1.86811
4.08487	2.27459
4.50287	3.58806
4.03097	2.61836
4.38074	1.24754
4.14548	1.37527
3.47276	2.95588
4.27861	2.1261
4.26411	2.54009
4.02852	3.29205
4.2059	2.89249
4.47972	1.73859
3.99987	3.3886
4.28804	3.35682
4.4797	2.42959
3.56699	2.90794
3.81473	2.04527
4.39776	3.31845
3.89815	4.27404
4.26391	2.43284
4.02827	3.85884
4.53531	2.14099
4.37238	3.17608
4.3409	2.64204
4.07021	3.03741
4.11056	3.56614
4.13699	2.52195
3.84006	1.01291
4.54475	3.32642
4.63065	2.40459
3.88398	2.66299
2.65886	1.62674
3.72601	3.66743
3.90956	3.27497
4.50086	3.1586
4.17322	1.25682
4.03766	1.42838
3.35064	1.6359
3.97184	3.37672
4.52858	0.871985
4.06188	1.80016
3.70318	1.36197
4.53401	1.26856
3.80644	2.51901
4.06339	2.5932
4.29028	2.23223
4.50214	2.05365
4.27493	3.62658
3.70178	2.58169
3.70444	2.7527
4.04468	2.16029
4.21659	3.03081
2.96944	2.86375
3.45759	1.90684
4.28708	1.52594
2.50686	2.65814
3.90492	3.21136
3.78109	3.6603
3.91433	4.02329
4.15416	2.11908
3.69738	3.24714
3.86867	3.05887
4.07468	2.77819
4.44392	3.28595
3.99468	0.256429
3.94741	2.61549
3.18509	3.43101
3.84285	2.6711
3.54022	0.953663
3.35114	1.74764
3.91823	2.53141
2.9991	3.65993
2.78102	1.92945
4.13767	2.36685
3.64025	2.71669
4.05265	2.4264
3.00807	2.40249
4.01304	3.34281
4.17544	0.941907
3.82568	1.45395
2.84996	3.10247
3.75808	2.97104
3.79112	2.04961
3.89347	2.1843
2.97943	2.43456
3.48132	1.98583
3.57659	3.86932
3.97456	3.22937
3.59032	1.52449
4.01069	0.720899
3.95708	2.93368
3.76798	1.48048
4.04043	1.11565
3.29936	1.79404
4.38562	2.67587
2.50037	0.671089
2.96243	2.95408
3.70515	3.38206
3.69937	2.37535
3.49107	3.66217
3.90748	2.77869
3.44853	2.62718
3.59722	3.4051
3.88985	2.81675
3.74202	2.14867
4.26737	2.87181
4.04682	1.26147
3.85681	2.78859
3.32645	2.75886
3.12707	2.61669
2.45307	1.98484
3.95496	1.91796
3.9692	1.33712
2.95392	0.598515
4.13748	3.19269
2.92672	0.668558
3.80148	2.92257
4.04109	1.18972
3.80403	2.88108
3.62493	2.71204
2.87642	2.10996
3.7961	1.14881
3.60044	2.73108
3.87768	0.68246
4.14233	0.413699
4.04449	3.50385
3.42237	0.615327
3.51097	3.04809
4.02031	1.46915
3.75307	1.31695
3.21422	0.700343
3.39912	2.15334
4.02026	1.24706
3.65678	1.61893
4.05314	2.40497
3.19846	1.93811
3.94892	2.73361
3.57323	1.48094
4.33125	2.71021
3.8797	2.92439
3.5944	1.95872
3.81491	2.88725
3.85761	3.39848
3.85383	3.32265
3.44173	2.90668
4.28016	0.519392
3.40041	2.26434
3.64772	1.38533
4.14494	1.64312
3.41471	3.26696
4.11904	3.20591
3.79463	3.87099
4.28547	1.03035
3.91527	2.58316
3.20967	2.74262
4.18643	3.37677
1.90675	3.9908
2.99656	1.91798
3.77856	2.74961
4.20988	2.35837
3.84633	3.75443
3.34138	1.19893
3.82268	2.82539
3.50786	2.32806
3.28915	0.577143
3.95534	1.45025
3.79706	3.5096
3.33499	3.05641
3.98087	1.49896
3.99379	4.01636
3.28073	3.21922
3.64029	4.30956
3.65565	0.963732
4.16848	2.10228
3.96962	2.07446
3.29791	2.79888
4.0029	1.35737
3.87971	1.83952
3.35369	2.01305
3.88257	3.67399
3.56542	2.09754
3.89539	1.33578
3.61376	2.35707
4.42226	3.52118
3.60212	2.38641
4.00512	2.35974
3.81238	2.95397
3.91641	2.22726
4.02772	2.6777
3.45614	0.718127
3.19042	2.68155
3.77505	0.685829
4.03036	0.427239
3.67921	3.30722
3.6419	2.71036
3.72676	2.95237
3.09507	0.325347
2.82394	1.6974
3.98428	0.607959
4.16048	2.47321
3.89927	4.10733
3.32171	3.96009
3.38602	3.1557
2.78667	3.71405
2.9918	3.13593
3.76526	2.308
2.09571	3.01387
3.26967	4.41035
3.68968	2.36405
3.92473	3.50583
3.89323	1.58771
3.1956	1.81977
3.71802	2.58769
3.87913	1.54411
4.07358	3.45481
3.20685	2.96536
3.10089	2.17811
2.44393	0.986418
3.59979	0.871567
3.81419	2.60494
4.0382	1.79633
3.61449	3.61319
3.87855	2.32139
2.95067	1.5856
3.6865	3.01113
4.22457	0.66764
3.37258	3.00063
3.89211	2.88941
3.72306	2.66793
3.87459	2.45287
2.47394	3.16992
3.33392	3.06713
2.88903	0.715919
4.10141	4.44653
3.25051	-0.0486177
4.15634	2.48978
4.02237	2.63987
3.50788	3.64595
3.65997	1.8818
3.83951	2.90049
3.85749	2.14257
3.09863	4.05466
4.03332	1.10505
3.16031	1.14291
4.31229	2.76115
4.04337	2.74838
3.67767	0.7292
3.43505	2.60031
3.7926	3.40786
3.06428	2.41163
3.20313	2.42154
4.21148	4.31033
3.11885	3.02144
3.13233	3.05215
3.38847	0.598305
3.04892	2.45105
3.83601	2.41292
3.78936	2.51808
3.98228	0.731165
3.87211	1.776
3.84929	1.05604
3.93727	3.08797
3.25708	3.3361
3.65421	2.77786
3.7662	2.17777
4.11772	1.33363
3.692	3.25385
3.51295	2.07037
3.74768	3.68183
3.56816	1.18451
3.72526	3.22274
3.6275	3.51119
3.36514	2.80891
3.7411	0.71388
3.74726	2.75675
3.93047	0.731464
3.75174	4.00967
3.53547	3.10452
4.10572	2.91825
4.23162	3.60173
3.82736	3.39565
3.97668	2.92794
3.93443	3.42307
3.67101	1.93115
2.93701	2.58225
3.62021	2.7794
3.81922	2.63481
3.71706	1.64582
4.1563	2.81
3.86869	2.62983
2.52369	2.50609
3.36639	3.51925
3.79094	2.86484
3.79311	2.95794
3.18564	3.1785
3.97173	1.75229
4.083	0.9413
3.68992	2.93867
3.5756	1.37555
3.80589	0.619293
3.94847	1.0441
3.95782	2.86265
3.99156	2.17456
3.83922	3.17648
3.59301	3.77231
3.54001	3.24948
3.99881	3.71885
3.76085	3.87361
3.93149	2.72165
3.58833	3.65324
3.61265	1.20043
4.01905	2.55898
3.92676	1.91121
2.91071	1.76546
3.27735	2.39344
4.20545	2.61706
3.32026	3.88748
4.12832	1.48345
3.63671	2.63196
3.89249	2.20232
3.7599	1.89427
4.08694	2.16878
3.79616	2.50944
1.8411	2.21591
3.97456	0.507374
3.91478	2.98183
4.09024	1.24108
2.94686	2.03311
3.92392	2.75049
3.96184	2.25253
3.21078	3.55768
3.91578	1.53993
3.98684	2.78557
3.116	2.95575
3.86137	1.42966
3.78177	0.745176
3.64571	1.74084
3.2028	2.06774
3.79035	2.66571
3.69898	2.26795
3.81814	0.959604
3.70734	2.40568
3.84307	2.75494
3.9644	2.91829
3.80828	1.97574
2.41403	1.79702
3.12444	1.69628
3.89427	0.251819
3.96637	2.11161
3.95778	1.85274
3.8272	2.72506
4.08048	1.79892
3.80375	2.66456
3.80185	2.66066
3.01493	2.67132
3.86368	2.22913
3.45798	1.35835
4.14828	3.47247
2.44634	2.54597
3.52918	0.784314
3.71862	1.25545
1.87142	0.819507
3.13518	1.58848
3.67622	2.35312
2.75326	2.59904
3.79294	2.03716
3.96996	2.83235
4.24472	2.90527
4.20435	2.90939
4.01415	3.82033
3.28341	0.809756
3.4781	2.3054
3.7376	1.84094
4.02422	2.21684
3.83058	1.16632
3.61774	3.4712
3.6535	0.0895939
3.83855	0.410132
4.01853	2.50043
3.7676	0.845025
3.42598	2.30471
3.9502	1.54097
3.6396	2.68615
4.11822	4.37321
3.72199	2.21532
3.72117	3.95158
3.93344	2.78626
3.54329	2.97841
3.48144	1.98475
4.13456	2.79233
3.67925	3.57624
3.9173	0.868662
3.62322	3.35807
2.86973	2.73486
3.79152	1.13839
4.28925	1.68294
4.22314	2.19992
1.78714	3.51026
4.29096	4.33202
3.74435	0.897574
4.31629	3.7838
2.89963	3.18667
3.26138	1.52088
4.25325	3.81395
3.97361	2.7875
4.54615	1.56849
3.94541	2.10691
4.03039	2.27021
4.11701	3.32363
3.85555	1.72814
3.7589	2.21257
4.01181	2.76162
3.72538	4.04114
3.89462	1.14775
3.54563	0.885797
3.50225	3.50363
4.63557	3.42958
4.1051	4.27036
3.96989	1.8972
2.96151	2.86948
4.26466	2.14202
3.69518	3.23757
4.02986	0.725745
3.92887	0.875297
0.624536	2.76099
4.05036	0.478712
3.31945	1.68687
3.95251	1.73683
4.29613	2.44549
2.59764	3.15314
4.10625	2.00778
3.98463	3.7658
3.35005	1.76977
3.86557	1.63564
2.55668	2.09435
3.99588	3.16502
3.37848	2.33614
3.94385	2.28494
4.26496	3.021
3.3499	0.904971
3.97027	1.2915
3.64495	2.36872
4.0631	2.83069
4.06118	1.3474
3.62603	1.69275
4.06513	0.203254
4.44126	1.09996
4.11336	3.57745
3.57603	3.11777
4.34617	0.851377
3.48743	0.960988
4.30297	3.73194
4.3341	2.27332
3.47801	1.81975
3.60958	2.15152
4.19749	2.83716
3.11168	1.744
3.78319	3.35437
4.21357	2.1091
4.27579	2.79681
2.7998	3.47101
4.44545	0.91277
3.7294	1.24439
2.80848	3.3054
3.00331	1.86961
4.24969	1.82715
3.41382	1.56229
3.82392	0.632434
3.49009	2.16384
3.89868	3.31928
4.09644	3.12776
3.77725	1.38301
4.37412	4.45782
3.53867	3.09483
4.15662	2.96781
3.40829	2.64636
4.10627	1.31493
4.29408	2.54133
3.6328	2.26244
2.06597	2.92734
3.04881	0.827386
3.64863	2.02978
4.03744	3.78349
3.09089	1.52511
3.64	1.79468
2.71924	2.33627
0.843128	0.953413
3.67146	1.39942
3.53175	2.24267
1.90063	3.77901
4.43413	2.17132
3.72907	2.65695
3.4613	2.04244
3.88358	0.529938
3.99272	2.8012
4.09037	3.37235
4.20475	1.85958
3.85663	1.50636
3.92133	2.10371
3.62222	1.09616
3.45413	3.00874
3.95217	1.71157
3.72028	2.41126
4.11454	2.35792
3.00613	1.73311
3.00376	1.9669
4.28405	2.90092
3.98243	3.02985
3.92462	1.75401
4.11947	2.76669
4.07142	3.7919
3.67071	2.26214
4.02806	2.24848
2.58759	2.14323
3.59372	1.4259
4.22794	0.669657
4.12329	1.19547
2.43347	2.34816
4.08928	2.12322
3.80218	2.07856
3.11029	2.2358
4.15109	3.13006
3.78262	3.1623
4.18436	2.55775
3.91378	1.74428
4.07089	1.52289
4.41593	3.63182
4.07947	2.9851
3.59327	0.86219
4.21795	1.74198
4.38403	2.94033
3.63683	1.43823
4.14455	3.15691
3.0868	1.34783
4.14364	1.33283
3.93476	2.66758
4.31945	0.6291
2.27179	2.26932
3.75038	2.81047
4.10628	2.3288
4.37741	3.50709
4.56125	2.52713
4.13282	1.78545
3.8458	0.211882
3.47126	2.76914
0.378391	1.95059
4.01598	3.54776
4.18047	1.56641
3.75345	2.24778
3.70557	2.50693
4.11768	0.965908
3.74692	3.0646
4.67827	1.04147
3.86343	2.29657
3.81478	2.14809
4.16869	1.35987
3.95496	0.78631
4.55188	1.76803
4.22939	3.16943
3.9692	2.6137
4.04473	2.48648
4.05237	2.06783
3.80353	2.21663
3.71089	1.97998
4.21744	1.4813
3.91297	2.05346
4.14269	3.29178
3.29832	3.07664
4.28794	2.52203
4.22524	2.67744
4.0356	3.48723
2.17661	1.28306
3.94366	2.33
3.82836	2.56959
4.047	2.83529
4.09025	0.286068
2.20174	2.69617
4.01124	3.19025
3.9267	1.03644
4.07742	1.71708
3.9043	2.82226
4.28882	2.74354
4.31346	2.31304
3.93211	2.40735
3.8906	3.77439
3.02572	1.46672
3.60013	3.23746
2.46248	2.1854
4.42538	1.00237
4.32777	3.5139
4.02757	2.69223
1.46582	1.34548
3.82338	0.93359
4.25956	0.987003
4.06296	1.74854
4.02089	2.10201
4.2574	2.11131
3.60709	2.70206
3.36799	1.56013
3.76458	1.65072
3.41375	1.31122
3.93554	2.81333
4.11586	3.02737
3.22903	4.426
3.50166	2.60592
4.21953	2.73734
3.19531	2.79222
2.91765	2.72298
2.55094	0.709601
3.83988	2.47327
3.11087	2.83316
3.88825	3.33827
4.13581	3.12576
3.25435	1.91282
4.14968	2.26025
4.28334	3.30285
3.95434	3.35527
4.45059	1.6073
4.20963	2.30057
4.10397	2.24239
4.26626	1.29495
3.67627	4.6436
3.04372	2.64359
4.31718	1.64212
3.322	1.43982
4.022	2.28004
3.34023	1.87477
3.92782	1.89525
4.06763	1.20354
3.81649	3.24051
1.62061	2.80298
2.34207	1.48637
4.02714	2.32861
3.61699	3.32084
4.43671	2.84766
4.37954	2.67232
4.08589	4.00825
1.84386	2.40911
3.49909	2.99864
3.61434	2.99399
3.86771	3.45639
3.60824	2.23444
3.96922	3.32403
3.82504	3.43477
3.84258	2.82738
4.09418	4.60183
4.34187	1.1704
3.98682	1.03288
4.04052	0.411274
3.60396	2.63787
3.83568	2.08103
4.1308	2.9715
4.27045	3.10494
3.90071	3.20137
3.67986	3.48066
4.41521	3.46615
4.09158	2.83668
4.00488	2.89239
4.19309	0.759443
3.93165	3.19701
4.60943	0.766694
4.16435	3.4527
3.43581	4.60483
2.68628	2.56021
4.13508	2.78935
4.14983	1.08595
3.95588	1.41318
4.01695	2.36446
3.46169	2.74989
3.92326	1.01207
3.49453	3.14706
4.06122	3.97279
3.26928	1.56662
4.14196	1.48935
3.71302	1.16662
4.01918	2.56808
4.11237	3.05943
3.77073	2.20159
3.94202	3.83802
4.10331	1.75214
3.55356	2.20848
3.05081	0.75281
4.48339	3.45458
3.83759	4.28531
3.9831	1.45298
3.07838	1.77906
3.4677	3.79995
1.79747	2.30584
4.17642	1.34673
4.06236	1.74448
4.37925	0.968337
4.40207	1.98179
4.29671	2.30869
2.97581	1.74825
3.62626	1.24304
4.12178	2.0461
3.83579	2.39
3.87344	3.00831
4.42938	0.372444
4.05048	2.75443
3.45515	2.95241
3.83927	2.64036
3.4953	1.96766
4.23735	3.84222
4.08346	2.82271
4.03358	2.64646
1.94916	1.09558
3.64853	3.29477
3.73039	3.45328
3.87083	4.23458
3.45995	3.32197
2.97883	2.73154
3.93898	0.884795
1.61874	1.88473
3.82441	3.01486
3.8896	0.949659
3.79641	0.99139
3.24945	3.27906
3.86965	2.17279
3.41989	2.64346
3.69139	3.96068
3.90737	2.21961
4.28144	2.42721
4.12511	2.12965
2.32404	2.59292
4.13138	3.24315
2.01028	1.03249
3.60171	3.50614
4.09524	2.24301
4.62051	3.7111
3.92983	3.28705
3.54789	3.48847
3.79448	1.1491
3.91156	1.29463
3.86007	1.56082
3.94842	1.60842
3.74838	2.71519
3.70419	2.72063
4.14	2.73698
4.03931	1.00558
4.01798	2.53736
4.2444	0.508045
3.57452	2.97458
3.85448	3.67277
3.89483	1.90262
3.02569	2.98499
3.76232	1.15225
3.58336	2.85686
3.58629	3.03494
3.98967	1.76121
4.02815	3.68046
2.7876	2.04303
3.73725	2.85707
4.16235	2.71058
4.05284	0.921525
3.69555	2.45215
4.09579	1.50575
4.07333	2.59871
3.90571	4.10847
4.07704	2.211
3.62087	2.15493
4.37798	2.8368
3.58837	0.855349
3.82077	1.88691
3.83462	2.80297
3.75851	2.43834
4.02737	2.52959
4.16863	1.89915
3.57432	1.02825
3.08961	2.41938
3.71828	1.94422
4.06613	3.9805
3.69816	3.67172
3.72595	3.22301
3.64801	1.77108
3.82645	2.7668
3.44959	2.90739
3.60682	2.57456
3.92205	2.39268
3.83363	2.62198
3.44566	2.52568
3.94639	1.38188
3.62951	2.65038
3.91362	3.45385
3.98591	2.25509
3.10783	3.09989
3.81719	1.46269
3.27781	0.147368
3.82292	2.32674
4.15054	3.90083
3.2184	3.3832
4.21801	1.93313
3.67601	3.91045
3.89428	1.8076
3.96062	2.50347
4.13297	0.558835
4.0019	1.66583
4.07599	2.87857
4.00821	1.31132
2.89077	2.2377
3.86128	1.88963
4.12814	2.49811
3.78206	1.74432
3.81868	2.32659
3.6796	3.89541
3.80582	1.68933
3.68257	0.766181
2.41774	3.30414
3.62137	2.1296
4.09821	2.56871
3.38719	2.64146
3.62651	2.46492
3.52521	3.54961
3.04097	1.67369
4.27219	3.1819
3.97067	0.905399
3.81915	1.53004
3.84747	1.70682
3.61353	2.48733
3.89566	1.93112
3.71218	1.8393
3.7763	1.8451
3.66513	0.564254
3.76854	3.55093
3.77986	2.67555
3.79381	2.46806
4.0191	2.66596
4.11068	2.65242
3.89251	2.57137
2.30753	3.1831
3.85308	1.3138
3.89714	2.43544
4.00648	3.2439
3.75955	1.94708
4.26345	2.43975
3.45466	1.53703
3.79216	1.54313
3.797	2.8263
3.71167	0.959245
3.86771	0.881788
4.08082	3.36446
3.97792	1.35173
3.82778	0.851664
3.81963	0.457802
3.69625	2.79425
3.65192	2.94274
4.24838	4.0192
3.67571	3.27965
3.58317	2.07255
3.79412	1.11257
3.47135	2.53602
4.30481	3.53741
3.75305	2.3626
3.94062	1.54429
3.08649	1.12629
3.89588	3.39632
3.44589	4.3054
3.98669	2.72364
4.07157	3.43729
3.82707	0.730361
3.83074	1.47715
3.93393	3.19337
3.70471	2.64805
3.89494	3.06042
4.2004	2.22177
3.53449	1.93194
3.73463	2.08739
3.92738	3.89285
4.23027	2.16297
3.4232	1.84394
3.7385	1.31727
4.09278	1.42517
3.55893	2.1454
3.9866	2.31807
3.549	0.679149
3.34861	1.99371
3.992	0.828749
3.86961	1.72102
4.0054	0.636393
3.82976	3.53285
4.04791	2.89778
3.48128	3.793
4.05044	2.07939
3.71512	2.31415
4.06318	4.02299
3.95067	1.71146
3.8449	2.27952
3.68649	1.64606
3.68296	0.950956
3.57359	2.80348
3.73673	4.19778
3.47574	1.6894
3.78161	1.13186
3.77803	1.03126
3.75432	1.60141
4.07204	2.1124
4.01679	0.682688
3.59367	2.94613
2.71691	3.03642
3.86426
4.29298
3.5379
4.08204
3.54781
3.94073
3.7929
3.48037
3.88654
4.1004
3.8318
4.16553
4.05502
3.82616
3.51314
4.01704
3.67751
4.15077
3.81359
2.08952
4.03412
4.05137
3.76956
3.18339
3.93646
3.95581
3.83537
4.08435
3.62232
3.67846
3.70896
4.18513
3.75363
3.441
3.51006
4.05161
3.81809
3.88556
4.15715
3.91657
4.1469
3.98912
3.81492
3.98876
3.9188
3.55267
4.53431
3.96539
3.26651
3.56567
3.52841
3.5555
3.90038
3.77854
3.61325
4.00928
3.58442
3.73826
3.70192
3.21021
3.94481
4.14485
4.00254
3.89507
3.9236
3.42015
3.4792
3.95179
3.98141
3.89798
3.7181
3.69995
3.75424
4.21823
3.71677
2.5127
4.10799
3.69409
4.03155
4.10794
3.88601
4.05042
3.97339
3.88358
3.40567
4.10659
3.87125
3.76758
4.10765
3.69509
2.75098
3.76174
3.78081
4.01626
2.75522
3.5129
3.72197
4.04883
3.14283
3.88184
3.49174
3.84572
3.99417
3.59369
4.09096
3.97275
3.87562
4.18358
4.13724
3.75915
4.01813
3.55607
3.9885
4.1235
3.62039
4.17994
3.65975
3.74397
4.11975
4.19788
4.19671
4.04429
3.78122
4.22782
3.94237
3.5934
3.81743
3.77272
3.04022
2.48824
3.95041
3.88075
4.22036
3.9767
4.17301
3.9599
3.54211
3.92522
3.80234
3.63225
4.1674
3.73298
3.8485
3.614
3.53852
4.35667
3.76099
3.8552
3.88761
3.97721
4.09197
2.95333
3.00635
3.67565
3.59389
4.01183
3.72132
3.67318
3.28538
3.91491
3.70234
3.86379
3.35445
4.09633
4.03311
4.03764
4.1746
4.35717
2.09488
4.58357
3.29809
3.36555
4.71462
4.2058
2.15893
3.74943
1.78464
3.68363
3.56633
1.51366
4.59338
4.49718
3.94684
2.85344
1.39035
3.59704
2.79284
3.24003
3.34316
4.52786
2.94525
2.26814
1.4459
3.11967
4.325
4.04562
4.03698
2.50506
3.74473
4.8578
4.18896
1.99094
3.8578
4.51647
3.7621
4.00087
4.33093
3.92401
3.75637
4.52296
4.36006
3.48686
1.69893
2.31398
4.511
1.87214
3.04627
3.60215
2.85183
3.97485
4.0204
2.35357
2.91641
3.38664
2.60003
3.76274
4.06315
2.86414
2.95539
1.69687
2.31601
2.24268
3.05897
4.12237
4.23421
3.94388
1.9656
2.27175
3.62931
2.02823
2.24636
4.75483
3.44169
4.45299
3.65721
3.46273
2.60033
3.45655
3.90941
1.45943
2.66931
4.74036
3.78538
2.00074
1.18591
1.9673
1.50782
4.15399
4.4154
3.64214
2.86826
2.95506
1.19153
4.2562
2.59405
3.56434
3.94802
1.4589
3.70552
2.88137
3.35274
3.28253
3.40513
1.63996
2.28834
3.81839
4.86649
1.23067
3.78009
3.05499
4.41149
4.46547
4.05103
3.83156
4.08956
3.76775
3.2355
1.23242
3.31217
4.06832
4.43576
1.99188
2.5347
4.42083
3.10655
2.14607
4.51019
4.02815
1.86559
2.42667
2.28739
4.26732
1.46193
4.3296
4.32809
4.34101
2.70534
3.75083
2.31737
3.68784
4.15193
4.03028
3.92613
4.45912
1.30203
4.03653
3.38351
3.72028
4.43992
3.7936
2.90247
2.57529
4.73127
2.85951
4.17963
3.96145
3.62278
4.2687
2.51069
4.58172
2.18164
3.47088
4.11992
3.27428
3.21833
3.77878
1.75147
4.31119
2.41523
3.55612
4.4089
4.46712
3.75822
2.90911
3.44599
2.25813
4.72812
3.98356
2.91439
4.20045
3.81037
3.38879
3.3607
3.79337
4.09545
2.16607
4.45097
3.10394
3.84683
5.08798
3.45607
4.52283
4.13302
3.58673
3.42079
2.38066
3.86567
2.63934
2.9659
4.45613
2.83833
4.10137
4.08961
4.09554
3.72228
2.75174
4.32369
4.02026
4.50158
4.028
4.07847
4.34199
3.77962
3.24282
2.2056
1.81065
4.20166
4.09354
3.90529
4.30379
2.41557
2.2003
2.05089
3.55011
4.21824
1.73859
2.79861
4.43866
2.6076
4.10691
4.13111
2.60768
3.27105
4.16758
4.4558
4.53668
1.96649
3.05086
2.98755
4.54403
3.08546
4.43674
2.78469
3.42088
2.00861
4.00879
2.32914
2.23893
3.59093
3.49164
3.10035
2.89488
4.82476
2.60223
3.76812
3.80109
3.32069
4.22355
1.39673
2.29046
2.40744
3.76463
4.54133
4.05024
3.78083
3.88508
3.05625
2.59568
4.48024
4.76712
3.2926
2.50991
4.59438
2.29668
3.42533
2.67992
3.51092
1.49659
4.17741
2.89552
5.38274
3.84066
3.9079
2.73452
4.01388
2.22452
3.2396
3.8192
2.92373
2.80888
4.49828
4.00006
3.06756
2.40631
3.53706
2.6813
4.12271
4.29409
4.18558
4.03914
1.35044
2.91608
4.74959
4.74949
2.74129
3.95371
3.91993
4.4938
4.6532
4.16474
2.83204
2.47206
2.11045
3.90112
1.9561
4.06799
[truncated: 353 more rows]

## Sheet: Bodzas_CytoDiffusion_3a
Normal_Anomaly_Score	Abnormal_Anomaly_Score
0.559103	0.198753
0.598966	0.174278
0.653436	0.129842
0.510541	0.0876999
0.677299	0.278943
0.656209	0.177742
0.529312	0.509502
0.588312	0.135133
0.619043	0.253751
0.644251	0.391669
0.625023	0.541935
0.611303	0.214256
0.601123	0.13465
0.620745	0.439266
0.717207	0.309464
0.480782	0.221533
0.189738	0.408005
0.737364	0.084978
0.464658	0.362945
0.6714	0.19335
0.669192	0.0998644
0.625095	0.269794
0.643998	0.251668
0.573769	0.154005
0.432463	0.41962
0.490977	0.149883
0.704397	0.187196
0.644347	0.319309
0.603133	0.480883
0.642061	0.0549902
0.518421	0.178437
0.661001	0.10236
0.666291	0.231452
0.547393	0.116862
0.627664	0.161273
0.604199	0.276658
0.628293	0.274224
0.418643	0.340604
0.677113	0.0962334
0.608553	0.20886
0.671638	0.452176
0.558366	0.12449
0.661269	0.375308
0.426932	0.264027
0.728388	0.316332
0.564737	0.530623
0.636535	0.196719
0.622515	0.397401
0.635538	0.32998
0.698546	0.236109
0.59951	0.0992685
0.585693	0.281978
0.664313	0.147107
0.476249	0.108701
0.54031	0.236218
0.612808	0.277955
0.70612	0.27997
0.310813	0.218239
0.650899	0.334466
0.560787	0.250532
0.560179	0.206801
0.567829	0.187211
0.6116	0.0205211
0.608472	0.235893
0.588589	0.243261
0.659366	0.235172
0.534929	0.148673
0.593608	0.257774
0.238048	0.148077
0.571944	0.427301
0.576808	0.295058
0.382955	0.112585
0.428114	0.241228
0.351876	0.251432
0.749193	0.16054
0.63046	0.136405
0.650987	0.36458
0.487479	0.3734
0.581001	0.195653
0.561833	0.232209
0.733331	0.106027
0.634989	0.17431
0.632623	0.133023
0.684925	0.271529
0.469957	0.293065
0.592026	0.190836
0.679112	0.204648
0.561308	0.244613
0.692086	0.16982
0.636274	0.171054
0.635409	0.46581
0.498589	0.183041
0.762096	0.239288
0.57378	0.209608
0.619608	0.0436898
0.522884	0.234617
0.529135	0.147131
0.440738	0.0533558
0.721499	0.345798
0.490539	0.21962
0.657301	0.165051
0.718092	0.102451
0.604614	0.214013
0.654084	0.429033
0.770318	0.302218
0.545752	0.363436
0.657506	0.165638
0.684332	0.0923494
0.564745	0.221875
0.453927	0.153638
0.731916	0.322468
0.640836	0.41426
0.643207	0.222727
0.592509	0.481172
0.53758	0.0925373
0.69592	0.283971
0.726497	0.423083
0.712172	0.199929
0.602647	0.246353
0.607942	0.285794
0.493204	0.0931366
0.695682	0.219411
0.738229	0.377156
0.575017	0.249131
0.60223	0.461124
0.644814	0.193609
0.239068	0.36664
0.692678	0.363358
0.65103	0.156362
0.471608	0.416126
0.649688	0.174304
0.639086	0.195045
0.452309	0.137149
0.496035	0.156901
0.692436	0.266861
0.348939	0.142992
0.326296	0.245471
0.692233	0.23119
0.595682	0.167386
0.474244	0.114861
0.652949	0.164532
0.5628	0.256123
0.589559	0.178699
0.635419	0.363236
0.518795	0.0144012
0.571308	0.144739
0.692201	0.095495
0.590767	0.283835
0.412721	0.232616
0.666462	0.168333
0.542287	0.0886817
0.694217	0.175702
0.711258	0.109863
0.637762	0.32026
0.683339	0.171537
0.575239	0.255819
0.606014	0.128966
0.676766	0.192973
0.701316	0.242845
0.506209	0.168851
0.640533	0.362693
0.664904	0.153686
0.554255	0.391788
0.517798	0.24671
0.755578	0.184251
0.618128	0.315132
0.62838	0.251478
0.653233	0.0870774
0.524812	0.277137
0.725289	0.329803
0.732966	0.310999
0.642662	0.362683
0.606586	0.395355
0.670367	0.151328
0.536965	0.485376
0.611101	0.171583
0.208204	0.535268
0.487873	0.121706
0.503482	0.125055
0.382452	0.140995
0.417065	0.170148
0.628094	0.1562
0.5464	0.243889
0.688461	0.152
0.630293	0.0412266
0.543205	0.167873
0.544261	0.333742
0.639945	0.392343
0.757098	0.244573
0.475304	0.283468
0.658249	0.280058
0.527128	0.0480821
0.454943	0.307461
0.535428	0.175227
0.710011	0.284379
0.50763	0.152346
0.615721	0.581979
0.59327	0.216814
0.540933	0.137785
0.361016	0.387589
0.750053	0.19725
0.617463	0.267383
0.697848	0.144122
0.694768	0.148267
0.636514	0.0934314
0.660735	0.122854
0.613428	0.212327
0.515962	0.378638
0.656	0.189932
0.68495	0.385048
0.616142	0.285885
0.653123	0.224112
0.711035	0.129378
0.581177	0.251714
0.473841	0.13127
0.634949	0.145705
0.4548	0.226048
0.489796	0.42702
0.739445	0.290173
0.598428	0.186281
0.668505	0.0948469
0.618331	0.0962053
0.596258	0.25035
0.524967	0.350865
0.685766	0.156782
0.571408	0.380947
0.661736	0.0766307
0.629576	0.197794
0.57957	0.0550695
0.660242	0.200382
0.730064	0.230476
0.547335	0.118639
0.695194	0.188067
0.640632	0.278773
0.694309	0.156674
0.567862	0.30496
0.732963	0.19759
0.630205	0.31082
0.62075	0.327981
0.64391	0.415919
0.477995	0.0623875
0.668667	0.356358
0.735598	0.18826
0.595145	0.215339
0.680862	0.203538
0.598127	0.277596
0.565922	0.1409
0.577559	0.201753
0.72951	0.328211
0.569802	0.284737
0.641026	0.137385
0.588273	0.126553
0.50752	0.0748008
0.725256	0.442936
0.696102	0.276999
0.525094	0.298456
0.652917	0.311724
0.525336	0.368256
0.51371	0.325796
0.569749	0.499981
0.740517	0.143619
0.455835	0.0932245
0.64448	0.345696
0.432929	0.224108
0.582781	0.306364
0.753009	0.436137
0.728048	0.250361
0.569151	0.255261
0.703682	0.215975
0.642987	0.0681333
0.499514	0.303168
0.644911	0.339804
0.611886	0.301342
0.514592	0.172891
0.633512	0.186963
0.569201	0.200143
0.519122	0.168581
0.66673	0.33762
0.714596	0.160101
0.516818	0.266103
0.678925	0.142386
0.703449	0.194437
0.582039	0.354142
0.642553	0.173199
0.759467	0.0538605
0.554962	0.291977
0.673962	0.193779
0.679989	0.241635
0.555576	0.392774
0.525836	0.132698
0.669509	0.130185
0.591145	0.215388
0.600169	0.156652
0.671986	0.328191
0.630584	0.30391
0.554558	0.0855905
0.686513	0.13152
0.567871	0.230414
0.591324	0.265363
0.67252	0.239561
0.465323	0.047195
0.545726	0.340706
0.746163	0.244737
0.59825	0.163191
0.533029	0.32579
0.599068	0.178511
0.572703	0.0832555
0.348958	0.191672
0.741612	0.049794
0.544153	0.0391942
0.637309	0.391898
0.594073	0.0990178
0.462589	0.336652
0.423909	0.0872771
0.228724	0.0464306
0.541387	0.0816203
0.633725	0.189255
0.552146	0.284821
0.475139	0.287952
0.635428	0.089136
0.694221	0.326292
0.565285	0.15419
0.629756	0.54483
0.688305	0.358934
0.412467	0.186271
0.707702	0.225058
0.71802	0.0590605
0.546988	0.228081
0.408542	0.447288
0.53137	0.167892
0.569248	0.136697
0.55625	0.260261
0.778851	0.290002
0.519388	0.032462
0.620797	0.149008
0.627298	0.393972
0.507597	0.292752
0.665891	0.41955
0.666231	0.127998
0.594536	0.183601
0.660143	0.261294
0.682059	0.354928
0.551594	0.142057
0.633497	0.0185117
0.752585	0.0949459
0.539317	0.252024
0.527889	0.417609
0.632462	0.462641
0.594633	0.174464
0.612678	0.126661
0.7136	0.107967
0.600278	0.27939
0.544171	0.314567
0.546027	0.0914821
0.576223	0.133616
0.702442	0.243934
0.730082	0.44336
0.590832	0.145453
0.586332	0.293308
0.656136	0.248736
0.64397	0.300232
0.498832	0.0590847
0.723477	0.0379172
0.67009	0.171968
0.673416	0.226702
0.603541	0.322279
0.56334	0.291246
0.666723	0.142685
0.557968	0.25092
0.460887	0.192359
0.639532	0.197368
0.662658	0.162141
0.582343	0.104451
0.5851	0.369077
0.749851	0.272563
0.61801	0.301615
0.683715	0.234761
0.579682	0.382042
0.558704	0.100301
0.651577	0.13205
0.702098	0.074178
0.569339	0.0901065
0.673326	0.210342
0.654628	0.0920212
0.350985	0.171896
0.540278	0.198868
0.565907	0.23189
0.572664	0.126256
0.675921	0.104586
0.654115	0.325359
0.636766	0.110539
0.693612	0.395295
0.68664	0.110758
0.461446	0.0409628
0.624812	0.196557
0.607567	0.0934515
0.57049	0.186736
0.527334	0.146506
0.636067	0.396381
0.511293	0.27228
0.634973	0.302327
0.687407	0.374884
0.570273	0.368815
0.599738	0.124219
0.685733	0.271555
0.359404	0.215419
0.629533	0.173231
0.563619	0.184771
0.584917	0.207506
0.511017	0.121809
0.696607	0.177643
0.578956	0.209125
0.663476	0.24455
0.622515	0.131499
0.647555	0.258991
0.65928	0.317279
0.74601	0.160854
0.572075	0.100318
0.697522	0.466244
0.644616	0.153275
0.627605	0.071236
0.52197	0.412228
0.62578	0.303521
0.512447	0.180923
0.696031	0.165472
0.626412	0.282339
0.61034	0.154416
0.463469	0.299133
0.716279	0.33155
0.587874	0.144296
0.606842	0.11137
0.470632	0.317843
0.482731	0.355583
0.533096	0.101003
0.732447	0.126814
0.536724	0.274375
0.619768	0.352357
0.553803	0.210113
0.44808	0.0514934
0.629925	0.109153
0.726625	0.14787
0.679577	0.156615
0.705425	0.327532
0.561944	0.314717
0.466393	0.364585
0.722558	0.141071
0.7163	0.289592
0.586198	0.28583
0.572342	0.212568
0.647345	0.205242
0.540389	0.0620985
0.627371	0.38407
0.648534	0.111401
0.549113	0.182863
0.686666	0.18261
0.658304	0.38107
0.660018	0.177157
0.650715	0.281117
0.684814	0.275529
0.531034	0.11204
0.691559	0.339322
0.564328	0.0746274
0.684219	0.11193
0.680576	0.178244
0.646807	0.128209
0.647274	0.248423
0.687226	0.142176
0.640606	0.151356
0.510511	0.230162
0.63372	0.170788
0.749932	0.171314
0.56095	0.281672
0.462481	0.206585
0.665486	0.392965
0.327213	0.0844496
0.574914	0.0813148
0.691569	0.0345712
0.534459	0.222946
0.526802	0.38029
0.631369	0.125057
0.543505	0.08337
0.689953	0.381431
0.69548	0.191673
0.487956	0.380949
0.708637	0.182527
0.594284	0.274149
0.395195	0.276662
0.600782	0.338885
0.685735	0.426294
0.554599	0.299641
0.672247	0.228612
0.43558	0.121829
0.558434	0.13315
0.601731	0.405767
0.737288	0.168302
0.555199	0.395777
0.685965	0.257194
0.565971	0.243126
0.552221	0.168626
0.673441	0.133824
0.721167	0.361262
0.438244	0.268196
0.648163	0.423746
0.500249	0.255256
0.545629	0.187434
0.689827	0.260746
0.736723	0.278363
0.554596	0.301886
0.632716	0.404432
0.472974	0.151345
0.600857	0.282243
0.716086	0.412824
0.720744	0.090032
0.529678	0.352838
0.666081	0.213644
0.636354	0.304507
0.485815	0.126922
0.487629	0.0286578
0.716695	0.141001
0.480045	0.304189
0.628815	0.164654
0.481289	0.145324
0.529292	0.35073
0.600131	0.216259
0.599747	0.068981
0.608932	0.253014
0.64778	0.245553
0.471363	0.326852
0.403549	0.155061
0.696759	0.10828
0.749972	0.212172
0.537223	0.186092
0.615489	0.283487
0.358564	0.272638
0.577864	0.134634
0.514027	0.189308
0.690596	0.343599
0.618042	0.247968
0.700016	0.0390154
0.638112	0.410756
0.622289	0.167825
0.468223	0.11813
0.63117	0.448622
0.480892	0.128239
0.686594	0.112089
0.606641	0.243536
0.574123	0.14321
0.480551	0.0466422
0.639382	0.331115
0.624061	0.140781
0.543181	0.0229678
0.58367	0.100051
0.592118	0.16285
0.646374	0.319584
0.742576	0.224028
0.53981	0.387397
0.683013	0.356441
0.514195	0.190905
0.530323	0.137619
0.629439	0.0576353
0.745661	0.22446
0.403479	0.214993
0.618539	0.405364
0.60828	0.388418
0.690957	0.3178
0.571351	0.194504
0.706675	0.351927
0.552989	0.142765
0.664647	0.263999
0.587476	0.219687
0.561805	0.0491905
0.639825	0.293838
0.657453	0.255319
0.512963	0.149277
0.540069	-0.0043264
0.410815	0.00140776
0.634503	0.447763
0.739501	0.425551
0.329523	0.150658
0.522267	0.360566
0.595686	0.178904
0.660328	0.114838
0.65362	0.265997
0.566953	0.112338
0.61418	0.212331
0.544988	0.272439
0.667601	0.0667147
0.716625	0.292898
0.598268	0.204151
0.672074	0.0698864
0.465301	0.25666
0.597326	0.150808
0.577096	0.386148
0.693341	0.446707
0.68017	0.242726
0.506865	0.277981
0.493472	0.143107
0.703296	0.0706078
0.464006	-0.0233155
0.698895	0.152677
0.510724	0.141853
0.727929	0.13148
0.744035	0.154853
0.594384	0.289515
0.532636	0.334177
0.607892	0.146559
0.463056	0.0945053
0.582322	0.136725
0.610031	0.350884
0.652856	0.0678821
0.394709	0.201759
0.565316	0.378849
0.753135	0.115153
0.627109	0.152368
0.604508	0.0670008
0.589929	0.272785
0.628087	0.0849499
0.730079	0.0603904
0.571477	0.197356
0.568501	0.126128
0.544099	0.307402
0.506358	0.135471
0.727492	0.251291
0.554587	0.253765
0.550287	0.260191
0.43741	0.0715828
0.631365	0.21434
0.68014	0.183031
0.582303	0.439314
0.663458	0.0834278
0.597068	0.366217
0.653929	0.380839
0.588309	0.0653373
0.54749	0.369427
0.581364	0.157884
0.516127	0.0413431
0.706361	0.190873
0.75409	0.428189
0.424129	0.324987
0.639758	0.169208
0.549849	0.180461
0.661275	0.308483
0.676481	0.184671
0.595676	0.253747
0.645725	0.153395
0.542213	0.115155
0.658089	0.385905
0.743977	0.200772
0.577907	0.174192
0.687663	0.122348
0.533228	0.160292
0.53095	0.20276
0.721904	0.38202
0.558822	0.23644
0.611544	0.19031
0.655758	0.1742
0.455062	0.111983
0.739829	0.284717
0.592811	0.235625
0.605079	0.375648
0.61023	0.140084
0.484698	0.346375
0.553111	0.277136
0.576039	0.377396
0.654674	0.109626
0.576436	0.188265
0.681714	0.366506
0.568828	0.410593
0.474596	0.134456
0.554069	0.389169
0.442783	0.0837094
0.604215	0.0585065
0.695947	0.333397
0.613103	0.0378622
0.452213	0.0653822
0.636623	0.289139
0.671902	0.320752
0.685845	0.0736703
0.574398	0.185755
0.545941	0.24164
0.586606	0.162385
0.56689	0.253855
0.748754	0.19228
0.548321	0.259755
0.472437	0.110381
0.588568	0.4486
0.688247	0.175901
0.662323	0.38193
0.448484	0.230397
0.611874	0.359415
0.688216	0.130738
0.538069	0.301528
0.746027	0.0908734
0.598939	0.111124
0.527072	0.2978
0.512291	0.424631
0.666948	0.37904
0.677094	0.222159
0.460905	0.333125
0.586634	0.179814
0.528523	0.121883
0.593528	0.34258
0.649838	0.216589
0.563236	0.307673
0.617993	0.0880099
0.575405	0.215704
0.551521	0.375197
0.722923	0.155952
0.531229	0.0775122
0.678146	0.242324
0.595475	0.15449
0.569716	0.374896
0.746204	0.231656
0.59349	0.102317
0.608602	0.129891
0.611612	0.272041
0.436308	0.283084
0.676915	0.319343
0.3262	0.243447
0.703086	0.235326
0.427484	0.26433
0.565031	0.180778
0.737904	0.107659
0.387579	0.382164
0.669282	0.151414
0.590942	0.124593
0.662302	0.410467
0.736445	0.207092
0.300262	0.331068
0.668186	0.269148
0.466918	0.187846
0.665308	0.145099
0.735239	0.215214
0.368523	0.321718
0.680246	0.0256973
0.641787	0.156975
0.59321	0.179304
0.696329	0.377752
0.495685	0.0736969
0.49547	0.112951
0.471562	0.372204
0.696612	0.047826
0.743166	0.210938
0.515745	0.441238
0.56546	0.118387
0.592538	0.127533
0.603023	0.436455
0.757025	0.116447
0.296222	0.129355
0.630244	0.233046
0.654169	0.121664
0.681037	0.0938479
0.727289	0.178656
0.479918	0.217014
0.459419	0.255617
0.547169	0.204715
0.647338	0.211264
0.73763	0.209341
0.605258	0.119087
0.572011	0.0876048
0.621288	0.0478071
0.64892	0.328118
0.707886	0.214631
0.676821	0.0134207
0.618116	0.174853
0.524177	0.179308
0.563147	0.367063
0.701494	0.300605
0.655886	0.295852
0.538646	0.151373
0.680371	0.269138
0.640311	0.269611
0.768783	0.12623
0.249029	0.377304
0.687318	0.216845
0.409509	0.318069
0.622763	0.290329
0.713577	0.244547
0.553841	0.485264
0.643255	0.181717
0.541029	0.117562
0.494009	0.205046
0.75466	0.286475
0.676091	0.209851
0.687578	0.177263
0.393686	0.323902
0.629665	0.142156
0.691406	0.158299
0.578439	0.110433
0.63076	0.367443
0.659472	0.0659366
0.260281	0.11336
0.638939	0.237977
0.553862	0.332185
0.583087	0.392312
0.57749	0.258705
0.611378	0.0832819
0.750704	0.0508065
0.22456	0.179374
0.603744	0.300951
0.519698	0.204698
0.570844	0.257422
0.659844	-0.00520173
0.661811	0.240557
0.604793	0.326049
0.591522	0.0938171
0.539525	0.314923
0.644962	0.235631
0.648056	0.251568
0.640154	0.109858
0.526101	0.237487
0.587675	0.201253
0.746836	0.46127
0.70907	0.401528
0.384475	0.220283
0.401164	0.15969
0.727365	0.38877
0.762386	0.228059
0.564809	0.182259
0.65053	0.0845199
0.468352	0.316547
0.425113	0.176266
0.682837	0.117184
0.475552	0.250236
0.600157	0.408196
0.596459	0.146428
0.576519	0.447586
0.683253	0.284627
0.520165	0.240214
0.612823	0.108807
0.511672	0.24492
0.486933	0.136657
0.62126	0.167239
0.455183	0.111038
0.725952	0.130014
0.609221	0.0758666
0.669483	0.160923
0.685221	0.080569
0.497724	0.13655
0.615303	0.2764
0.590106	0.118799
0.696627	0.397899
0.643639	0.287607
0.570084	0.112919
0.60506	0.115182
0.462526	0.324647
0.621859	0.459918
0.700947	0.17553
0.620349	0.376274
0.560915	0.182716
0.508201	0.12531
0.626518	0.361938
0.708727	0.290263
0.583131	0.145878
0.636227	0.152814
0.573199	0.394734
0.558083	0.189847
0.726636	0.380316
0.517564	0.226833
0.629977	0.205648
0.569907	0.315571
0.603064	0.0400797
0.619887	0.252767
0.653572	0.192854
0.671742	0.342154
0.496489	0.0872972
0.394649	0.464251
0.693229	0.238987
0.561131	0.139535
0.684368	0.537705
0.544311	0.164803
0.674484	0.130935
0.620398	0.226898
0.57619	0.14029
0.423464	0.128728
0.524342	0.331858
0.599785	0.0485126
0.640539	0.158201
0.686539	0.217168
0.616081	0.310932
0.592657	0.233419
0.672713	0.161589
0.763165	0.103106
0.639648	0.149304
0.586108	0.0649725
0.651436	0.415149
0.582665	0.0531042
0.755356	0.436529
0.67775	0.105963
0.560373	0.273125
0.566741	0.0862525
0.590712	0.292064
0.725671	0.485541
0.484587	0.348464
0.619065	0.145051
0.537666	0.176337
0.722287	0.164889
0.730605	0.236241
0.470493	0.116012
0.675636	0.14771
0.466068	0.202519
0.718227	0.326292
0.597509	0.355676
0.453119	0.477921
0.669552	0.272809
0.553559	0.185624
0.643841	0.0765404
0.689163	0.205455
0.586195	0.246003
0.518244	0.257829
0.422054	0.198406
0.415138	0.18464
0.636454	0.365991
0.325394	0.307418
0.66992	0.273899
0.534554	0.0987323
0.611235	0.122428
0.65276	0.426453
0.501157	0.128439
0.608028	0.10385
0.608874	0.0673147
0.673255	0.152261
0.666932	0.259019
0.509569	0.600378
0.680076	0.19987
0.646502	0.234454
0.670479	0.130824
0.646255	0.124376
0.557958	0.568784
0.526043	0.223759
0.492049	0.23724
0.551496	0.3858
0.697424	0.259543
0.277533	0.374008
0.653463	0.254886
0.641159	0.291652
0.683125	0.291114
0.709965	0.391464
0.483425	0.161416
0.693886	0.249424
0.553723	0.425472
0.661736	0.259792
0.754084	0.161358
0.557054	0.164683
0.597483	0.399117
0.571769	0.0801794
0.670505	0.263815
0.731877	0.105708
0.541456	0.353048
0.633657	0.22404
0.577554	0.125971
0.548402	0.437384
0.731578	0.390654
0.537534	0.242239
0.615938	0.165856
0.620116	0.503378
0.556933	0.169064
0.773217	0.186612
0.595202	0.268986
0.662679	0.152872
0.54826	0.278896
0.695872	0.26596
0.609219	0.0524625
0.43564	0.293608
0.527532	0.0768073
0.548427	0.116427
0.649693	0.370226
0.584642	0.169787
0.585845	0.27297
0.694144	0.385394
0.560883	0.0761109
0.613005	0.164469
0.658654	0.262433
0.555007	0.298033
0.482659	0.318786
0.600396	0.416685
0.630322	0.556468
0.686032	0.206499
0.664435	0.295448
0.716362	0.0208332
0.613728	0.206275
0.627987	0.211072
0.684365	0.259796
0.533824	0.484162
0.53434	0.054526
0.553045	0.354055
0.57016	0.403979
0.761151	0.272301
0.543697	0.206428
0.563792	0.14074
0.60115	0.15383
0.469535	0.115836
0.691294	0.359494
0.533584	0.343455
0.643808	0.0120456
0.556294	0.142187
0.653351	0.200087
0.608303	0.422479
0.53067	0.142075
0.502498	0.174407
0.41203	0.280311
0.453199	0.122532
0.746696	0.0292009
0.600579	0.0816325
0.669721	0.148211
0.594402	0.238838
0.646508	0.0881034
0.62341	0.116345
0.685821	0.24621
0.529933	0.0334772
0.549737	0.206932
0.39777	0.111529
0.711781	0.245058
0.592362	0.315986
0.560911	0.258396
0.567577	0.471033
0.596947	0.467072
0.726154	0.188897
0.635317	0.288031
0.439098	0.319946
0.429614	0.159069
0.62149	0.238543
0.743217	0.186405
0.649357	0.164524
0.520096	0.263015
0.50404	0.165068
0.710046	0.235935
0.684747	0.103408
0.66104	0.0963115
0.538248	0.150658
0.48026	0.0945153
0.596412	0.0827858
0.699437	0.22793
0.579996	0.264257
0.674672	0.296611
0.567575	0.398968
0.642447	0.16237
0.76316	0.266408
0.478157	0.155826
0.644848	0.50529
0.569383	0.347721
0.646122	0.145662
0.696751	0.0840932
0.506374	-0.00566974
0.589165	0.371643
0.593378	0.163371
0.647095	0.122828
0.633216	0.148136
0.653469	0.239832
0.597029	0.329248
0.606444	0.242357
0.632439	0.377781
0.594208	0.103854
0.608672	0.233939
0.634583	0.213362
0.568046	0.0441308
0.538117	0.188427
0.753326	0.280795
0.610719	0.113974
0.596914	0.231644
0.506313	0.470858
0.688684	0.223826
0.63033	0.351525
0.663694	0.372218
0.556947	0.150662
0.508581	0.266123
0.662181	0.440464
0.719665	0.266163
0.535813	0.381445
0.676112	0.250974
0.623091	0.171072
0.59521	0.299249
0.750275	0.397309
0.623232	0.331856
0.601982	0.329252
0.43066	0.504051
0.547381	0.241855
0.520865	0.319837
0.555344	0.166944
0.616272	0.347335
0.5664	0.179954
0.585536	0.155951
0.734667	0.166932
0.394069	0.287121
0.714412	0.34447
0.661538	0.210577
0.68791	0.389081
0.50642	0.070101
0.601895	0.444109
0.618508	0.361633
0.555262	0.408297
0.519603	0.118357
0.621402	0.270512
0.538919	0.0160167
0.631135	0.399936
0.450023	0.0740778
0.607179	0.235201
0.66943	0.224692
0.686926	0.0974024
0.594682	0.0995929
0.553145	0.303481
0.518789	0.149548
0.66989	0.436047
0.529268	0.182283
0.558903	0.111315
0.507754	0.0961656
0.52124	0.210266
0.533262	0.113782
0.634186	0.0446998
0.493916	0.153219
0.637213	0.087305
0.440356	0.289102
0.589166	0.284539
0.589192	0.243081
0.470848	0.265202
0.499936	0.0749275
0.571732	0.266886
0.55934	0.0898143
0.562186	0.377346
0.749051	0.178652
0.572991	0.0699884
0.606807	0.440157
0.693189	0.316199
0.490499	0.184585
0.690821	0.42633
0.584425	0.190863
0.609137	0.155516
0.489874	0.19137
0.611048	0.385261
0.58154	0.204859
0.599653	0.188051
0.6679	0.191581
0.472376	0.455395
0.663336	0.30565
0.416843	0.114044
0.623191	0.164393
0.629513	0.171205
0.701368	0.218711
0.507629	0.217285
0.641088	0.543251
0.5314	0.276044
0.694097	0.320287
0.538094	0.334725
0.705625	0.146691
0.658516	0.270989
0.536329	0.257801
0.461981	0.0331031
0.584774	0.235444
0.614888	0.191891
0.658511	0.0815309
0.649039	0.156127
0.5442	0.121187
0.615475	0.175816
0.628307	0.138782
0.378893	0.36854
0.625846	0.113253
0.454142	0.294166
0.458171	0.310581
0.535089	0.138988
0.616918	0.339573
0.538779	0.27594
0.556115	0.251152
0.618949	0.378217
0.656175	0.108315
0.567698	0.0273029
0.469896	0.172339
0.465659	0.376097
0.520054	0.201047
0.538553	0.454232
0.627833	0.104923
0.643894	0.0706344
0.553669	0.256572
0.408476	0.427636
0.602743	0.276371
0.494678	0.375621
0.586791	0.372575
0.65296	0.23576
0.592934	0.182429
0.543517	0.337523
0.579813	0.0608231
0.609237	0.0978328
0.529658	0.0459056
0.602225	0.316121
0.604137	0.228459
0.515719	0.378741
0.725808	0.102846
0.515103	0.297566
0.530376	0.248522
0.630445	0.207328
0.647549	0.358744
0.384318	0.121264
0.602144	0.275681
0.356309	0.103501
0.607589	0.135157
0.658924	0.22728
0.464316	0.115172
0.659252	0.322468
0.643348	0.193824
0.641468	0.185944
0.330881	0.025546
0.462099	0.0496783
0.534401	0.247472
0.547509	0.255646
0.590426	0.104339
0.593547	0.138413
0.613293	0.201426
0.635444	0.00297181
0.59638	0.288303
0.559307	0.311472
0.546906	0.00723823
0.629374	0.141288
0.546482	0.138371
0.659984	0.0454109
0.625309	0.204511
0.42264	0.0314611
0.584058	0.474853
0.479585	0.408936
0.452691	0.247985
0.64067	0.268685
0.646297	0.219853
0.568543	0.3848
0.473041	0.352511
0.658472	0.244531
0.556323	0.107827
0.63339	0.0130863
0.499227	0.162556
0.445679	0.156092
0.559445	0.151254
0.58932	0.141153
0.596093	0.531851
0.547457	0.301042
0.509159	0.177381
0.551755	0.349667
0.568468	0.0825039
0.610027	0.316571
0.511127	0.302606
0.467278	0.205166
0.520975	0.359801
0.465664	0.214349
0.523109	0.257431
0.527704	0.359178
0.536088	0.304313
0.628608	0.163175
0.523634	0.245957
0.629016	0.17765
0.407124	0.245253
0.587846	0.174071
0.46183	0.186955
0.573626	0.287877
0.557276	0.148136
0.674746	0.0571321
0.464445	0.284795
0.506777	0.367583
0.473113	0.140847
0.505062	0.370051
0.57118	0.28141
0.544547	0.0866041
0.643598	0.339476
0.603367	0.375867
0.490071	0.202973
0.608373	0.369809
0.524181	0.141755
0.492381	0.301218
0.69196	0.109164
0.55473	0.308594
0.571672	0.208238
0.6271	0.140788
0.398625	0.180478
0.526227	0.394312
0.251798	0.455379
0.52972	0.441426
0.469921	0.199273
0.643204	0.129851
0.434482	0.155588
0.511144	0.117454
0.45872	0.18803
0.508135	0.140237
0.650378	0.253808
0.535768	0.267412
0.498924	0.25782
0.41258	0.254253
0.634837	0.189143
0.434803	0.189949
0.649915	0.249638
0.634411	0.248093
0.389752	0.186931
0.448249	0.249451
0.512779	0.241437
0.54984	0.333922
0.561988	0.377913
0.587114	0.216996
0.605004	0.293328
0.662365	6.91822e-05
0.635403	0.261777
0.625367	0.0929343
0.541095	0.239884
0.682373	0.328959
0.587569	0.443469
0.476504	0.177242
0.697168	0.348965
0.57144	0.0764485
0.555855	0.263097
0.677048	0.0625033
0.279461	0.335881
0.657226	0.292278
0.570198	0.401174
0.60641	0.150845
0.581618	0.15938
0.286282	0.054503
0.621194	0.163149
0.514074	0.392183
0.416446	0.243763
0.586391	0.407108
0.423937	0.14901
0.522002	0.430265
0.649026	0.102303
0.454745	0.201358
0.542434	0.166732
0.520472	0.170513
0.483872	0.214272
0.662421	0.488834
0.555874	0.203398
0.513497	0.299867
0.648752	0.324716
0.615986	0.407562
0.528103	0.199759
0.708586	0.0530622
0.383916	0.308572
0.504981	0.246016
0.670965	0.167914
0.517525	0.348071
0.642967	0.114725
0.719132	0.0617293
0.620445	0.095444
0.680211	0.222571
0.687845	0.383711
0.51959	0.0987137
0.385288	0.19488
0.540137	0.215599
0.580073	0.300363
0.623491	0.44846
0.755583	0.283261
0.644607	0.440303
0.531944	0.258285
0.643176	0.409286
0.674565	0.351597
0.546006	0.340891
0.524197	0.112068
0.416519	0.487591
0.576516	0.503058
0.499817	0.112432
0.613335	0.221246
0.558121	0.237888
0.66645	0.0954253
0.315343	0.440848
0.501217	0.0981588
0.642594	0.0348809
0.561698	0.183828
0.621616	0.432059
0.543458	0.0473693
0.451231	0.355276
0.550067	0.186781
0.609829	0.219344
0.358671	0.394159
0.649901	0.105231
0.622449	0.608852
0.59605	0.162334
0.474441	0.353677
0.665802	0.156757
0.599088	0.20715
0.525387	0.205596
0.672538	0.297255
0.620216	0.236329
0.513604	0.296904
0.666232	0.0833113
0.541564	0.140412
0.644367	0.0238141
0.608817	0.191346
0.539442	0.297607
0.383071	0.172751
0.501571	0.107483
0.468748	0.418836
0.64399	0.294431
0.680371	0.25713
0.607587	0.153533
0.612536	0.285916
0.642852	0.351275
0.586745	0.177833
0.603654	0.133893
0.64215	0.522579
0.53944	0.44439
0.361543	0.17592
0.647805	0.256455
0.656651	0.337552
0.448911	0.135262
0.66819	0.156205
0.563617	0.279709
0.611184	0.198594
0.522497	0.162057
0.66071	0.137429
0.574837	0.0605156
0.570969	0.16888
0.713361	0.476468
0.563098	0.208322
0.58928	0.378196
0.534202	0.363276
0.485512	0.235128
0.647061	0.125384
0.558119	0.154639
0.633821	0.238727
0.539505	0.0968741
0.516608	0.164207
0.641124	0.156324
0.561226	0.0731712
0.654026	0.452153
0.256098	0.101236
0.608494	0.181886
0.598416	0.0833369
0.539542	0.381724
0.631687	0.0946431
0.463647	0.229
0.55335	0.296721
0.629353	0.600679
0.591288	0.11629
0.489392	0.498305
0.577275	0.270733
0.447059	0.214639
0.656321	0.21198
0.749716	0.310887
0.445296	0.283396
0.526902	0.389575
0.752152	0.043104
0.701702	0.095555
0.592389	0.184812
0.66007	0.234204
0.609497	0.422271
0.632531	0.323879
0.675953	0.309557
0.549963	0.221315
0.655678	0.168124
0.463442	0.308712
0.520263	0.190841
0.603289	0.315023
0.676161	0.114922
0.60095	0.28863
0.393589	0.226715
0.570099	0.400508
0.496997	0.143265
0.515799	0.309877
0.630305	0.0698783
0.535086	0.128774
0.577666	0.193667
0.237633	0.189507
0.620695	0.32858
0.542862	0.23526
0.60902	0.244646
0.563231	0.493904
0.570978	0.281895
0.627395	0.340878
0.569316	0.212474
0.593421	0.199156
0.43957	0.160497
0.695264	0.32163
0.617703	0.102149
0.589149	0.212265
0.497823	0.105963
0.548361	0.109234
0.574656	0.243899
0.560477	0.244443
0.432133	0.322207
0.596796	0.185431
0.509588	0.222724
0.605745	0.274635
0.547065	0.0813652
0.554476	0.19999
0.648842	0.0918129
0.664765	0.340136
0.519468	0.306283
0.578715	0.363859
0.585186	0.486567
0.587339	0.37382
0.25135	0.20998
0.676754	0.110306
0.636309	0.40763
0.569534	0.218223
0.676731	0.352121
0.492931	0.251954
0.521557	0.20714
0.683328	0.120055
0.610745	0.248593
0.569398	0.151988
0.590667	0.487007
0.630984	0.355162
0.471565	0.257066
0.642574	0.51534
0.586812	0.276936
0.480377	0.51859
0.704249	0.150578
0.570164	0.349125
0.573371	0.353271
0.236522	0.179346
0.516928	0.43332
0.473743	0.435963
0.634156	0.123051
0.637794	0.329845
0.518949	0.0461957
0.573465	0.402788
0.544571	0.210428
0.682063	0.219804
0.381275	0.239602
0.719388	0.073617
0.599587	0.27181
0.653123	0.405479
0.657947	0.392001
0.544833	0.3028
0.3881	0.322076
0.593815	0.157259
0.539643	0.29475
0.579521	0.392529
0.462822	0.235106
0.584233	0.34958
0.715123	0.204614
0.549847	0.167149
0.555233	0.263298
0.60249	0.184481
0.518314	0.294569
0.550883	0.216148
0.709698	0.23346
0.577561	0.329464
0.63675	0.269459
0.478807	0.139646
0.617763	0.16768
0.625565	0.283289
0.738748	0.132048
0.461158	0.461807
0.577547	0.384012
0.709008	0.288136
0.58961	0.517123
0.580737	0.0682423
0.604495	0.147508
0.516797	0.0753876
0.613882	0.162704
0.515087	0.271075
0.573525	0.0709375
0.570395	0.265994
0.641489	0.13955
0.515609	0.190641
0.596737	0.186646
0.628365	0.14571
0.521686	0.267892
0.545686	0.227999
0.676551	0.574954
0.632217	0.104702
0.606858	0.157537
0.62959	0.227259
0.498561	0.304218
0.566566	0.0530509
0.601825	0.289423
0.533686	0.458908
0.680731	0.209976
0.657682	0.0869397
0.58784	-0.0233624
0.460473	0.158092
0.595809	0.412794
0.547362	0.32777
0.576209	0.273431
0.714449	0.247786
0.614008	0.201846
0.576142	0.290021
0.566697	0.402876
0.424148	0.128662
0.451703	0.163771
0.454717	0.183184
0.439046	0.210688
0.690993	0.201588
0.664517	0.0852155
0.535086	0.084412
0.658309	0.345646
0.625941	0.199357
0.640643	0.262263
0.655645	0.270693
0.461677	0.301046
0.665793	0.332675
0.516896	0.132144
0.607842	0.230544
0.613115	0.417736
0.502447	0.471275
0.604722	0.41354
0.436942	0.269307
0.660421	0.376584
0.507888	0.14252
0.649047	0.059889
0.495548	0.276373
0.619734	0.198712
0.495978	0.188261
0.45679	0.182876
0.617093	0.425675
0.575768	0.147622
0.533883	0.273352
0.461119	0.349467
0.591581	0.163197
0.584326	0.271004
0.628018	0.201782
0.473517	0.232473
0.639946	0.259937
0.568179	0.109964
0.462603	0.207844
0.570317	0.144878
0.66067	0.193013
0.433881	0.290269
0.534655	0.134615
0.549539	0.426601
0.431683	0.134597
0.646014	0.340959
0.578062	0.11834
0.717568	0.136622
0.497244	0.383127
0.300455	0.178307
0.61031	0.176208
0.498549	0.375683
0.58907	0.368716
0.525	0.359635
0.488163	0.266177
0.2656	0.383303
0.543193	0.0744276
0.55757	0.210855
0.707502	0.117949
0.592991	0.126823
0.569149	0.0760712
0.526566	0.126359
0.532822	0.173513
0.587816	0.307738
0.555314	0.0645429
0.599694	0.418512
0.566109	0.105644
0.64246	0.175787
0.376969	0.147801
0.404624	0.160335
0.703287	0.155257
0.435531	0.533797
0.44445	0.181706
0.622384	0.22085
0.571023	0.468877
0.518493	0.076898
0.645969	0.123205
0.648146	0.0736641
0.606565	0.404635
0.641916	0.325501
0.509589	0.152999
0.563754	0.311134
0.620771	0.5642
0.455357	0.145028
0.567608	0.229538
0.635112	0.260934
0.576515	0.103163
0.401253	0.339917
0.689971	0.144564
0.632041	0.355416
0.531221	0.138663
0.641116	0.440628
0.51271	0.198352
0.401839	0.137798
0.493739	0.110601
0.411263	0.244443
0.562072	0.187206
0.360255	0.425757
0.401941	0.369377
0.564501	0.150346
0.611052	0.156707
0.275363	0.30593
0.602789	0.301206
0.597368	0.0749635
0.405972	0.213158
0.590115	0.099554
0.597549	0.301227
0.552625	0.292412
0.525624	0.171062
0.547111	0.13092
0.655363	0.177936
0.571074	0.201328
0.601802	0.403687
0.654172	0.264621
0.454278	0.130782
0.680598	0.159682
0.641111	0.182848
0.601221	0.36609
0.599348	0.253793
0.662459	0.124753
0.612868	0.398169
0.630068	0.37283
0.514238	0.317518
0.570614	0.224356
0.516187	0.256111
0.652331	0.157458
0.513297	0.407597
0.492107	0.115302
0.636933	0.259132
0.451627	0.117054
0.436144	0.208119
0.61503	0.130228
0.436487	0.218158
0.555926	0.432085
0.591569	0.167236
0.466369	0.422654
0.726776	0.196223
0.609008	0.241019
0.518622	0.429801
0.316027	0.151555
0.614095	0.211081
0.62802	0.332849
0.612023	0.0531134
0.454184	0.116519
0.466504	0.594465
0.608961	0.192112
0.495324	0.208013
0.635403	0.399332
0.26221	0.00188615
0.517293	0.119209
0.5449	0.475396
0.574371	0.35901
0.463577	0.156349
0.449743	0.155331
0.406686	0.113734
0.542425	0.470945
0.573293	0.411464
0.436794	0.507885
0.473884	0.171009
0.581468	0.235708
0.462841	0.293802
0.563928	0.109434
0.521656	0.139456
0.686781	0.418555
0.664607	0.222258
0.595288	0.516929
0.457608	0.184195
0.603378	0.10864
0.51802	0.175387
0.569166	0.374578
0.544259	0.0679263
0.420621	0.0420694
0.388697	0.423175
0.0761766	0.179762
0.482248	0.229219
0.501769	0.229006
0.607344	0.207923
0.622899	0.137184
0.659834	0.116518
0.585096	0.220165
0.588428	0.0782914
0.552696	0.0931737
0.382556	0.116434
0.61379	0.169018
0.627308	0.182088
0.437483	0.234743
0.576245	0.276455
0.612155	0.0759827
0.612341	0.0733474
0.636693	0.188366
0.531366	0.452259
0.286924	0.160667
0.458503	0.176444
0.597387	0.191053
0.568415	0.410463
0.553394	0.306767
0.574145	0.114714
0.541968	0.286077
0.613654	0.215747
0.597879	0.13664
0.523669	0.426865
0.477649	0.218266
0.605501	0.376353
0.628278	0.0611919
0.603253	0.189134
0.547425	0.571263
0.636372	0.275471
0.528342	0.413259
0.526251	0.302012
0.473889	0.213595
0.643946	0.191737
0.624513	0.180919
0.654888	0.311328
0.584967	0.234424
0.507661	0.481816
0.631677	0.302764
0.534382	0.455474
0.56697	0.265989
0.379966	0.253554
0.58688	0.269985
0.490383	0.20777
0.376938	0.22987
0.443949	0.360352
0.511376	0.13061
0.549699	0.398672
0.595026	0.481562
0.613801	0.613753
0.582143	0.181996
0.361018	0.130818
0.589409	0.169916
0.447367	0.31444
0.532027	0.097533
0.520246	0.274364
0.570763	0.236401
0.296026	0.114307
0.629215	0.502161
0.52084	0.309161
0.574596	0.177743
0.582341	0.591589
0.609478	0.101374
0.522361	0.496433
0.62571	0.281538
0.592981	0.25623
0.591818	0.224692
0.555202	0.417879
0.592969	0.0383861
0.258919	0.257381
0.446258	0.149936
0.64547	0.0357929
0.557645	0.378306
0.668267	0.315119
0.656131	0.299752
0.62835	0.16728
0.568567	0.384976
0.570794	0.149265
0.610428	0.0184661
0.573876	0.122232
0.483244	0.096433
0.557862	0.283853
0.615571	0.343957
0.503155	0.226777
0.537735	0.183272
0.543893	0.318256
0.648199	0.284755
0.628329	0.128673
0.391198	0.156123
0.520568	0.121003
0.59167	0.213232
0.473964	0.138373
0.399014	0.0212405
0.528803	0.155818
0.561509	0.118638
0.640166	0.159668
0.505462	0.185336
0.60124	0.0551676
0.604711	0.0631998
0.498471	0.303854
0.641016	0.0520926
0.593957	0.277669
0.606176	0.11756
0.589259	0.242854
0.489801	0.311011
0.573041	0.0938315
0.567462	0.37589
0.630864	0.375653
0.527458	0.25936
0.540652	0.0498555
0.502082	0.0912867
0.625771	0.258921
0.521102	0.211462
0.572637	0.322876
0.530094	0.203561
0.673318	0.287488
0.598725	0.454133
0.24405	0.207046
0.503397	0.0704168
0.271651	0.156126
0.604104	0.212161
0.611415	0.254722
0.561862	0.245382
0.563181	0.0690561
0.524853	0.374109
0.512395	0.343033
0.503339	0.153448
0.604381	0.0460916
0.503852	0.117322
0.440278	0.121387
0.390944	0.309228
0.334606	0.142987
0.376784	0.140458
0.487236	0.27948
0.578958	0.447047
0.652526	0.145709
0.624795	0.367631
0.584626	0.275503
0.505814	0.0691303
0.587669	0.0257393
0.65473	0.192811
0.572107	0.104292
0.544728	0.0730221
0.661085	0.391198
0.49978	0.184022
0.526237	0.274906
0.476002	0.0355173
0.529572	0.398704
0.708762	0.0125235
0.563026	0.207782
0.565772	-0.00934681
0.484113	0.375302
0.635674	0.212461
0.391499	0.149808
0.533539	0.369633
0.508939	0.187587
0.578929	0.162211
0.668264	0.487509
0.230039	0.0522628
0.573937	0.186644
0.542654	0.422624
0.564243	0.337185
0.556679	0.158946
0.608304	0.0291854
0.55274	0.246775
0.426905	0.240099
0.573847	0.127227
0.595504	0.336107
0.581313	0.14402
0.636769	0.144922
0.62496	0.571749
0.495037	0.252089
0.552244	0.168362
0.622877	0.230158
0.581988	0.201235
0.552935	0.127838
0.512501	0.146614
0.651378	0.0617625
0.631316	0.287031
0.362414	0.291486
0.462761	0.35604
0.558627	0.391311
0.649548	0.397013
0.656362	0.294139
0.504004	0.279719
0.500583	0.205135
0.421177	0.271689
0.514816	0.432469
0.481708	0.257955
0.554451	0.226428
0.58888	0.103602
0.29144	0.288189
0.560541	0.0606425
0.676645	0.327141
0.602781	0.215376
0.458881	0.0652532
0.535784	0.13051
0.604382	0.242762
0.466909	0.330016
0.604133	0.141204
0.548017	0.3244
0.530307	0.0692387
0.585808	0.156253
0.497752	0.288778
0.557293	0.125537
0.527095	0.0993746
0.363275	0.258638
0.674361	0.196507
0.582985	0.156415
0.633424	0.187024
0.507677	0.155925
0.507585	0.0501107
0.226327	0.297148
0.501154	0.174695
0.486405	0.177655
0.578669	0.466938
0.478064	0.164763
0.530563	0.392384
0.569239	0.182579
0.563188	0.119198
0.501126	0.124515
0.634845	0.22787
0.593597	0.213204
0.660585	0.241395
0.490424	0.286402
0.607801	0.358056
0.202376	0.355791
0.418761	0.182812
0.50452	0.169615
0.485038	0.216716
0.600919	0.292355
0.609192	0.167868
0.407433	0.0103791
0.554969	0.243851
0.564156	0.0112864
0.540823	0.281277
0.609171	0.379078
0.601305	0.158156
0.282599	0.169832
0.522393	0.403553
0.516705	0.37131
0.513466	0.163051
0.566519	0.29597
0.316828	0.352773
0.626844	0.256314
0.604567	0.436845
0.362455	0.26635
0.637107	0.217686
0.58458	0.0971281
0.539215	0.116216
0.545015	0.144566
0.500465	0.346165
0.49284	0.139905
0.578951	0.0600848
[truncated: 3,037 more rows]

## Sheet: CytoData_ViT_3a
Normal_Anomaly_Score	Abnormal_Anomaly_Score
0.805953	0.586925
0.83108	0.583987
0.205993	0.234487
0.662439	0.720162
0.762012	0.459251
0.357368	0.535186
0.831319	0.583341
0.605411	0.799238
0.655907	0.419791
0.337557	0.700867
0.28676	0.707202
0.201845	0.506733
0.786863	0.331316
0.817058	0.643351
0.593634	0.305518
0.836227	0.295383
0.777897	0.448746
0.843402	0.806831
0.802628	0.291837
0.753804	0.372907
0.488236	0.702779
0.763153	0.72229
0.803867	0.311309
0.599384	0.312997
0.532468	0.72714
0.771474	0.714895
0.81228	0.342258
0.402022	0.380794
0.390161	0.584269
0.0499912	0.533638
0.352116	0.360312
0.496324	0.517762
0.238105	0.501975
0.36424	0.596318
0.386834	0.541579
0.195176	0.116685
0.412177	0.726295
0.401163	0.230764
0.50054	0.758984
0.198198	0.713158
0.280682	0.617782
0.472172	0.628744
0.212741	0.267676
0.609541	0.713103
0.241997	0.728456
0.362303	0.441813
0.428154	0.454656
0.591818	0.233448
0.684386	0.737824
0.756013	0.691726
0.252905	0.660674
0.733742	0.762321
0.799602	0.766083
0.679307	0.257671
0.83882	0.469283
0.701439	0.420907
0.631769	0.606505
0.819198	0.553859
0.84178	0.383183
0.833531	0.409216
0.653708	0.250787
0.586904	0.181471
0.650837	0.618279
0.843135	0.369171
0.38485	0.61308
0.831186	0.654377
0.81229	0.332502
0.841395	0.709214
0.838529	0.730948
0.835187	0.233979
0.432316	0.337735
0.807316	0.466696
0.826047	0.781232
0.823291	0.368222
0.813886	0.151166
0.834351	0.331514
0.801391	0.224878
0.840965	0.826315
0.664517	0.309693
0.837732	0.220434
0.810796	0.127872
0.839058	0.507136
0.797958	0.619389
0.839742	0.816365
0.810141	0.392249
0.827379	0.247551
0.786799	0.0945056
0.838169	0.507825
0.835854	0.192472
0.726323	0.458566
0.819675	0.297688
0.817594	0.805374
0.815027	0.415592
0.837432	0.573528
0.71359	0.282119
0.836447	0.122474
0.598546	0.392511
0.83775	0.322403
0.774273	0.810192
0.774143	0.127906
0.825517	0.773979
0.831596	0.761152
0.762277	0.558998
0.64586	0.429828
0.76023	0.271316
0.831412	0.640466
0.771085	0.631301
0.798036	0.596627
0.714442	0.133296
0.487404	0.786272
0.828677	0.453817
0.83492	0.398487
0.839994	0.411205
0.194647	0.639672
0.387255	0.665278
0.763558	0.158932
0.840062	0.688779
0.790063	0.423713
0.818254	0.322906
0.842834	0.391609
0.520078	0.549252
0.838082	0.70756
0.827433	0.59246
0.341478	0.415871
0.0722214	0.249265
0.723672	0.569098
0.835629	0.489485
0.751316	0.413284
0.830678	0.350536
0.739969	0.470019
0.840113	0.498407
0.617043	0.691124
0.784676	0.426287
0.843086	0.651613
0.816256	0.621087
0.827059	0.624916
0.81651	0.575896
0.807649	0.427304
0.826359	0.376491
0.714352	0.467112
0.59905	0.738165
0.746057	0.680447
0.77507	0.401384
0.794303	0.480591
0.78113	0.565411
0.832842	0.690748
0.833541	0.771621
0.841528	0.439863
0.833964	0.741258
0.824509	0.402471
0.793581	0.784809
0.685781	0.275521
0.84068	0.660572
0.830338	0.470893
0.826725	0.735791
0.688559	0.138705
0.653359	0.509768
0.659277	0.305674
0.8407	0.643453
0.701791	0.229461
0.65072	0.400475
0.761657	0.311554
0.166848	0.33851
0.833995	0.408416
0.809741	0.38797
0.722888	0.504719
0.483513	0.405421
0.805733	0.313147
0.818183	0.818912
0.819373	0.526559
0.798213	0.463914
0.818433	0.627294
0.748605	0.438245
0.8358	0.153831
0.820211	0.198564
0.819197	0.408074
0.367683	0.479665
0.827347	0.694668
0.400451	0.767822
0.812979	0.528383
0.844556	0.268686
0.764625	0.370984
0.840862	0.168361
0.771962	0.676691
0.700558	0.484336
0.842043	0.0753636
0.671106	0.365628
0.836919	0.645517
0.832586	0.614761
0.844844	0.271967
0.841255	0.556844
0.731902
0.482532
0.795294
0.830768
0.803861
0.830703
0.822223
0.841249
0.837055
0.677798
0.817806
0.465823
0.479061
0.763546
0.83175
0.829539
0.756849
0.808907
0.810172
0.795788
0.821698
0.835889
0.819494
0.832984
0.61025
0.317908
0.824626
0.830189
0.567433
0.838286
0.737166
0.762469
0.831047
0.735741
0.837819
0.833091
0.402427
0.840332
0.419422
0.833192
0.322938
0.82269
0.739479
0.83254
0.767469
0.841911
0.83574
0.595506
0.825794
0.817535
0.791093
0.79702
0.838326
0.218528
0.654111
0.748875
0.842224
0.823561
0.809072
0.578013
0.832794
0.667776
0.767139
0.670686
0.809714
0.144416
0.813588
0.842144
0.725771
0.113322
0.833955
0.676361
0.638852
0.780497
0.539347
0.752586
0.175091
0.778831
0.733173
0.70688
0.467177
0.118667
0.649152
0.434156
0.687821
0.154915
0.347634
0.511028
0.716
0.156775
0.778206
0.525024
0.362744
0.355052
0.294865
0.837501
0.78257
0.826722
0.329973
0.806422
0.530183
0.544776
0.765627
0.260841
0.777333
0.804383
0.694115
0.268834
0.24064
0.782036
0.336264
0.166104
0.649008
0.810316
0.800969
0.651065
0.803622
0.507885
0.440133
0.706524
0.495232
0.634117
0.225858
0.767798
0.50249
0.505948
0.323401
0.455857
0.64826
0.721005
0.549305
0.450145
0.775072
0.184526
0.448954
0.686251
0.577644
0.636521
0.189638
0.828311
0.236957
0.404158
0.488059
0.250486
0.516675
0.165968
0.719489
0.654528
0.582087
0.0300249
0.24235
0.691398
0.206738
0.772118
0.520667
0.609667
0.203795
0.311683
0.833
0.736736
0.515144
0.599122
0.789061
0.667854
0.410019
0.816353
0.794867
0.829944
0.827384
0.802524
0.806945
0.825841
0.818961
0.827279
0.820394
0.806879
0.806521
0.82525
0.832156
0.550806
0.823711
0.834373
0.80177
0.792632
0.831402
0.817814
0.714349
0.775034
0.217896
0.813424
0.681369
0.827984
0.822863
0.819089
0.721415
0.746486
0.802096
0.822978
0.82347
0.730552
0.0880193
0.825841
0.596628
0.821984
0.821203
0.766744
0.823088
0.82538
0.747963
0.806244
0.824692
0.783251
0.789274
0.166077
0.829525
0.807774
0.473274
0.826583
0.81345
0.769218
0.766936
0.738323
0.826713
0.610644
0.789054
0.830235
0.823226
0.813585
0.831166
0.818367
0.829785
0.823373
0.82083
0.833503
0.700654
0.826825
0.824871
0.829887
0.804248
0.798642
0.822717
0.681829
0.794935
0.82327
0.812858
0.381754
0.794442
0.825418
0.68735
0.823291
0.797604
0.427188
0.82952
0.820849
0.825413
0.82544
0.826959
0.812857
0.636983
0.825829
0.826049
0.808484
0.688342
0.302093
0.825378
0.819873
0.781099
0.44321
0.576066
0.8202
0.746904
0.790621
0.591798
0.536732
0.796443
0.825365
0.817859
0.557503
0.779158
0.816462
0.808326
0.786439
0.809575
0.825236
0.826083
0.79369
0.829936
0.811978
0.799743
0.827155
0.74884
0.655411
0.797396
0.802507
0.750146
0.810969
0.824372
0.784672
0.826607
0.816094
0.737738
0.802849
0.821364
0.773129
0.285457
0.815147
0.826286
0.819429
0.830558
0.817784
0.830413
0.819898
0.820519
0.672757
0.822058
0.639825
0.834183
0.810148
0.812774
0.807608
0.827458
0.807927
0.755332
0.803719
0.508514
0.823201
0.213403
0.671873
0.826032
0.660338
0.700903
0.824892
0.810537
0.799586
0.816782
0.828466
0.83385
0.815043
0.831245
0.821445
0.825888
0.832087
0.821895
0.819765
0.82006
0.817251
0.825775
0.810273
0.811515
0.810371
0.822813
0.140867
0.80014
0.811774
0.809135
0.507355
0.83117
0.818683
0.82585
0.805381
0.826154
0.821998
0.825315
0.820064
0.818468
0.832499
0.807403
0.804405
0.800921
0.82985
0.630112
0.824509
0.826245
0.73934
0.830952
0.82101
0.805936
0.674402
0.818445
0.772382
0.834831
0.815538
0.818901
0.816283
0.830076
0.804502
0.815564
0.794526
0.569555
0.823011
0.82226
0.814898
0.537834
0.818508
0.791246
0.522353
0.824525
0.783218
0.824227
0.82921
0.82468
0.523522
0.783559
0.815928
0.675674
0.726656
0.822193
0.828865
0.815685
0.828069
0.587983
0.803669
0.799613
0.810792
0.825136
0.819513
0.824933
0.835582
0.824912
0.823041
0.82095
0.704208
0.828711
0.823101
0.815336
0.824695
0.404504
0.824682
0.810892
0.8196
0.820238
0.786432
0.813248
0.807583
0.831776
0.822526
0.814541
0.777886
0.802089
0.822445
0.81972
0.794449
0.819473
0.833592
0.831667
0.831496
0.818918
0.819837
0.822011
0.825358
0.724489
0.816611
0.829287
0.452292
0.828462
0.775865
0.829708
0.820559
0.81321
0.76666
0.710126
0.826773
0.793102
0.821017
0.684405
0.829572
0.827118
0.758743
0.825176
0.783812
0.79014
0.828548
0.838522
0.820217
0.829678
0.81666
0.816443
0.824257
0.817984
0.834313
0.829114
0.816757
0.829238
0.820875
0.797753
0.283783
0.760369
0.794405
0.70291
0.808806
0.764155
0.769182
0.537115
0.667601
0.737988
0.706137
0.710223
0.789475
0.691536
0.738474
0.548742
0.797585
0.815836
0.768898
0.786259
0.776445
0.760118
0.735213
0.594141
0.688864
0.757255
0.715063
0.656902
0.78691
0.729078
0.760392
0.751812
0.797131
0.783394
0.765182
0.774764
0.53498
0.787415
0.715308
0.780317
0.346773
0.76204
0.736945
0.6938
0.77789
0.7997
0.78408
0.494456
0.103707
0.800154
0.291965
0.623392
0.542264
0.555034
0.491599
0.698122
0.507547
0.440092
0.133494
0.298451
0.566459
0.415724
0.546525
0.687899
0.665159
0.315034
0.500408
0.199619
0.435482
0.724093
0.266249
0.494707
0.156585
0.63787
0.179513
0.0672307
0.202959
0.725128
0.247986
0.440021
0.432298
0.759934
0.233748
0.419807
0.758452
0.33745
0.584647
0.375695
0.760105
0.726159
0.556259
0.446911
0.829257
0.812726
0.830714
0.698834
0.0500834
0.838724
0.829923
0.520613
0.836192
0.817805
0.833601
0.837678
0.81072
0.746316
0.81492
0.805444
0.769614
0.838883
0.831265

## Sheet: CytoData_CytoDiffusion_3a
Normal_Anomaly_Score	Abnormal_Anomaly_Score
0.404149	0.0492719
0.265687	0.27072
0.4633	0.193146
0.310641	0.293173
0.506626	0.203858
0.718361	0.111711
0.0347203	0.193603
0.636923	0.0594216
0.67237	0.175249
0.119747	0.237954
0.67638	0.36131
0.169344	0.284902
0.630103	0.249155
0.536936	0.159298
0.532818	0.376225
0.542976	0.197163
0.395988	0.183787
0.184844	0.097617
0.148513	0.160368
0.109834	0.168596
0.590992	0.343593
0.141138	0.207609
0.419163	0.131504
0.611799	0.134835
0.676825	0.276674
0.21536	0.144183
0.472442	0.187385
0.279213	0.255396
0.251526	0.245901
0.615718	0.271448
0.261702	0.264801
0.595	0.222433
0.495347	0.274163
0.268405	0.223874
0.506937	0.184413
0.356052	0.203134
0.529663	0.164685
0.62789	0.197585
0.32858	0.099471
0.733952	0.216818
0.534204	0.290534
0.107583	0.158428
0.725494	0.25298
0.299372	0.246927
0.504494	0.213523
0.575593	0.128693
0.366653	0.101026
0.688172	0.153337
0.364579	0.115931
0.272799	0.219733
0.639033	0.175745
0.282882	0.215919
0.53454	0.220364
0.481931	0.210809
0.141244	0.233334
0.486961	0.254517
0.364375	0.426507
0.0432954	0.0506641
0.356578	0.272787
0.48964	0.236999
0.502554	0.105347
0.514608	0.255651
0.347848	0.217856
0.697565	0.233844
0.416854	0.0872595
0.184104	0.148013
0.116831	0.0369914
0.142981	0.16109
0.587295	0.189205
0.562139	0.292121
0.0867135	0.241792
0.707507	0.147684
0.478303	0.231821
0.162811	0.182821
0.506671	0.156351
0.256924	0.199699
0.0855598	0.17591
0.508763	0.320764
0.209454	0.213019
0.721829	0.330523
0.600018	0.260229
0.215688	0.169658
0.287779	0.151692
0.344395	0.379083
0.519441	0.185156
0.602661	0.239259
0.441292	0.284683
0.597017	0.317635
0.500977	0.0869194
0.375305	0.0921565
0.158062	0.225198
0.178683	0.169005
0.559364	0.136259
0.584284	0.356216
0.0521065	0.459826
0.565091	0.255331
0.518468	0.173763
0.293249	0.207466
0.56425	0.153355
0.0901737	0.0971306
0.359601	0.246278
0.62606	0.303495
0.321739	0.317033
0.579712	0.206621
0.499447	0.316741
0.244457	0.321813
-0.0227683	0.111797
0.154715	0.218973
0.417233	0.137502
0.624279	0.269282
0.460372	0.0874664
0.677153	0.0685903
0.662325	0.155674
0.336518	0.0714988
0.445205	0.233304
0.305152	0.167454
0.646098	0.313037
0.448529	0.327377
0.30132	0.174478
0.658467	0.270626
0.104477	0.293644
0.296361	0.244187
0.645383	0.151927
-0.0568537	0.368698
0.528501	0.447294
0.74052	0.11699
0.352554	0.132421
0.391194	0.121113
0.517548	0.139259
0.336495	0.204187
0.455498	0.183316
0.230234	0.0671502
0.356145	0.166911
0.349454	0.141395
0.159012	0.134754
0.536772	0.196365
0.632585	0.200396
0.380159	0.218644
0.640277	0.173079
0.350901	0.172999
0.257672	0.324269
0.487109	0.232288
0.484114	0.155356
0.702677	0.141716
0.532446	0.224374
0.274497	0.280948
0.556205	0.285831
0.0346883	0.176683
0.414113	0.272476
0.654785	0.34088
0.351614	0.0660247
0.495377	0.232054
0.660734	0.120496
0.322921	0.124352
0.350389	0.254944
0.432245	0.245954
0.541842	0.126127
0.609807	0.245561
0.135001	0.250018
0.683173	0.114162
0.566961	0.176543
0.138099	0.264137
0.588869	0.146089
0.412888	0.225485
0.348093	0.108473
0.661458	0.161512
0.47623	0.320989
0.194706	0.317022
0.642372	0.309064
0.503237	0.154011
0.517292	0.151211
0.575312	0.110638
0.341679	0.214599
0.393363	0.260988
0.477565	0.297561
0.628217	0.169156
0.361247	0.21083
0.250853	0.283425
0.384995	0.0491487
0.459555	0.0809081
0.542314	0.280717
0.53765	0.187423
0.245274	0.0214946
0.226638	0.128656
0.317271	0.326687
0.402386	0.303703
0.478349	0.254478
0.581358	-0.00875484
0.169832	0.219729
0.522521	0.12417
0.264324	0.115031
0.432225
0.589482
0.548217
0.049514
0.270189
0.322323
0.420511
0.186635
0.592292
0.519935
0.292654
0.433665
0.345353
0.582831
0.252338
0.647039
0.381658
0.298692
0.570069
0.337005
0.390329
0.24767
0.617797
0.595185
0.380646
0.0999472
0.129658
0.52265
0.615709
0.10795
0.464037
0.315877
0.397842
0.579265
0.441593
0.130459
0.435924
0.42757
0.560156
0.426737
0.0750186
0.371674
0.621467
0.623033
0.283817
0.119429
0.129738
0.580711
0.718176
0.117782
0.26799
0.273156
0.580018
0.475271
0.137169
0.291676
0.473278
0.577971
0.494425
0.373561
0.685133
0.211133
0.630624
0.587436
0.319897
0.243402
0.276104
0.559967
0.656828
0.294884
0.620439
0.229512
0.488615
0.117744
0.445757
0.338062
0.496633
0.186921
0.329511
0.241593
0.223222
0.258915
0.551661
0.59692
0.110692
0.361073
0.243945
0.277682
0.621462
0.427495
0.59344
0.352181
0.454202
0.250517
0.376403
0.575507
0.162458
0.502983
0.578359
0.08194
0.202747
0.248387
0.494045
0.406381
0.133296
0.5284
0.495872
0.323756
0.243908
0.667164
0.133296
0.333657
0.405785
0.323228
0.321486
0.638473
0.280776
0.127338
0.395228
0.505478
0.0527681
0.469419
0.39673
0.0676725
0.653929
0.615814
0.395601
0.392342
0.561422
0.352925
0.554527
0.788987
0.425541
0.421198
0.218475
0.329719
0.670531
0.25611
0.0190589
0.32017
0.495405
0.254817
0.1218
0.410213
0.565419
0.639892
0.480375
0.330645
0.601443
0.29144
0.34368
0.553419
0.251159
0.266811
0.495062
0.612767
0.122099
0.661215
0.659721
0.0930749
0.517238
0.549522
0.0832933
0.631986
0.186005
0.43422
0.394212
0.178749
0.104463
0.582379
0.277239
0.20937
0.493248
0.406616
0.359907
0.687714
0.617071
0.426355
0.314622
0.231115
0.103189
0.386326
0.185936
0.314716
0.584799
0.415622
0.368987
0.352297
0.60036
0.195858
0.446984
0.491266
0.389843
0.536757
0.658979
0.312295
0.348837
0.358424
0.18437
0.516597
0.521076
0.46813
0.279627
0.198225
0.0896815
0.630759
0.489686
0.407869
0.563591
0.652759
0.417479
0.591452
0.198914
0.262708
0.624982
0.544704
0.0730107
0.544969
0.215569
0.122733
0.543169
0.520684
0.295878
0.360775
0.156021
0.336647
0.582374
0.122827
0.154912
0.570424
0.738175
0.397929
0.542087
0.112982
0.227929
0.297655
0.182576
0.417315
0.542063
0.423875
0.311206
0.598578
0.309781
0.3476
0.518562
0.538201
0.309317
0.693983
0.154579
0.0513504
0.223298
0.486448
0.392165
0.550053
0.587292
0.423733
0.473672
0.279844
0.415283
0.282239
0.505763
0.0632292
0.361711
0.569349
0.486546
0.556554
0.121231
0.487715
0.355204
0.56175
0.0962924
0.636083
0.448777
0.664314
0.371617
0.408962
0.536312
0.663062
0.489139
0.572832
0.482661
0.523459
0.520381
0.674089
0.482577
0.643683
0.618886
0.699161
0.203904
0.553308
0.380649
0.520531
0.525226
0.609044
0.126123
0.521873
0.578286
0.390075
0.210561
0.648282
0.579679
0.484696
0.449807
0.522381
0.449926
0.364519
0.486412
0.459239
0.440384
0.473566
0.69481
0.407765
0.61623
0.532854
0.110727
0.256091
0.19193
0.457466
0.563733
0.423475
0.269455
0.490151
0.234761
0.629493
0.324595
0.389933
0.133293
0.529934
0.642053
0.52082
0.390028
0.630464
0.456609
0.431734
0.249895
0.492906
0.338564
0.288802
0.510004
0.595512
0.398272
0.568757
0.385668
0.143785
0.684361
0.51559
0.573601
0.589546
0.203387
0.509585
0.255008
0.462437
0.357674
0.677673
0.530273
0.0692022
0.363713
0.629677
0.272018
0.384023
0.256734
0.616643
0.440349
0.644914
0.546427
0.668672
0.344867
0.521179
0.360767
0.316032
0.328423
0.637862
0.282217
0.537203
0.651752
0.524251
0.685249
0.403416
0.288406
0.572906
0.201062
0.392221
0.260299
0.483385
0.515205
0.65255
0.168693
0.593811
0.333541
0.616691
0.605162
0.687531
0.378019
0.337594
0.0668667
0.591267
0.592147
0.465572
0.309917
0.22628
0.458299
0.313837
0.160331
0.685452
0.0885461
0.575507
0.223523
0.57421
0.191213
0.438503
0.457569
0.413465
0.241751
0.288812
0.342624
0.462872
0.546941
0.512444
0.592297
0.449835
0.411848
0.228144
0.273136
0.466015
0.377487
0.60804
0.517489
0.450028
0.568473
0.622287
0.0806814
0.542856
0.241163
0.675812
0.258669
0.568455
0.455878
0.473228
0.676687
0.523762
0.364259
0.510084
0.489118
0.281467
0.546128
0.578524
0.186675
0.524145
0.272059
0.485995
0.435761
0.38904
0.359733
0.178546
0.634863
0.560855
0.410989
0.597336
0.602591
0.30365
0.23954
0.57935
0.200807
0.612378
0.634185
0.456413
0.236463
0.594749
0.465756
0.680869
0.323383
0.520385
0.644603
0.578718
0.498408
0.199529
0.238848
0.619788
0.375821
0.506812
0.416199
0.48894
0.618171
0.619412
0.59987
0.629102
0.421736
0.609768
0.535286
0.397062
0.450007
0.413486
0.490588
0.518739
0.284341
0.281247
0.477241
0.610705
0.0598117
0.545685
0.315543
0.637694
0.665363
0.252455
0.485068
0.721005
0.39121
0.368728
0.491471
0.459784
0.208198
0.237588
0.468516
0.521161
0.588979
0.687671
0.473578
0.145693
0.60413
0.535432
0.582762
0.496465
0.627228
0.629519
0.568947
0.495065
0.440277
0.331439
0.577817
0.580656
0.521914
0.384139
0.549366
0.555384
0.465549
0.47503
0.561984
0.642572
0.674109
0.667926
0.585198
0.554465
0.425295
0.586987
0.43306
0.319078
0.434329
0.221256
0.341727
0.430573
0.634449
0.354659
0.487503
0.332519
0.368844
0.263962
0.340029
0.409972
0.544028
0.553491
0.448221
0.531341
0.602649
0.632267
0.428007
0.452937
0.388589
0.547657
0.476272
0.612819
0.669985
0.499432
0.226256
0.476673
0.472515
0.504556
0.59378
0.586472
0.648941
0.567334
0.541592
0.418401
0.617294
0.448669
0.418918
0.517401
0.337538
0.619732
0.582757
0.547391
0.308831
0.641545
0.577383
0.573617
0.546267
0.612538

## Sheet: Bodzas_ViT_3a
Normal_Anomaly_Score	Abnormal_Anomaly_Score
3.94697	4.22972
3.94304	3.50358
3.88211	4.29721
3.8452	3.84773
4.12742	3.26235
3.70654	4.6117
4.15123	1.79473
3.98913	3.93836
4.02591	4.8125
3.46938	2.54957
3.88102	3.86496
3.91923	4.24923
3.53952	2.55746
3.86955	2.96687
3.26866	2.82482
3.92554	3.94059
3.28899	4.16049
4.13438	2.10213
3.86894	4.08464
3.83977	2.50579
3.43243	1.67814
3.49922	4.32065
3.97234	2.38631
4.03979	3.15807
4.08613	4.17188
4.299	3.16697
4.05901	3.38218
3.97381	3.98892
4.04154	2.5464
3.58538	4.55516
3.83103	4.34868
3.02924	4.38148
3.55918	1.66193
4.11806	4.66997
4.15041	4.52415
3.63874	3.53213
4.16154	4.10562
4.2838	3.72519
3.32472	3.35613
2.83085	3.57433
3.9361	1.76498
3.89799	2.54992
3.74558	3.40068
3.25602	4.06924
3.61522	2.61699
3.74943	4.43513
3.88993	3.99495
3.5547	2.2033
3.50402	4.21303
4.10662	2.83782
3.8208	2.90718
3.90265	3.52774
4.07826	4.73996
3.97619	2.34808
3.97498	3.13808
3.35852	4.33267
3.97995	4.46904
3.98903	4.21475
4.04586	2.98163
4.08053	4.47592
3.95601	2.61869
3.47553	3.70674
4.02308	3.75109
3.81092	4.33202
3.21141	4.21945
3.96031	3.79417
3.89959	2.81369
3.30621	4.37774
3.56289	4.33708
4.24419	4.45373
2.85764	4.34781
3.8471	4.63879
4.09778	2.93693
3.59233	1.45675
4.19142	3.4728
3.86819	4.73479
3.04241	2.80218
3.64142	3.27345
3.84383	1.68229
3.79111	4.73192
4.17256	3.12701
3.30533	4.42956
3.91149	3.39229
4.07835	3.01813
3.78776	4.1962
4.07326	4.13661
4.34587	3.48298
4.26342	3.59804
4.07678	4.14874
2.53241	3.57205
4.11959	5.00254
3.92527	3.92477
4.06079	4.15871
3.91638	4.01734
4.10491	3.81057
3.68573	4.54171
3.89769	3.94368
3.75053	4.63609
4.01991	4.43488
3.5931	2.0368
3.97462	3.87472
3.96465	4.75189
4.28561	4.74012
3.83153	4.5868
4.12088	3.41287
4.06071	3.94244
3.59089	1.95634
3.94366	4.42311
3.97858	3.48417
3.69032	3.99631
3.79367	4.72175
4.10442	3.2681
3.46597	4.79604
3.7236	4.10314
4.05779	3.823
3.91967	2.55583
4.08934	3.65491
3.98988	4.02806
3.97374	2.37709
3.46656	3.3817
3.82444	3.41821
3.79259	4.3874
3.96559	5.12258
3.89847	2.12333
3.9835	3.77706
3.73656	4.17481
3.51207	4.7032
3.9799	3.77677
3.85422	2.97875
3.59985	1.98546
4.16596	3.27995
4.26536	4.32491
3.71548	1.59048
3.95055	4.20809
4.21764	4.24425
3.9732	2.16628
3.70008	4.4197
3.16807	4.16299
3.79113	3.42448
3.65596	5.00647
3.93396	3.92685
3.9564	4.57941
3.88593	4.72519
4.04287	4.13474
3.90038	5.36099
4.15983	4.05691
4.12007	2.81334
3.79567	4.39831
4.19843	4.07016
4.09133	2.186
3.86366	4.38513
4.13519	4.45242
4.14859	4.33001
3.96139	4.53775
4.01544	3.85815
4.12095	4.13909
4.01449	3.23217
3.47846	5.04193
3.53253	4.60673
3.36462	4.33954
4.27284	2.6203
4.11295	4.94331
3.64892	4.97831
3.41507	4.54664
4.01803	4.12117
3.98848	2.44215
4.0339	1.70415
4.12778	3.702
4.1258	1.11308
4.37473	4.38051
3.93949	3.43821
4.16794	4.22242
3.78353	2.31721
4.10367	4.93065
3.76764	4.17332
3.66198	3.75942
4.01525	2.03676
4.05486	4.17115
3.65466	4.28492
2.20549	2.54185
4.03754	2.07944
3.83	4.25707
4.35789	4.10418
3.85807	2.84559
3.71578	3.30505
4.36712	3.6216
3.78645	3.19496
4.146	4.35168
3.78748	4.59297
4.25285	2.66803
3.81554	1.91496
4.07637	4.42969
3.91685	2.22978
3.58754	1.59046
4.02825	4.18168
3.50837	4.13313
4.24479	2.89297
3.85124	0.99
4.13763	4.07141
4.86593	2.14891
4.88452	2.30849
4.84983	3.40622
4.81249	4.46003
4.96034	4.17227
4.36541	3.64759
3.79898	1.98291
5.2865	2.55769
4.04337	4.45645
5.21109	4.09561
3.92119	2.06074
4.61778	2.84568
5.30011	4.59002
4.1395	3.65702
4.15676	2.62346
4.76128	0.72174
5.0732	3.8565
5.03838	3.66089
4.95391	2.87762
5.05356	4.41079
4.51692	4.53674
5.14663	4.15047
4.83993	2.60079
4.59369	2.63164
4.55135	2.55687
4.39122	3.7932
5.01603	3.68357
4.7214	4.14843
5.03217	4.44658
4.92581	5.08332
4.63311	3.51786
4.82301	3.83695
4.50511	4.05019
5.24217	2.68492
4.69005	2.8868
4.50282	4.16106
5.17973	4.06119
4.93944	3.44041
5.0085	3.45794
4.36673	4.37582
5.24086	3.87608
5.20573	2.82968
5.17177	2.54538
4.45423	3.19759
5.45133	3.5854
5.04215	4.06123
4.88495	4.23604
5.18505	3.71707
5.10323	3.59473
4.17653	3.11794
5.11753	4.36971
5.32784	4.35458
5.14538	3.48368
4.72685	3.57946
4.39983	3.95358
4.60453	3.54131
5.48638	5.12422
3.91253	3.8271
5.14832	4.29314
2.97075	4.74702
5.33322	3.37327
4.19611	3.81279
4.3653	3.76716
4.76041	2.2018
5.50527	2.13624
5.05119	2.70212
5.24928	4.40201
4.6497	4.19865
4.65321	5.00367
5.29168	3.82318
4.79012	2.51189
4.50434	3.64518
5.27725	4.12907
5.20807	4.48982
4.80347	3.33497
4.70414	3.77675
4.60044	2.36042
5.01235	2.19059
4.40202	3.67561
5.2277	3.58982
5.44719	3.81913
4.67913	4.02994
5.23415	3.25783
4.90533	4.28753
4.85942	3.36194
5.41963	3.96681
3.78516	4.23538
4.0897	2.6872
4.59105	4.86727
4.06324	4.49522
3.77639	4.53687
5.78315	3.11559
5.02592	3.36107
4.68833	2.41089
5.34276	4.26135
4.75301	4.19167
5.05284	3.87405
5.06115	2.25378
4.98777	3.31341
4.8367	4.542
5.26261	3.59645
4.71942	2.90604
5.24774	3.93922
5.50147	3.52606
5.28495	2.64318
4.99853	5.12892
2.86063	3.3032
5.41906	4.02366
4.8882	2.42704
4.32261	2.24581
4.26906	4.66825
4.99654	4.44239
4.9203	4.7769
5.09686	2.97735
5.05802	4.87748
5.10894	4.48056
4.69401	4.58197
5.37715	4.30202
4.91811	1.70301
4.12896	2.88984
4.33337	4.47342
5.11178	2.49242
5.10834	3.94344
4.57879	3.87767
4.83421	4.17563
3.0779	4.05716
3.17905	4.14676
4.32627	4.20902
4.30647	3.95675
4.98508	2.05323
4.30237	4.47508
5.04266	3.50163
4.85881	4.76062
4.91442	4.94601
3.66218	2.69072
5.25994	3.4314
4.96865	4.53799
4.63988	1.58729
5.06126	3.83089
5.45348	2.19974
5.21835	3.66869
4.34628	4.51923
5.0725	4.65987
5.03102	3.72362
5.36774	4.48909
4.81008	5.63455
4.50918	3.2943
3.4929	3.21544
4.8813	3.78519
5.1934	4.53686
5.17121	5.37706
4.898	2.83175
4.64256	2.67133
5.02973	3.76318
5.27005	4.31711
4.5444	4.11005
4.89569	1.81373
4.89694	3.78202
5.35714	4.99989
4.38012	3.62427
4.95074	3.94668
4.50069	3.04485
5.00464	2.66235
4.86712	3.94195
5.21243	4.26868
5.49928	3.90434
4.92894	3.72238
5.17152	3.28161
4.63091	4.5299
2.21366	3.41433
4.36793	3.28202
4.73876	2.42414
3.99714	2.95217
5.2447	1.69617
4.63227	4.13274
4.81617	1.20754
5.43885	4.02996
4.7101	2.92211
5.23164	4.01835
4.96877	4.30161
3.90443	4.54366
5.10718	4.64904
4.7779	3.93637
4.65729	4.15421
5.34608	4.22056
4.36527	4.09246
4.29756	4.53694
4.8546	3.14759
5.14576	2.31626
5.09012	2.9676
4.83384	4.0542
3.90392	3.25762
4.3717	3.66644
4.15175	4.40383
4.82509	3.22701
5.3406	1.18438
5.23936	4.30016
5.05012	4.25725
4.6429	4.0542
4.90906	3.50546
4.18805	2.7498
4.09852	3.28711
4.36298	4.38011
4.80953	2.81146
4.87922	2.83301
4.69225	4.08525
4.39311	3.53687
5.37793	4.36537
4.34174	1.30339
5.14063	4.68036
5.0758	3.31079
5.13324	2.55787
4.88797	4.46477
5.04153	1.56183
4.68741	3.87571
5.38536	3.85736
4.80508	2.41541
4.60383	3.51727
5.21649	3.98488
5.40517	3.6874
5.05796	4.28783
5.10105	2.25587
4.69696	3.98434
4.9054	4.25258
4.84109	2.1946
5.26622	3.70303
4.87727	4.31647
3.93567	3.29608
4.62959	3.10974
4.77036	3.47302
5.13256	2.88151
5.00669	4.28402
5.1543	2.82626
4.63074	4.08592
4.91716	3.4128
5.05332	3.43886
4.77257	1.07114
3.58093	4.52921
4.77818	4.70347
4.4559	4.41175
4.98121	4.20668
5.07565	4.40866
5.18129	3.96599
4.93992	4.27429
4.98203	3.27779
3.36693	4.14478
5.22564	3.95904
4.84036	3.59283
4.36499	3.6958
4.93178	4.13617
5.31757	3.94974
4.71644	4.28585
4.89339	4.05665
5.12891	3.30992
4.91896	4.12904
4.88683	3.13568
5.52908	4.38458
3.82933	3.69371
5.27295	4.5314
5.27102	4.24039
4.70849	2.1468
5.21856	4.73466
4.38298	3.94245
4.54688	4.43619
4.94305	4.46553
5.12512	3.2704
4.68784	4.07202
3.91053	4.57465
4.81593	3.89839
5.12335	3.38552
4.82609	4.29434
4.45696	2.95494
4.76876	4.17938
4.82628	4.23735
5.21659	4.0435
4.96231	4.52072
5.09215	4.36396
5.16182	0.829785
4.61701	4.46036
5.13395	3.8909
4.58681	4.57391
5.03207	3.20315
4.50402	3.66857
5.011	3.51653
4.876	3.52885
5.33955	3.27438
5.36255	4.2027
5.00782	4.25234
4.89236	4.14068
4.62307	2.73516
5.3216	4.58734
4.92962	3.25256
5.32268	4.32171
4.87971	4.50191
5.0002	0.770415
4.73129	1.47719
4.21202	3.77472
4.96722	4.80026
5.05094	3.68644
5.23277	2.17795
5.01132	2.84501
5.21567	3.39307
5.09704	4.37506
5.08998	0.865519
4.86894	4.35324
4.81679	3.74256
4.69526	4.09615
5.02	4.58891
4.73777	0.590152
3.05902	4.3454
4.72153	3.81641
5.30588	4.197
5.01995	4.44648
4.70717	4.2491
5.24852	3.0952
5.2852	2.52947
5.27767	4.65453
5.16646	4.30309
4.67411	1.08345
4.35228	4.21928
4.93423	4.54028
4.8918	4.25719
4.90254	4.19934
4.47677	2.14805
4.93522	0.958403
4.34071	3.63619
5.44983	4.28225
5.12382	1.38464
4.60062	4.11847
5.16195	3.27412
5.07467	4.11859
3.86666	3.60537
4.44516	4.02862
4.65219	4.02458
4.94209	2.32433
4.83446	4.34078
4.11093	4.11248
4.76887	2.4542
4.6239	4.29847
4.41748	4.53474
4.91784	4.24308
5.09496	4.36544
5.20774	4.03392
5.1587	3.95477
5.09145	1.78002
5.1542	3.85866
5.05273	4.3685
4.85667	4.01922
4.82	3.17538
4.14707	4.39105
4.78653	2.31884
5.27645	4.15042
4.94993	3.25547
3.7407	4.22335
4.59717	3.67006
5.0383	4.44769
4.50567	4.33998
5.2646	4.54068
4.94082	4.57082
5.32213	4.15502
5.05143	4.26994
5.23463	4.07119
5.0048	0.964216
3.58227	3.85787
3.87189	3.94401
4.64268	1.85338
4.18461	2.71937
3.83974	3.86901
5.05128	4.72826
5.11892	2.84378
3.43992	4.88424
5.00781	3.16671
4.84219	3.91184
4.85514	4.58114
4.42889	4.01221
5.1134	4.45854
5.3414	3.95255
5.33967	2.8257
3.74831	2.51541
4.38126	1.55581
5.21185	3.9598
5.30074	3.47992
4.33282	4.21931
4.20157	3.6456
4.36324	3.81788
4.88802	5.28658
4.19455	4.20751
4.45737	0.0917274
5.14365	4.27216
4.83394	3.62456
5.28354	4.22163
4.68165	3.39831
5.24426	4.44649
4.77826	2.76198
4.60945	4.39614
5.38234	4.49673
4.29858	3.94995
4.7855	3.76271
4.25297	3.71778
5.14088	4.42657
5.13546	3.68517
5.17177	4.48898
5.11477	4.516
4.64977	3.64567
5.16131	4.32003
5.08103	3.44814
4.65775	4.18079
4.9763	4.78078
4.97313	3.23607
4.31087	2.76924
5.1708	4.30932
4.64529	3.37812
4.54524	4.8113
5.21283	4.79175
4.56714	3.11666
4.98208	4.27419
4.85818	4.29534
4.21046	2.5505
4.71614	3.59069
4.81138	0.405339
4.61963	2.53273
4.98267	4.51572
5.08243	1.97108
4.74723	4.33299
4.91422	3.36516
4.17387	4.77121
4.76644	2.01327
5.04986	3.84352
4.55229	4.18096
5.31712	4.75355
4.13329	4.45019
4.60651	4.58336
4.82864	4.28555
5.19641	3.82924
4.87999	4.08886
5.01634	3.49752
4.61283	4.52227
3.94774	2.5506
4.95136	4.25347
5.28199	4.49153
4.64184	3.30979
4.53128	4.07963
4.92423	3.91941
4.81628	4.07904
5.07941	4.36286
5.00699	3.38747
5.33713	3.05228
5.29344	4.31881
4.46589	4.18454
5.22152	3.49253
4.21929	4.55653
4.79849	4.43231
5.05796	3.25816
4.58915	4.71842
3.80721	3.45875
4.37447	2.09032
4.85725	4.14776
5.34303	4.34429
4.93377	3.96576
5.12266	3.34362
4.87038	4.11941
4.25757	3.63174
5.1061	3.88461
5.07556	1.87815
2.91163	3.96181
5.16077	2.73002
5.11764	1.02043
4.96878	4.31777
3.74791	2.49332
4.75115	4.32086
5.14972	3.9177
4.8482	3.15796
5.18829	2.16996
5.44366	4.47556
5.52871	3.57783
4.58901	1.97965
4.92889	4.31676
4.9769	3.34757
3.99196	2.02933
5.54879	3.34908
5.06118	4.31127
4.36045	3.25953
5.13647	1.94297
4.93449	3.85981
4.80551	2.65495
5.27518	3.19098
4.45929	0.917183
4.01274	4.46304
4.78339	2.08915
4.47633	4.40663
5.02864	4.06768
5.39286	4.12386
4.59869	1.2533
5.44393	1.65801
5.24133	3.97402
4.84264	4.4481
4.41107	4.0402
2.64246	2.33433
4.66703	4.26591
4.49972	3.73117
5.10804	2.10235
4.7532	3.01059
5.04894	4.50895
5.27654	2.05823
5.07499	4.03927
5.28163	4.62617
4.63072	4.32124
4.9538	2.17272
4.59489	4.14304
4.82983	2.97295
5.48041	4.3111
4.40174	4.15829
5.05969	4.37902
4.3915	3.46618
5.32784	4.21418
4.24011	4.15057
4.34957	3.66608
5.06219	4.19269
5.00467	2.8687
4.84893	0.455639
4.70484	3.38492
4.76272	4.35145
4.42118	1.73773
5.15814	3.57737
4.12948	3.85879
5.31499	3.91309
4.40827	3.92839
5.13723	3.74184
4.54046	4.32708
4.8441	4.23889
5.30405	4.31605
4.93796	2.02165
4.6276	1.80486
4.38291	3.9115
4.7874	2.42523
3.17757	4.68659
5.10835	3.99608
4.9803	4.31382
4.59734	3.50529
5.20464	4.28957
4.90854	4.27813
0.71303	4.8215
5.4345	1.99768
4.81784	4.47582
4.86226	3.20793
4.75439	2.64253
4.97579	4.0196
5.19572	3.74558
4.79278	4.06194
5.42286	4.48655
4.69652	3.67633
4.92395	3.86645
4.87388	4.60007
4.89091	1.50332
4.01629	3.93819
4.47593	4.06654
5.23134	2.72201
4.73525	4.54672
5.14828	4.1516
5.02686	3.13605
5.35375	3.99534
5.22117	4.34071
4.22234	1.36187
5.24548	1.70002
4.94386	3.98508
5.35123	4.18885
4.01406	4.27373
4.58822	2.72299
5.37719	3.99936
5.09684	4.01389
4.9487	2.42721
5.15018	3.09861
5.09811	3.7307
4.53834	1.14121
4.63407	3.5528
5.18485	4.42957
3.52619	1.40426
4.82744	2.47548
4.23998	4.21428
5.23463	4.74286
5.31783	3.67533
5.26039	3.90973
4.88371	4.06862
4.97511	4.23954
5.35859	4.36115
4.92636	4.31067
4.55914	3.29704
2.90347	3.69097
5.13063	2.17411
5.0678	4.18698
4.42514	4.1091
4.55785	2.78554
4.59256	3.46119
5.12011	3.23679
5.15326	3.16259
4.97238	3.61278
3.89349	4.60736
5.07247	3.63651
5.18312	3.75921
4.48636	4.71754
5.02557	3.36822
5.26678	3.99398
4.93719	3.13522
3.88646	4.57068
3.85357	4.38197
4.09182	3.90322
3.76428	3.82277
3.36861	3.26346
3.18174	2.20976
3.15838	4.63491
3.83067	2.91391
3.96602	3.80838
3.53458	3.59982
3.72854	3.97865
3.86735	4.09184
4.05769	3.6604
3.97358	4.75717
4.3751	1.82535
4.16872	1.77437
4.40528	4.17322
3.85114	4.45519
4.02668	4.15176
4.18461	3.967
4.02694	4.44597
3.84299	3.70199
3.99501	4.38796
3.90391	3.32224
3.75916	2.78657
3.83851	3.70708
4.38541	2.54073
3.89294	3.97223
3.42492	3.51528
4.17285	4.46445
4.71317	4.0703
3.28521	3.7335
3.89468	3.43624
4.09349	4.27616
3.58722	4.04228
3.53794	4.66468
4.06958	4.3504
3.21628	3.75722
4.31615	2.58638
4.08103	4.44732
3.87902	3.66795
3.54419	4.5713
4.01081	4.4517
4.12456	4.61424
3.58008	4.03897
4.14677	2.47917
3.58197	4.33939
3.37451	4.61417
3.59629	4.60901
4.13585	1.5283
3.53264	1.87469
3.22969	3.46503
3.71576	2.5179
3.4669	4.15939
1.77783	3.7513
3.45779	0.549811
4.14775	3.87616
3.82756	4.17703
4.12621	4.0818
3.54426	4.65757
3.53583	4.22892
4.02295	1.16943
3.88963	4.36871
3.74508	2.83447
3.92916	4.4969
3.57166	4.564
3.78434	4.20381
3.59792	4.24813
3.8584	4.43774
3.79235	4.20819
3.94802	4.33603
3.90896	4.22853
3.31711	3.27919
3.70156	4.6806
4.22075	3.21591
3.91773	2.5753
3.87968	2.48045
3.78481	3.45193
2.92079	4.30306
3.67221	4.43714
3.8119	2.83241
3.74365	1.34013
3.72402	3.52351
3.91931	2.40644
2.77727	4.06112
2.89183	3.501
3.62352	3.87767
4.58599	4.09732
3.84118	4.2738
3.7493	1.21435
4.16386	4.39884
4.35841	2.15705
4.00388	3.84325
3.88221	3.86052
3.20769	3.99475
3.93088	2.77114
3.88455	4.69188
3.90536	4.10843
3.76186	4.55054
4.25104	0.561663
4.09019	3.90488
3.76029	4.09842
3.88603	2.82056
4.00833	3.56222
4.14276	4.58356
4.51161	3.47173
3.81349	4.05561
3.69269	2.38491
3.83014	4.06311
3.644	3.30182
3.61787	1.87652
3.58401	4.40335
3.33492	3.91913
3.50608	2.9081
4.47902	4.30004
3.82491	4.89993
3.69626	4.08505
3.75688	4.10446
4.32962	4.06145
2.33689	4.84764
3.60663	3.70312
3.23105	4.25667
4.12258	4.82563
3.66122	1.64627
3.65378	4.43562
4.07179	3.88538
3.59375	4.69483
4.13929	3.18719
3.85293	2.93565
3.59256	3.5032
2.9315	1.83847
3.69918	2.41843
3.52228	2.5722
3.20077	3.9134
3.916	4.73759
3.71601	2.12485
4.073	4.41148
4.12614	4.65746
4.18884	2.59192
4.30643	3.90584
4.4195	2.693
3.75991	4.54737
4.12458	2.51483
3.50973	4.09968
3.70819	2.58279
3.40942	4.26116
4.13452	3.59522
4.46774	4.5448
3.96522	2.16345
3.43108	4.71186
3.87403	2.14359
3.9916	3.32076
4.17793	2.73173
3.90486	3.65695
3.94401	3.92934
4.30792	2.37404
3.16139	2.90443
3.67878	2.0531
4.19818	3.17851
4.41872	4.90867
3.97184	3.33036
2.80505	3.09287
3.54771	3.69222
3.5613	4.39792
5.04744	3.55485
4.09167	4.22082
4.07936	3.70575
2.53568	4.26562
3.64313	2.77675
3.78939	4.68183
4.26993	3.06119
4.40103	4.11513
3.76909	4.42508
3.64258	4.45352
3.97793	4.6984
3.65428	3.53995
3.96725	2.2227
3.11456	3.90939
3.84034	3.38521
4.20489	2.05494
3.63953	3.94262
3.57833	4.00933
4.03972	2.53832
2.80547	4.26531
3.96755	2.182
3.4094	4.36966
4.06079	2.56581
2.98854	4.70102
3.9658	3.76174
3.94955	1.71101
4.03981	2.50369
3.97031	3.4802
3.35746	4.29063
4.03687	3.21621
4.03163	4.52121
3.83942	3.99016
3.95684	3.8345
2.99034	2.98316
3.54551	4.14765
3.88502	4.91122
2.99449	2.77725
3.609	2.66648
4.37014	4.52459
4.22939	4.6155
3.93242	4.21613
2.77148	3.3762
2.8871	4.15334
4.05709	2.72052
3.8154	2.47468
3.87422	4.00327
3.75545	4.53896
2.81397	2.2515
3.20196	0.43331
3.69808	3.2137
3.69878	3.40817
4.03286	4.13228
3.68037	3.71338
4.09243	1.957
3.71538	2.02866
3.54354	2.80733
3.48871	4.2143
4.43083	4.30247
3.41476	3.6792
4.03242	4.07837
2.95309	2.67392
3.93033	4.86448
4.18886	4.46632
3.47156	4.00894
3.679	4.08067
4.02053	4.05888
4.26276	4.32669
3.97932	5.07402
4.19908	3.69045
3.39745	4.14085
4.07072	3.49737
3.98011	2.93069
3.23111	4.89778
3.84188	2.74908
4.12633	3.45075
2.90686	4.93015
3.54605	3.74445
3.85197	2.17526
4.41686	2.87904
3.78593	4.43142
3.15423	4.46744
3.76922	3.69262
3.81617	4.4682
2.99182	4.49885
4.01059	3.06701
3.48636	4.69599
3.25288	2.25456
3.69879	4.46798
3.72359	4.22718
4.08843	4.14171
3.6882	3.89403
3.75099	2.11714
3.75971	3.52551
4.17474	3.41089
4.09396	4.5414
3.12097	3.99542
3.6257	1.5516
4.75008	4.28131
4.10063	4.56487
3.55253	4.31832
3.79695	4.53436
3.70785	4.26051
4.21933	4.42262
3.67381	3.85399
3.68007	2.95131
3.66208	3.19971
3.63692	3.42
3.06144	4.51857
3.81405	2.8486
3.48774	4.06074
3.55575	2.42519
3.48835	4.4594
4.04292	1.7548
3.16726	4.70834
2.17565	2.33234
3.79995	4.73985
3.28013	4.22447
3.792	2.96065
4.22154	3.50008
3.42736	2.67085
3.6993	3.94221
3.79512	3.55828
3.23121	1.82675
3.37697	4.19512
4.22259	4.14057
4.67244	4.40157
3.10722	4.55343
4.03548	3.1008
4.00752	4.29429
4.44117	4.60667
4.18654	4.28758
3.56156	5.03292
3.43819	5.21595
4.31759	3.32605
2.46061	2.1651
4.35783	3.24632
4.28722	3.83271
3.35105	4.56329
3.68591	2.97768
4.07117	3.57285
3.00454	4.7083
3.35319	2.66334
3.50453	2.43625
4.02636	3.53761
3.7756	4.29246
3.90921	4.95473
3.78889	1.98727
3.86744	4.37003
3.65295	3.98894
4.51503	4.14662
3.36956	4.31935
3.98133	4.19648
2.6867	2.46763
4.22658	1.36053
3.85392	2.68992
3.67169	4.71446
2.78475	4.73784
4.03923	2.49548
3.63511	4.25854
3.83656	4.94401
4.04924	3.95552
3.87613	2.72125
3.46371	2.78439
3.60579	4.11491
3.52409	4.50778
2.82782	4.68072
4.00717	4.74483
3.74813	4.0715
3.8069	3.29216
3.37724	5.05885
4.01401	2.87514
3.69853	3.68594
3.42316	4.37473
3.67235	4.2273
3.38506	3.47426
3.62065	3.56
3.6597	2.72004
3.36488	3.95778
2.90536	4.32042
3.73392	2.35561
3.74819	2.56525
3.49658	4.80071
3.87818	2.87891
4.19922	3.25179
2.72439	4.53708
3.96195	1.73744
4.18915	2.40432
3.60238	3.20845
3.34644	4.2671
2.89522	3.80948
3.21876	5.337
4.15286	2.54151
3.681	4.9145
4.15517	3.25459
3.16077	3.71818
3.72345	4.27046
3.80881	4.24027
3.00785	2.15015
3.80991	4.36836
3.84695	3.00501
4.82234	4.23108
3.6327	4.39493
3.25563	3.43257
2.99418	2.43727
4.29967	4.19702
3.5272	4.10535
4.15183	4.07452
3.52747	1.64667
3.32854	4.00865
4.28883	2.35365
3.35876	2.39322
4.00361	4.4021
3.82647	3.74156
3.93673	4.42189
3.83578	1.94311
3.78619	2.95807
3.7188	3.52174
3.36566	2.38977
4.10036	0.996654
4.03769	4.94744
3.9567	3.14657
3.70237	5.11363
3.55805	2.84361
3.75464	4.19175
3.76969	3.12579
4.24912	4.02396
3.91507	4.39129
3.8533	3.86451
4.50257	4.62872
3.91063	2.09838
3.95985	4.51544
3.67351	3.45116
4.55562	4.86171
3.70023	2.34276
2.82901	4.20205
3.89826	4.46002
4.26728	2.45135
3.06618	4.32752
2.38802	3.39605
4.13748	2.89513
3.51039	3.04066
4.3674	3.07532
2.03081	4.36836
4.17474	2.5523
3.85399	1.7834
4.07598	4.27925
4.39308	1.88411
4.22394	3.30924
4.11165	3.89344
4.45407	3.41758
4.57106	2.41462
3.83587	4.7906
4.24609	2.66812
3.59209	3.83591
4.56699	1.77334
3.92049	2.2644
4.79766	5.29619
3.3608	3.98336
3.24321	4.26264
5.00009	1.70599
4.12718	4.26677
4.06881	2.18493
4.13217	4.19619
4.11367	4.62894
4.27228	5.30654
3.72577	4.52009
4.45093	3.66788
4.34773	4.39729
4.28943	4.1459
4.439	3.00218
3.95793	2.54894
3.92791	3.20585
5.05365	4.84899
4.07133	4.72848
4.07986	4.46868
4.54113	2.0673
3.47134	1.84088
4.38268	3.1742
4.64069	2.10877
3.72229	4.52152
4.69278	3.8421
3.69189	3.41099
4.71305	2.91436
3.83184	4.59454
3.63431	4.1345
4.50498	3.90488
3.70963	0.790792
4.25653	3.94009
4.7528	0.994647
4.36158	3.50145
4.15712	4.09226
4.31665	4.05747
4.6053	2.07965
4.71771	2.81874
4.19105	4.73927
4.0433	4.60219
3.86858	1.80177
3.83666	3.78539
4.06014	3.99816
4.19703	4.58785
4.22481	3.53687
4.62106	4.22437
4.14819	4.58843
4.64532	4.31438
4.25516	3.94233
4.34518	3.26306
4.41939	4.64875
4.23277	4.34351
3.85848	2.57692
4.23601	4.111
4.21745	3.78753
4.62242	4.43555
4.04371	2.43347
4.10015	5.15842
4.33421	3.97575
4.06477	3.69798
4.40448	1.09248
4.58727	1.88942
4.23481	3.23439
3.541	3.26239
4.22468	3.30947
3.68929	3.25437
4.02414	2.69931
4.27753	3.32352
4.88408	2.74544
4.25402	3.93075
4.01835	3.02339
4.30994	2.61172
3.73092	3.5701
4.01921	2.26313
3.99826	4.84269
4.30173	4.4778
3.76543	2.06832
4.43574	4.38069
4.60566	3.89657
2.72513	3.28775
4.20722	4.00373
3.68876	4.3005
4.16813	4.55114
4.45072	3.42177
3.90188	2.85631
4.53368	2.90844
4.16853	5.09362
3.95794	3.71184
4.15474	4.48511
4.07256	1.91382
3.42824	2.29909
4.77537	4.32081
4.0249	4.00118
3.29161	4.28254
4.29356	4.39657
2.61414	4.5803
4.29681	4.5256
3.61647	3.23057
4.02847	3.64756
4.50322	4.33508
4.03218	3.18004
4.46085	3.85292
3.95723	3.6634
4.82068	4.2971
3.84532	4.96773
4.33887	5.31432
4.33613	4.68333
4.64696	5.01881
4.04798	2.8131
4.4937	3.52098
4.85204	3.38389
4.54917	3.84658
4.09729	4.20152
4.02748	3.98989
3.90975	5.28784
4.46204	3.59793
3.15744	2.79942
4.4334	4.03942
4.13583	4.34089
4.95474	2.88078
4.34536	1.31734
4.34096	4.85044
4.49964	3.59708
4.32753	3.32068
4.35538	3.16491
4.10068	4.43155
4.01904	4.1534
4.46546	3.34655
4.10995	4.16691
4.20246	4.41093
4.03505	2.93558
4.3196	4.07965
4.04427	4.0259
4.20197	2.20545
4.55523	3.12011
3.53965	4.13518
4.30264	4.66468
4.4745	4.88387
4.36864	4.46109
4.64797	3.62665
4.583	2.22568
4.18906	3.92062
4.18337	4.04345
4.64336	1.81866
3.96363	2.24549
4.21715	4.01777
3.92521	4.36807
3.31196	3.47079
3.38054	4.06994
3.7556	4.39764
3.35291	3.76699
4.21824	4.00158
4.05284	3.32558
4.40674	4.79232
4.05039	1.5551
3.6131	4.13882
4.43732	4.92952
4.12401	2.23762
3.80226	4.66241
3.80229	3.59846
4.31361	4.04419
3.6326	1.97328
3.4325	3.99922
4.34703	4.35734
4.46815	2.03919
4.16602	3.1231
2.96	2.48058
3.54804	4.1456
3.85885	3.32826
3.54316	3.64607
3.07911	4.47748
4.3508	3.81035
3.95859	2.09421
4.49939	2.6395
4.48306	4.3878
4.77041	4.42812
3.4301	2.10792
4.39897	4.39648
4.64378	4.48912
3.97171	4.20324
3.0372	5.23592
3.8982	1.81927
4.65037	4.48163
4.4958	4.16497
4.32552	3.85938
4.61986	3.62052
4.4395	4.70889
4.34284	3.77415
3.82309	4.29221
4.26412	3.87081
4.18496	4.48629
4.08889	4.56427
4.23079	3.76695
4.30866	3.89787
4.63908	4.13674
4.95837	4.27599
4.80193	4.1177
3.99566	1.68286
4.41955	2.61218
3.68692	3.54311
4.48535	4.35393
4.56072	4.32393
4.75651	3.77086
3.33792	3.52696
3.94723	2.32997
4.6005	0.810696
3.46192	3.28101
3.95122	4.33405
3.94328	4.38887
4.44654	2.71337
3.68964	2.26911
4.29778	3.96754
4.16921	3.92023
4.56858	4.48513
4.50426	2.30641
4.30943	3.01271
4.47286	4.34209
4.14712	4.45436
4.242	4.05831
4.64133	3.41768
4.65579	4.19664
2.87954	4.29438
4.09582	3.37852
4.49205	2.17906
2.61003	3.41096
4.61228	4.4599
3.93843	4.59566
4.05814	4.31479
3.88318	4.24339
3.88842	3.17467
4.18228	4.09375
4.18682	4.16208
4.45993	2.36857
4.28599	1.92458
4.02521	4.68666
4.54764	4.2711
4.25155	4.16926
4.44408	4.50789
3.39385	1.15289
4.28215	4.55493
3.701	3.72702
3.68545	2.47056
3.84024	3.96879
4.3881	2.61914
4.17823	5.05731
4.50925	4.39224
3.79742	4.20464
4.48896	4.25343
4.09823	2.40267
4.07977	4.32666
4.29464	4.24563
4.17929	2.33555
3.62954	4.05571
4.4701	4.48807
4.30147	3.7179
4.199	1.42334
4.28183	3.06696
4.20792	4.29299
3.97667	3.86439
3.97848	4.00919
4.11231	4.65412
3.96561	3.52504
4.49978	2.97323
4.02684	4.17033
3.88315	4.53068
4.05917	4.33211
4.15036	4.15073
3.54162	4.06884
3.88662	3.14126
3.9717	4.43509
4.42555	1.08833
4.25685	4.40075
3.80663	2.77745
4.62256	4.14305
3.53131	3.70397
4.55072	4.45381
3.65344	2.6911
3.92823	4.19748
4.76071	3.21952
3.57359	3.964
4.52358	3.40189
4.08831	4.29592
4.22748	1.16041
4.05735	4.14437
4.0933	4.0225
4.26696	4.48756
4.25172	4.44925
3.78899	4.74599
4.39017	3.91646
4.35	2.45427
4.13109	2.7954
4.63922	1.72624
3.62111	3.3906
4.48493	4.17141
3.25916	4.04837
3.20396	1.82404
4.24612	2.98637
4.42343	3.12421
4.76718	4.56424
4.41309	2.32962
4.46315	4.52686
4.41849	3.81446
4.40311	2.38847
4.32963	4.47565
4.55919	4.09384
4.2425	3.79152
4.01747	3.14033
4.15252	3.88399
4.08816	4.1435
4.58748	4.06649
4.46367	4.38744
3.85466	4.57042
4.5029	4.63849
3.55251	4.19351
4.45706	1.10425
4.08602	3.56076
4.20523	4.0398
4.10018	4.06639
3.98831	4.14182
4.22975	4.34328
3.83928	3.88307
4.15722	1.45216
4.28858	4.43997
4.46509	3.91576
4.38556	2.48041
3.98109	4.07713
4.35729	4.36199
4.46923	3.34906
4.42312	4.19377
3.80408	3.92095
4.34189	4.13873
4.12761	3.96994
3.97162	4.24201
4.30807	3.46488
4.10621	3.40527
4.4478	3.91197
4.98226	3.6469
4.34209	1.51366
3.36781	4.29385
4.33335	3.41969
4.28392	0.695096
4.61421	2.2079
4.24866	2.95753
4.47708	4.30352
4.16064	4.23185
4.65965	4.20528
4.66331	3.80141
4.11417	4.51366
4.30289	4.62591
4.69399	4.32
3.96763	4.15904
4.27825	2.7924
4.1145	2.4794
4.30884	4.29889
4.01684	4.12512
4.21444	0.530131
3.92047	1.75147
4.38641	4.25351
4.12271	3.47142
4.24277	4.33463
4.36974	1.54524
4.48507	0.933864
4.11789	1.59982
4.46489	4.20178
3.95031	2.74448
4.08651	4.27846
4.41393	3.22869
4.38163	3.78526
4.63858	3.37581
3.9683	3.83667
4.3551	4.15533
4.46702	4.64698
2.91356	3.11627
3.89532	2.40639
5.17986	4.22598
4.36422	0.650651
4.47447	3.22323
3.92478	4.05302
4.19052	4.0015
4.11456	4.04776
4.20079	3.62133
4.21598	3.66001
3.84811	2.34895
4.35049	4.09703
4.21549	3.16494
4.18703	4.05564
4.38069	4.17905
4.07546	4.32256
4.08093	3.73318
4.39448	4.50185
4.45549	4.04289
3.22524	4.17569
3.71237	3.77218
4.18456	3.82024
3.90013	4.65441
2.95784	2.78869
4.23243	4.34209
4.0606	3.59211
4.08387	3.72981
4.02119	4.13949
4.36825	2.34554
3.2376	2.8573
4.45269	3.49964
3.7449	4.08009
3.85931	3.43579
4.696	3.77226
4.53897	3.08637
4.68796	2.57295
4.30331	4.17692
4.12574	4.56191
4.54734	1.80446
3.96113	2.88677
3.99108	3.55713
3.74289	3.63316
4.53778	4.47047
4.33239	2.02218
3.62445	4.14643
3.67722	3.67588
3.68684	4.12523
3.71858	1.53115
4.28313	3.47514
3.52955	4.42613
3.93172	4.29391
3.29678	4.43508
3.97809	4.90337
4.28923	2.06203
4.85164	4.21007
4.13807	4.2505
4.21702	3.69003
3.71189	5.12757
3.76562	4.12129
3.45712	4.15185
4.17147	2.43221
3.03249	3.7969
4.05929	3.9005
3.99519	2.94912
4.00471	4.92123
4.22299	2.18339
4.07835	3.92522
3.71788	4.33052
4.88799	4.31684
4.26025	3.90746
4.07259	3.73234
3.93719	4.38666
3.39892	3.19572
4.50658	2.14928
4.15951	1.89627
3.35481	3.59745
4.78088	3.86079
4.26378	3.2295
4.33073	3.43895
4.14419	4.28246
3.47517	3.72621
4.37665	4.3079
4.47367	4.5177
4.40668	4.25949
4.23416	4.435
4.56551	2.09335
4.33662	4.11156
3.99069	3.9298
4.66073	3.95256
3.976	3.68392
3.57778	3.58978
4.36067	4.15648
3.96219	3.96133
4.3859	4.30386
4.51807	3.96908
4.01456	4.20002
4.1688	4.42926
4.51002	4.2444
4.17014	4.16123
4.28923	4.00419
3.80495	-0.246052
4.12996	4.4531
4.32429	4.53627
4.12281	3.86159
3.77566	1.98119
3.78452	4.49153
3.99391	1.29911
3.75505	3.7531
4.35982	3.34895
4.01329	3.5069
4.16929	3.79941
3.70964	2.97295
4.63763	4.0676
4.45397	2.85368
4.34114	4.90455
4.42668	3.24981
4.82309	3.70029
3.52032	4.41116
4.37589	2.13283
4.43795	3.86115
3.45046	3.92806
2.79979	4.22673
3.74014	4.12514
4.34982	3.91756
4.79684	4.56627
4.67854	3.94301
3.76018	2.95111
3.88258	4.32085
4.20739	3.50754
4.13584	2.24272
1.58327	4.14946
4.35279	4.43823
4.58681	4.72501
4.42597	3.9838
3.41478	4.08257
4.51883	4.21495
3.90449	1.26327
4.35935	4.29909
4.02417	2.2679
4.43043	3.16619
4.35436	3.33672
4.30699	4.64869
4.24046	4.13746
4.0536	4.75909
4.33946	2.78761
3.97526	3.85686
4.49336	2.27667
4.42233	2.57168
3.82613	3.65432
3.67422	4.41828
4.41877	3.18137
4.7461	4.50061
3.95834	4.15897
4.43804	4.01555
4.42224	3.32704
4.83412	3.53154
3.0925	2.899
4.45329	3.2304
4.17794	4.08122
4.37626	2.93313
4.10588	4.13757
4.65054	4.10078
4.44127	2.54316
4.04296	1.97717
4.3354	4.66275
4.67885	2.84469
4.01457	2.18061
3.46888	3.42195
4.25964	2.84332
4.41223	2.8959
4.6407	4.20525
4.04013	3.35473
4.2907	4.18867
4.47989	3.74233
4.08023	3.82712
3.45032	4.26305
4.07292	3.9689
4.15027	3.35379
3.65759	0.706446
4.40165	4.53084
3.76517	4.14359
4.35399	3.48811
4.46582	2.31188
4.38473	3.81784
3.76194	4.09533
4.34993	1.76918
4.05259	3.12854
4.51394	4.21137
4.27648	2.8454
3.76258	3.48843
4.12078	1.80039
4.68039	3.49117
4.30258	2.77545
4.16505	2.57411
4.31844	4.14861
4.41266	4.04795
4.13201	4.50098
4.53993	4.20223
3.60116	4.03749
4.10021	4.03299
4.4796	4.63675
3.78915	3.3399
4.53162	3.65628
3.74442	3.1429
3.37842	4.15049
4.32356	4.06798
4.5154	4.17782
4.44396	4.86096
4.4895	3.78072
4.17469	1.63622
4.10259	3.31173
3.44614	4.16385
3.73622	4.60352
4.5238	4.58837
4.43185	3.79424
4.61833	4.17164
4.27254	2.10926
4.1382	2.65671
4.83629	3.82613
4.25052	3.4947
4.3448	2.42757
4.44667	3.88148
4.34686	4.50169
3.06154	4.4691
4.09675	2.35731
4.00267	4.59495
4.22492	2.33642
4.63386	1.78161
4.01475	2.81739
3.70248	3.5613
3.09216	4.49035
3.14938	3.16627
4.57452	1.66304
3.18855	3.84599
4.76346	3.47458
4.64847	4.45045
4.256	1.91544
4.5038	4.22995
4.27369	4.31398
4.27769	4.03016
4.58874	3.54205
3.9854	4.94393
4.56968	3.76167
3.40413	2.70891
4.07838	3.11399
4.36274	4.22617
4.23448	4.31901
3.71523	3.51299
4.30018	4.60274
4.15158	4.35609
3.46112	3.97982
4.15235	4.27679
3.87929	4.86048
4.18591	4.09335
4.29216	4.16071
4.38148	1.1533
3.82919	4.48714
4.08769	4.63624
3.77655	0.893497
4.26268	3.21377
3.26512	3.29756
4.06575	3.84586
4.44006	4.37584
4.04791	2.60457
4.64964	4.21247
4.44866	3.98252
3.96873	4.00181
5.42453	2.31719
5.27155	4.57506
5.48963	4.15016
5.53026	3.48366
5.01693	4.61618
4.35886	3.82204
4.36817	2.80048
4.64202	4.34318
4.45593	4.51261
5.36925	3.36228
2.79614	4.483
5.53769	2.96824
5.81427	1.50026
5.10873	4.56658
5.53583	2.67865
5.6233	2.36703
5.39581	3.84971
5.56207	1.4848
5.35368	4.3744
5.08526	0.652794
5.67103	4.07084
5.34676	2.41502
5.52446	4.11848
4.02624	4.12232
5.33493	4.1849
5.91069	2.48217
5.54928	3.83323
5.88929	3.95024
5.72279	4.19487
5.36542	4.77659
5.29057	4.33853
5.4143	3.97425
5.82682	1.30689
5.32696	3.4206
5.52841	1.85636
4.70654	2.60505
5.116	4.49081
5.61192	4.26526
3.6635	4.10756
4.90796	4.36584
3.69388	4.38988
5.07073	4.25412
5.11125	3.8962
5.4739	2.67633
4.44167	4.47117
5.23127	0.965807
4.68456	4.39463
5.42704	4.0071
5.00027	0.958505
4.16803	4.81273
4.99956	4.05544
5.66282	3.81018
4.90962	3.89868
5.0994	4.25684
4.91693	4.11491
4.55621	3.88236
3.17365	4.19019
5.34428	4.3184
5.22703	1.95441
4.60578	4.0072
5.56794	3.91573
5.36334	4.53184
5.24799	2.208
5.79793	3.64574
5.75141	4.325
5.50685	4.0369
5.84328	4.05016
5.64516	4.07747
3.83399	3.57487
5.1211	4.2266
5.09624	3.60841
4.63236	1.64331
5.64077	3.74346
4.98685	4.47787
4.90402	4.26639
5.78546	2.01985
5.17742	3.87029
5.02979	4.29058
5.39807	3.78923
5.33872	3.99974
6.23004	3.93454
4.86345	4.11012
5.87717	2.82439
1.50884	2.49834
5.04458	3.20199
4.81787	4.06869
4.77254	4.09678
5.5236	3.84482
5.78577	2.72686
5.64698	2.0276
5.37474	5.045
5.29402	4.3337
5.1214	3.79518
5.33316	4.17935
5.44693	3.9906
2.90084	4.44449
3.38608	2.36325
2.68959	2.94633
3.23419	1.1828
3.49685	3.10863
3.52989	3.99768
3.31775	3.47889
3.32577	3.93175
3.19145	3.42315
1.61636	3.89436
3.70474	2.76684
3.58309	3.65266
1.77841	3.49132
3.47704	2.20863
3.49238	2.53506
2.85931	3.1731
2.87784	2.64314
3.12307	3.14703
3.18006	3.21339
3.435	4.42308
2.62936	4.53522
3.25394	3.6675
2.7405	3.50145
2.99131	4.56899
3.04598	4.26836
3.03225	4.59163
3.37077	3.18612
3.16009	3.79355
2.97403	3.72578
3.33728	5.00953
3.39643	2.79758
2.9737	4.3985
2.92752	2.98639
3.79292	4.57784
3.23797	3.86037
3.42136	3.51297
3.29236	5.18058
2.81866	2.99826
3.47141	4.35087
2.69512	5.02349
2.89147	3.12159
3.09705	3.95669
3.52287	2.8493
[truncated: 3,037 more rows]

## Sheet: Metadata_3a
Anomaly scores for Nature MI paper submission
Generated on: 2025-06-18 09:44:55
Score column used: zeta_anomaly
Sheet descriptions:
- Summary: Basic statistics for each cell type
- Individual sheets: Raw scores for each cell type

## Sheet: PBC_CytoDiffusion_3b
Class	Total	10_0	10_1	10_2	10_3	10_4	20_0	20_1	20_2	20_3	20_4	50_0	50_1	50_2	50_3	50_4
Basophil	123	118	118	118	120	116	118	120	118	118	119	123	121	122	123	121
Lymphocyte	122	115	115	113	117	115	120	119	120	120	120	121	121	120	122	122
Monocyte	142	135	138	133	137	132	138	135	135	133	133	138	134	136	136	133
Neutrophil	334	314	303	317	310	316	314	326	322	320	318	321	322	317	325	318
Erythroblast	156	147	145	142	138	143	153	152	150	151	153	155	153	154	153	151
Eosinophil	313	299	292	299	298	292	295	286	301	297	287	311	313	310	311	308
IG	290	222	228	240	226	234	265	263	265	271	253	274	267	272	272	260
Platelet	236	236	236	234	236	234	235	235	236	236	236	236	236	236	236	236

## Sheet: Raabin_CytoDiffusion_3b
Class	total	10_0	10_1	10_2	10_3	10_4	20_0	20_1	20_2	20_3	20_4	50_0	50_1	50_2	50_3	50_4
basophil	89	89	89	89	89	89	89	89	89	89	89	89	89	89	89	89
lymphocyte	1034	977	987	972	962	969	1015	1023	1024	1013	1019	1013	1013	1011	1009	1013
monocyte	234	198	194	203	206	205	220	213	202	216	218	217	214	214	221	211
neutrophil	2660	2488	2456	2387	2555	2501	2540	2541	2527	2544	2544	2549	2551	2538	2552	2564
eosinophil	322	306	313	312	309	308	319	320	318	318	320	321	321	321	321	320

[truncated: 5 more sheets: CytoData_CytoDiffusion_3b, Bodzas_CytoDiffusion_3b, Raabin_discriminators_3b, CytoData_discriminators_3b, PBC_discriminators_3b]
